# Supplementary material for: Jasmonic acid biosynthetic genes TgLOX4 and TgLOX5 are involved in daughter bulb development in tulip (Tulipa gesneriana)
Source: Hortic Res. 2022 Feb 11;9:uhac006. doi: 10.1093/hr/uhac006 (PMC8947238; doi:10.1093/hr/uhac006)
Supplement: Web_Material_uhac006 [file web_material_uhac006.zip]

Archive with 5 entries (5 files):
- Supplementary Figs. 1-11.pptx
- Table S1.xlsx
- Table S2.xlsx
- Table S3.xlsx
- Table S4.xlsx
