# Supplementary material for: Jasmonic acid biosynthetic genes TgLOX4 and TgLOX5 are involved in daughter bulb development in tulip (Tulipa gesneriana)
Source: Hortic Res. 2022 Feb 11;9:uhac006. doi: 10.1093/hr/uhac006 (PMC8947238; doi:10.1093/hr/uhac006)
Supplement: Web_Material_uhac006 [file web_material_uhac006.zip › Table S1.xlsx]

## Sheet: Sheet1
Tulip variety	‘Ad Rem’								‘Red Power’								‘Ad Rem’				‘Red Power’				‘Ad Rem’				‘Red Power’				COG_class	COG_class_annotation	GO_annotation	KEGG_annotation	KEGG_pathway_annotation	KOG_class	KOG_class_annotation	Pfam_annotation	Swiss_Prot_annotation	eggNOG_class	eggNOG_class_annotation	NR_annotation	AGI
Development stage	Stage 1		Stage 2		Stage 3		Stage 4		Stage 1		Stage 2		Stage 3		Stage 4		Stage 1	Stage 2	Stage 3	Stage 4	Stage 1	Stage 2	Stage 3	Stage 4	Stage 1	Stage 2	Stage 3	Stage 4	Stage 1	Stage 2	Stage 3	Stage 4
#ID	FPKM	FPKM	FPKM	FPKM	FPKM	FPKM	FPKM	FPKM	FPKM	FPKM	FPKM	FPKM	FPKM	FPKM	FPKM	FPKM	FPKM average				FPKM average				log2(FPKM)				log2(FPKM)
F01.PB10003	59.0242	46.4429	42.6038	34.631	26.799	32.3959	93.8567	121.901	0	0.084669	0	0.096274	0	0	0.017786	0.036133	52.7335	38.6174	29.5975	107.879	0.0423345	0.048137	0	0.0269595	5.72065	5.27118	4.88741	6.75327	-4.55862	-4.37372	-13.2877	-5.20772	--	--	--	--	--	--	--	--	--	--	--	--	--
F01.PB17952	1054.44	996.437	1857.46	1906.44	1240.93	1344.93	1237.72	1426.79	0.458357	0.209208	0.138495	0.410953	0.337041	0.302803	0.768409	1.21424	1025.44	1881.95	1292.93	1332.25	0.333782	0.274724	0.319922	0.991326	10.002	10.878	10.3364	10.3797	-1.58259	-1.86342	-1.64376	-0.012423	--	--	Molecular Function: iron ion binding (GO:0005506);; Cellular Component: mitochondrion (GO:0005739);; Molecular Function: electron carrier activity (GO:0009055);; Cellular Component: chloroplast thylakoid membrane (GO:0009535);; Biological Process: response to wounding (GO:0009611);; Biological Process: response to fungus (GO:0009620);; Biological Process: response to jasmonic acid (GO:0009753);; …	K01723|5.46436e-155|mus:103993834|K01723 hydroperoxide dehydratase [EC:4.2.1.92] | (RefSeq) allene oxide synthase 2-like	alpha-Linolenic acid metabolism (ko00592)	--	--	Cytochrome P450	Allene oxide synthase, chloroplastic (Precursor) GN=MJB21.2 OS=Arabidopsis thaliana (Mouse-ear cress) PE=1 SV=3	R	General function prediction only	PREDICTED: allene oxide synthase 2-like [Musa acuminata subsp. malaccensis]	AT5G42650
F01.PB1980	137.459	170.419	230.944	318.481	868.307	856.256	424.044	258.858	0.123921	0	0.072879	0.265024	0.205225	0.25103	0.080855	1.38441	153.939	274.712	862.282	341.451	0.0619605	0.168951	0.228127	0.732631	7.26621	8.10178	9.75202	8.41554	-4.01018	-2.56447	-2.13146	-0.448643	--	--	--	--	--	--	--	Trypsin and protease inhibitor	Miraculin (Precursor) OS=Synsepalum dulcificum (Miracle fruit) PE=1 SV=3	R	General function prediction only	RecName: Full=Miraculin; Short=MIR; Flags: Precursor [Synsepalum dulcificum]	AT1G73325
F01.PB10009	5.23629	4.90726	3.7431	9.72453	11.3602	12.9335	18.6375	12.852	2.37397	1.20923	6.19454	3.26002	5.68401	7.35763	11.6343	11.7796	5.07177	6.73381	12.1468	15.7447	1.7916	4.72728	6.52082	11.707	2.34252	2.75145	3.60252	3.97681	0.841327	2.24104	2.70508	3.54931	--	--	--	K12382|1.35524e-86|pda:103702109|K12382 saposin | (RefSeq) proactivator polypeptide-like 1	--	[IG]	Lipid transport and metabolism;; Carbohydrate transport and metabolism	Saposin-like type B, region 1;; Saposin-like type B, region 2	--	GI	Carbohydrate transport and metabolism;; Lipid transport and metabolism	PREDICTED: proactivator polypeptide-like 1 [Elaeis guineensis]	AT3G51730
F01.PB1001	211.191	297.683	101.036	95.4969	144.805	95.7057	105.096	77.2782	295.231	249.823	69.1427	73.1299	53.8814	82.7089	57.7143	69.4466	254.437	98.2666	120.255	91.1871	272.527	71.1363	68.2951	63.5805	7.99117	6.61863	6.90996	6.51076	8.09025	6.15252	6.09371	5.99051	[J]	Translation, ribosomal structure and biogenesis	Molecular Function: structural constituent of ribosome (GO:0003735);; Cellular Component: nucleolus (GO:0005730);; Cellular Component: Golgi apparatus (GO:0005794);; Biological Process: translation (GO:0006412);; Cellular Component: cytosolic large ribosomal subunit (GO:0022625);; Biological Process: ribosome biogenesis (GO:0042254);;	K02912|1.17302e-75|mus:103987606|K02912 large subunit ribosomal protein L32e | (RefSeq) 60S ribosomal protein L32-1-like	Ribosome (ko03010)	[J]	Translation, ribosomal structure and biogenesis	Ribosomal protein L32	60S ribosomal protein L32-1 GN=RPL32A OS=Arabidopsis thaliana (Mouse-ear cress) PE=2 SV=2	J	Translation, ribosomal structure and biogenesis	unknown [Medicago truncatula]	AT4G18100
F01.PB10010	0	0	3.61411	3.41008	13.4557	22.4056	3.89598	6.76083	0.073667	0.125299	18.3851	9.61915	7.92373	9.51629	5.56166	5.00064	0	3.51209	17.9306	5.32841	0.099483	14.0021	8.72001	5.28115	-13.2877	1.81237	4.16436	2.41373	-3.32796	3.80758	3.12435	2.40088	[KAD]	Transcription;; RNA processing and modification;; Cell cycle control, cell division, chromosome partitioning	--	K09422|6.92164e-92|pda:103711807|K09422 myb proto-oncogene protein, plant | (RefSeq) transcription factor MYB39-like	--	[K]	Transcription	Myb-like DNA-binding domain;; Myb-like DNA-binding domain	Transcription factor MYB39 GN=dl4925c OS=Arabidopsis thaliana (Mouse-ear cress) PE=2 SV=1	K	Transcription	PREDICTED: transcription factor MYB39 [Elaeis guineensis]	AT3G02940
F01.PB9898	27.9375	28.0231	38.9217	34.8694	39.9681	30.7018	0.409097	0.4075	0.035269	0.034766	0.013667	0.060185	0	0.014169	0	0.06577	27.9803	36.8955	35.335	0.408299	0.0350175	0.036926	0.0070845	0.032885	4.80634	5.20538	5.14303	-1.29195	-4.83167	-4.75532	-7.1209	-4.92205	[G]	Carbohydrate transport and metabolism	Biological Process: response to hypoxia (GO:0001666);; Molecular Function: glycogen (starch) synthase activity (GO:0004373);; Molecular Function: starch synthase activity (GO:0009011);; Biological Process: glucan biosynthetic process (GO:0009250);; Biological Process: myo-inositol hexakisphosphate biosynthetic process (GO:0010264);; Biological Process: galactolipid biosynthetic process (GO:001937…	K13679|0|pda:103695691|K13679 granule-bound starch synthase [EC:2.4.1.242] | (RefSeq) granule-bound starch synthase 1, chloroplastic/amyloplastic	--	--	--	Starch synthase catalytic domain;; Glycosyl transferases group 1;; Glycosyl transferases group 1	Granule-bound starch synthase 1, chloroplastic/amyloplastic (Precursor) GN=WAXY OS=Antirrhinum majus (Garden snapdragon) PE=2 SV=1	M	Cell wall/membrane/envelope biogenesis	PREDICTED: granule-bound starch synthase 1, chloroplastic/amyloplastic-like [Elaeis guineensis]	AT1G32900
F01.PB1002	2.4751	3.62064	1.69435	2.45221	3.51244	4.1692	6.94806	6.23713	1.16858	1.41412	1.05007	1.93211	2.31685	2.50924	5.24671	3.85955	3.04787	2.07328	3.84082	6.59259	1.29135	1.49109	2.41304	4.55313	1.60785	1.05198	1.94145	2.72087	0.368991	0.576461	1.27091	2.18689	--	--	--	K14313|2.13185e-14|cam:101492795|K14313 nuclear pore complex protein Nup53 | (RefSeq) nuclear pore complex protein NUP35	RNA transport (ko03013)	[D]	Cell cycle control, cell division, chromosome partitioning	--	Nuclear pore complex protein NUP35 {ECO:0000303|PubMed:21189294} OS=Arabidopsis thaliana (Mouse-ear cress) PE=1 SV=1	D	Cell cycle control, cell division, chromosome partitioning	PREDICTED: nucleoporin NUP53-like [Cicer arietinum]	--
F01.PB10020	0.558068	0.52404	2.73121	2.85282	2.18199	2.14085	2.23784	1.19809	0.314009	0.590762	0.685143	0.822601	1.91768	1.26734	1.53571	1.09114	0.541054	2.79201	2.16142	1.71797	0.452385	0.753872	1.59251	1.31343	-0.885889	1.48136	1.11205	0.780786	-1.14406	-0.407417	0.671394	0.393444	--	--	Molecular Function: DNA binding (GO:0003677);; Molecular Function: chromatin binding (GO:0003682);;	--	--	--	--	Myb-like DNA-binding domain;; MYB-CC type transfactor, LHEQLE motif	Protein PHR1-LIKE 1 GN=PHL1 OS=Arabidopsis thaliana (Mouse-ear cress) PE=1 SV=1	S	Function unknown	PREDICTED: uncharacterized protein LOC103705440 [Phoenix dactylifera]	--
F01.PB10022	10.4155	10.4425	8.97921	8.22169	5.78106	8.55859	5.11472	4.8672	9.63943	9.83905	5.70967	3.64449	3.92434	2.84454	2.50563	2.22329	10.429	8.60045	7.16982	4.99096	9.73924	4.67708	3.38444	2.36446	3.38254	3.10443	2.84196	2.31935	3.28382	2.22564	1.75896	1.24157	--	--	Molecular Function: metal ion binding (GO:0046872);;	--	--	[O]	Posttranslational modification, protein turnover, chaperones	Ring finger domain;; RING-H2 zinc finger domain;; RING-like zinc finger;; RING-type zinc-finger;; Zinc finger, C3HC4 type (RING finger);; Zinc finger, C3HC4 type (RING finger);; Anaphase-promoting complex subunit 11 RING-H2 finger	RING-H2 finger protein ATL38 GN=ATL38 OS=Arabidopsis thaliana (Mouse-ear cress) PE=2 SV=1	O	Posttranslational modification, protein turnover, chaperones	PREDICTED: RING-H2 finger protein ATL7-like [Phoenix dactylifera]	--
F01.PB10023	0.500614	0.364475	0.505133	0.938184	0.924579	1.3392	0.475496	0.145651	3.01474	2.14634	0.829892	0.654157	0.996326	0.443129	0.656056	0.300175	0.432544	0.721658	1.13189	0.310574	2.58054	0.742024	0.719728	0.478116	-1.20875	-0.470412	0.178864	-1.68653	1.36773	-0.430267	-0.474277	-1.06427	--	--	Molecular Function: transferase activity (GO:0016740);;	K13495|2.79333e-95|pda:103719376|K13495 cis-zeatin O-glucosyltransferase [EC:2.4.1.215] | (RefSeq) putative cis-zeatin O-glucosyltransferase	Zeatin biosynthesis (ko00908)	[GC]	Carbohydrate transport and metabolism;; Energy production and conversion	UDP-glucoronosyl and UDP-glucosyl transferase	Cis-zeatin O-glucosyltransferase 2 GN=CISZOG2 OS=Zea mays (Maize) PE=1 SV=1	CG	Energy production and conversion;; Carbohydrate transport and metabolism	PREDICTED: putative cis-zeatin O-glucosyltransferase [Elaeis guineensis]	AT4G34131
F01.PB33456	9.57611	10.873	12.1612	14.7439	55.933	87.0763	31.1791	31.5579	0.053025	0	0.08164	0.02678	0	0.055862	0.164535	0.228748	10.2246	13.4526	71.5047	31.3685	0.0265125	0.05421	0.027931	0.196641	3.35398	3.74982	6.15997	4.97125	-5.23175	-4.20264	-5.15683	-2.34563	[P]	Inorganic ion transport and metabolism	Molecular Function: catalase activity (GO:0004096);; Cellular Component: glyoxysome (GO:0009514);; Molecular Function: heme binding (GO:0020037);; Biological Process: hydrogen peroxide catabolic process (GO:0042744);; Molecular Function: metal ion binding (GO:0046872);; Biological Process: oxidation-reduction process (GO:0055114);;	K03781|0|pda:103708648|K03781 catalase [EC:1.11.1.6] | (RefSeq) catalase isozyme 2	Tryptophan metabolism (ko00380);; Glyoxylate and dicarboxylate metabolism (ko00630);; Carbon metabolism (ko01200);; Peroxisome (ko04146)	[P]	Inorganic ion transport and metabolism	Catalase;; Catalase;; Catalase-related immune-responsive	Catalase isozyme 2 GN=CAT2 OS=Hordeum vulgare (Barley) PE=2 SV=1	P	Inorganic ion transport and metabolism	PREDICTED: catalase isozyme 2 [Phoenix dactylifera]	AT4G35090
F01.PB10026	0.869011	1.09604	0.932188	1.28307	0.839288	1.7494	6.09994	4.98042	1.32344	1.12947	1.86779	1.39294	0.965197	1.52479	1.62746	1.8125	0.982524	1.10763	1.29434	5.54018	1.22646	1.63037	1.24499	1.71998	-0.0252886	0.147605	0.372334	2.46996	0.294613	0.705283	0.316251	0.782477	--	--	Cellular Component: integral component of membrane (GO:0016021);;	--	--	--	--	Purine nucleobase transmembrane transport	Probable purine permease 11 GN=PUP11 OS=Arabidopsis thaliana (Mouse-ear cress) PE=1 SV=1	S	Function unknown	PREDICTED: probable purine permease 11 [Elaeis guineensis]	AT1G44750
F01.PB10030	1.41721	1.38886	1.34653	1.79709	1.64129	1.45138	4.25332	3.66518	0.741826	0.734542	1.11061	0.730298	0.600767	1.39484	1.77006	1.28231	1.40304	1.57181	1.54634	3.95925	0.738184	0.920456	0.997804	1.52619	0.488656	0.65252	0.628948	1.98526	-0.437752	-0.119423	-0.00302706	0.610025	[G]	Carbohydrate transport and metabolism	Molecular Function: mannose-6-phosphate isomerase activity (GO:0004476);; Biological Process: carbohydrate metabolic process (GO:0005975);; Molecular Function: zinc ion binding (GO:0008270);; Biological Process: GDP-mannose biosynthetic process (GO:0009298);;	K01809|2.413e-128|mus:103971338|K01809 mannose-6-phosphate isomerase [EC:5.3.1.8] | (RefSeq) mannose-6-phosphate isomerase 1-like	Fructose and mannose metabolism (ko00051);; Amino sugar and nucleotide sugar metabolism (ko00520)	[G]	Carbohydrate transport and metabolism	Phosphomannose isomerase type I;; Cupin domain;; Phosphomannose isomerase type I	Mannose-6-phosphate isomerase 2 GN=F1O19.12 OS=Arabidopsis thaliana (Mouse-ear cress) PE=1 SV=1	G	Carbohydrate transport and metabolism	PREDICTED: mannose-6-phosphate isomerase 2-like [Elaeis guineensis]	AT1G67070
F01.PB10031	47.9486	39.1614	16.1404	14.8942	15.6393	20.4964	19.1449	24.9436	27.9144	27.4504	12.422	13.9962	11.1906	14.8036	24.9946	27.6358	43.555	15.5173	18.0679	22.0442	27.6824	13.2091	12.9971	26.3152	5.44477	3.95581	4.17536	4.46234	4.7909	3.72347	3.70013	4.71783	--	--	Molecular Function: DNA binding (GO:0003677);; Biological Process: regulation of transcription, DNA-templated (GO:0006355);; Cellular Component: plastid (GO:0009536);;	--	--	[K]	Transcription	Histone-like transcription factor (CBF/NF-Y) and archaeal histone	--	K	Transcription	PREDICTED: uncharacterized protein LOC104602644 [Nelumbo nucifera]	--
F01.PB10032	13.2359	13.9351	9.47212	9.13769	6.00619	8.2582	6.92576	8.9235	4.97212	5.17502	17.9478	12.4259	7.00817	23.6684	13.1015	17.903	13.5855	9.30491	7.13219	7.92463	5.07357	15.1868	15.3383	15.5023	3.764	3.21801	2.83437	2.98636	2.34303	3.92476	3.93907	3.95442	--	--	Cellular Component: vacuole (GO:0005773);; Cellular Component: chloroplast (GO:0009507);; Cellular Component: integral component of membrane (GO:0016021);; Cellular Component: cytoplasmic vesicle (GO:0016023);; Molecular Function: oxidoreductase activity (GO:0016491);; Biological Process: electron transport chain (GO:0022900);; Molecular Function: metal ion binding (GO:0046872);;	K08360|1.3837e-108|pda:103710552|K08360 cytochrome b-561 [EC:1.16.5.1] | (RefSeq) probable ascorbate-specific transmembrane electron transporter 1	--	[C]	Energy production and conversion	Eukaryotic cytochrome b561	Probable ascorbate-specific transmembrane electron transporter 1 OS=Oryza sativa subsp. japonica (Rice) PE=3 SV=1	C	Energy production and conversion	PREDICTED: probable ascorbate-specific transmembrane electron transporter 1 [Phoenix dactylifera]	AT4G25570
F01.PB10038	3.18743	2.85662	2.82386	2.53007	1.47892	2.7918	3.20729	3.22008	8.66728	10.3756	3.36304	4.7995	9.70151	10.3517	15.0553	14.9235	3.02203	2.67696	2.13536	3.21368	9.52143	4.08127	10.0266	14.9894	1.59556	1.42065	1.09455	1.68427	3.25119	2.02905	3.32578	3.90588	[RTKL]	General function prediction only;; Signal transduction mechanisms;; Transcription;; Replication, recombination and repair	Molecular Function: protein serine/threonine kinase activity (GO:0004674);; Molecular Function: ATP binding (GO:0005524);; Cellular Component: cytosol (GO:0005829);; Biological Process: protein phosphorylation (GO:0006468);; Biological Process: meristem structural organization (GO:0009933);; Molecular Function: tau-protein kinase activity (GO:0050321);;	K03083|0|pda:103701033|K03083 glycogen synthase kinase 3 beta [EC:2.7.11.26] | (RefSeq) shaggy-related protein kinase alpha-like	--	[G]	Carbohydrate transport and metabolism	Protein kinase domain;; Protein tyrosine kinase	Shaggy-related protein kinase alpha GN=ASK1 OS=Arabidopsis thaliana (Mouse-ear cress) PE=1 SV=3	T	Signal transduction mechanisms	PREDICTED: shaggy-related protein kinase alpha [Elaeis guineensis]	AT5G26751
F01.PB10039	2.23942	3.28706	1.88632	3.15465	1.50732	1.97497	1.90657	2.06828	2.4526	2.3262	1.6739	0.740515	1.33928	1.0759	0.342946	0.867277	2.76324	2.52049	1.74114	1.98742	2.3894	1.20721	1.20759	0.605112	1.46641	1.33376	0.800119	0.990973	1.25671	0.271796	0.272247	-0.724489	--	--	--	--	--	--	--	--	--	S	Function unknown	PREDICTED: uncharacterized protein LOC103713546 [Phoenix dactylifera]	--
F01.PB10040	2.15105	3.75777	3.47386	2.85408	5.59439	7.52565	2.92675	2.36596	5.14519	7.62723	8.20467	5.67516	8.13111	8.95388	6.29291	3.44798	2.95441	3.16397	6.56002	2.64635	6.38621	6.93991	8.54249	4.87044	1.56292	1.66178	2.71372	1.40406	2.67498	2.79494	3.09467	2.28408	[R]	General function prediction only	Biological Process: phosphatidylglycerol biosynthetic process (GO:0006655);; Biological Process: aromatic amino acid family biosynthetic process (GO:0009073);; Cellular Component: chloroplast thylakoid membrane (GO:0009535);; Biological Process: thylakoid membrane organization (GO:0010027);; Biological Process: photosystem II assembly (GO:0010207);; Biological Process: iron-sulfur cluster assembl…	--	--	--	--	Tetratricopeptide repeat;; Tetratricopeptide repeat;; Tetratricopeptide repeat;; Tetratricopeptide repeat;; Tetratricopeptide repeat;; TPR repeat;; Tetratricopeptide repeat;; Tetratricopeptide repeat	Uncharacterized protein ycf37 GN=ycf37 OS=Cyanophora paradoxa PE=3 SV=1	R	General function prediction only	PREDICTED: uncharacterized protein ycf37 isoform X3 [Elaeis guineensis]	--
F01.PB10041	0.402343	0.879631	1.18643	1.41835	1.05342	1.89766	0.400189	0.202422	0.955183	1.60222	5.78188	1.68345	0.37801	1.54495	0.119455	0.490166	0.640987	1.30239	1.47554	0.301306	1.2787	3.73266	0.96148	0.30481	-0.641408	0.381271	0.561338	-1.73022	0.354794	1.90024	-0.0565205	-1.71354	[IQR]	Lipid transport and metabolism;; Secondary metabolites biosynthesis, transport and catabolism;; General function prediction only	Biological Process: pollen tube growth (GO:0009860);; Molecular Function: oxidoreductase activity (GO:0016491);; Biological Process: oxidation-reduction process (GO:0055114);;	--	--	[Q]	Secondary metabolites biosynthesis, transport and catabolism	short chain dehydrogenase;; Enoyl-(Acyl carrier protein) reductase;; KR domain	Short-chain dehydrogenase TIC 32, chloroplastic GN=TIC32 OS=Pisum sativum (Garden pea) PE=1 SV=1	Q	Secondary metabolites biosynthesis, transport and catabolism	PREDICTED: short-chain dehydrogenase TIC 32, chloroplastic-like [Phoenix dactylifera]	AT2G37540
F01.PB10046	13.0498	13.634	8.03164	10.0613	7.08604	7.45167	19.2201	17.4801	5.70023	6.45693	6.7965	4.45116	5.51445	6.15031	11.8415	10.9047	13.3419	9.04648	7.26886	18.3501	6.07858	5.62383	5.83238	11.3731	3.7379	3.17737	2.86175	4.19773	2.60376	2.49158	2.54411	3.50757	--	--	--	K10640|6.85601e-138|pda:103713599|K10640 E3 ubiquitin-protein ligase RNF25 [EC:2.3.2.27] | (RefSeq) E3 ubiquitin-protein ligase RNF25	--	--	--	RWD domain	--	O	Posttranslational modification, protein turnover, chaperones	PREDICTED: E3 ubiquitin-protein ligase RNF25 isoform X1 [Phoenix dactylifera]	--
F01.PB10049	0.372683	0.298279	0.40481	0.385183	0.484967	0.554525	0.792588	1.61216	2.87532	3.47032	2.62248	2.35043	2.43184	3.031	3.43479	3.31883	0.335481	0.394996	0.519746	1.20237	3.17282	2.48645	2.73142	3.37681	-1.57527	-1.33972	-0.943844	0.266005	1.66581	1.31415	1.4497	1.7557	[G]	Carbohydrate transport and metabolism	Molecular Function: glucose-6-phosphate isomerase activity (GO:0004347);; Cellular Component: cytoplasm (GO:0005737);; Biological Process: gluconeogenesis (GO:0006094);; Biological Process: glycolytic process (GO:0006096);;	K01810|0|pda:103702710|K01810 glucose-6-phosphate isomerase [EC:5.3.1.9] | (RefSeq) glucose-6-phosphate isomerase, cytosolic	Glycolysis / Gluconeogenesis (ko00010);; Pentose phosphate pathway (ko00030);; Starch and sucrose metabolism (ko00500);; Amino sugar and nucleotide sugar metabolism (ko00520);; Carbon metabolism (ko01200)	[G]	Carbohydrate transport and metabolism	Phosphoglucose isomerase	Glucose-6-phosphate isomerase, cytosolic 1 GN=PGIC1 OS=Clarkia xantiana (Gunsight clarkia) PE=3 SV=1	G	Carbohydrate transport and metabolism	cytosolic phosphoglucose isomerase [Dioscorea tokoro]	AT5G42740
F01.PB49393	28.3219	33.8899	42.1137	46.7311	29.3926	82.8111	234.217	279.757	0.04378	0.007315	0.016965	0.080831	0.014271	0.03071	0.106263	0.067719	31.1059	44.4224	56.1019	256.987	0.0255475	0.048898	0.0224905	0.086991	4.95912	5.47322	5.80998	8.00555	-5.28504	-4.35113	-5.46814	-3.52133	--	--	Molecular Function: ATP binding (GO:0005524);; Cellular Component: nucleus (GO:0005634);; Cellular Component: vacuole (GO:0005773);; Cellular Component: plasma membrane (GO:0005886);; Biological Process: obsolete ATP catabolic process (GO:0006200);; Biological Process: ATP biosynthetic process (GO:0006754);; Biological Process: cation transport (GO:0006812);; Molecular Function: hydrogen-exportin…	K01535|0|mus:103981973|K01535 H+-transporting ATPase [EC:3.6.3.6] | (RefSeq) plasma membrane ATPase-like	Oxidative phosphorylation (ko00190)	[P]	Inorganic ion transport and metabolism	E1-E2 ATPase;; haloacid dehalogenase-like hydrolase;; Cation transporter/ATPase, N-terminus	Plasma membrane ATPase GN=OSJNBa0071I13.11 OS=Oryza sativa subsp. japonica (Rice) PE=2 SV=1	P	Inorganic ion transport and metabolism	PREDICTED: plasma membrane ATPase [Elaeis guineensis]	AT2G18960
F01.PB10050	2.85139	2.04167	3.03991	2.33629	3.73276	2.1843	2.52094	1.99217	2.35534	2.97954	2.04967	2.53194	5.85849	3.59211	4.82914	6.05627	2.44653	2.6881	2.95853	2.25656	2.66744	2.29081	4.7253	5.4427	1.2908	1.42664	1.56493	1.17419	1.41551	1.19592	2.24044	2.44435	--	--	Molecular Function: kinase activity (GO:0016301);; Biological Process: phosphorylation (GO:0016310);; Molecular Function: adenyl nucleotide binding (GO:0030554);;	--	--	[C]	Energy production and conversion	CBS domain	SNF1-related protein kinase regulatory subunit gamma-1-like GN=CBSCBS2 OS=Arabidopsis thaliana (Mouse-ear cress) PE=1 SV=1	C	Energy production and conversion	PREDICTED: SNF1-related protein kinase regulatory subunit gamma-1-like [Phoenix dactylifera]	AT1G69800
F01.PB10051	14.4113	12.6324	16.3276	10.7377	22.9126	15.7185	15.4213	18.3567	13.3462	8.29157	11.5439	23.8188	26.2872	48.8564	50.2311	42.0726	13.5218	13.5327	19.3155	16.889	10.8189	17.6814	37.5718	46.1518	3.75723	3.75839	4.2717	4.07802	3.43549	4.14417	5.23158	5.52832	--	--	Molecular Function: DNA binding (GO:0003677);;	--	--	--	--	Domain of unknown function (DUF296)	Putative DNA-binding protein ESCAROLA GN=ESC OS=Arabidopsis thaliana (Mouse-ear cress) PE=2 SV=1	S	Function unknown	PREDICTED: putative DNA-binding protein ESCAROLA [Musa acuminata subsp. malaccensis]	--
F01.PB10054	13.0966	14.8924	4.41912	4.20574	3.08814	3.55324	2.39763	2.11464	14.4901	14.8994	5.13356	4.4303	3.59463	4.42665	4.96012	3.79533	13.9945	4.31243	3.32069	2.25613	14.6947	4.78193	4.01064	4.37772	3.8068	2.10854	1.73153	1.17392	3.87724	2.25762	2.00387	2.13021	--	--	--	--	--	--	--	Shugoshin C terminus	Shugoshin-1 GN=SGO1 OS=Zea mays (Maize) PE=2 SV=1	S	Function unknown	PREDICTED: shugoshin-1 isoform X2 [Elaeis guineensis]	--
F01.PB10057	0	0	0	0	0	0.021908	0	0	1.71682	1.26521	0.921271	1.06204	0.9376	0.848292	0.218698	0.295725	0	0	0.010954	0	1.49102	0.991654	0.892946	0.257212	-13.2877	-13.2877	-6.49929	-13.2877	0.576394	-0.0119458	-0.163194	-1.95841	--	--	--	--	--	--	--	--	--	--	--	--	--
F01.PB10058	11.619	9.65686	4.18658	5.98542	5.20441	4.84097	7.21793	11.4332	3.10613	2.29093	9.15359	4.23869	8.10554	7.30261	3.75562	4.38553	10.6379	5.086	5.02269	9.32558	2.69853	6.69614	7.70408	4.07058	3.41116	2.34656	2.32849	3.22121	1.43223	2.74335	2.94564	2.02527	--	--	--	--	--	--	--	--	--	S	Function unknown	PREDICTED: uncharacterized protein LOC105037603 [Elaeis guineensis]	--
F01.PB10060	53.6669	56.1565	21.8868	20.8164	31.1003	26.5459	57.4736	47.1992	110.332	75.4304	32.7533	18.8475	14.3524	23.5371	42.7891	39.2649	54.9117	21.3516	28.8231	52.3364	92.8812	25.8004	18.9448	41.027	5.77904	4.41628	4.84916	5.70975	6.53732	4.68933	4.24373	5.3585	[J]	Translation, ribosomal structure and biogenesis	Molecular Function: translation initiation factor activity (GO:0003743);; Cellular Component: nucleolus (GO:0005730);; Cellular Component: cytoplasm (GO:0005737);; Biological Process: translational initiation (GO:0006413);; Biological Process: mature ribosome assembly (GO:0042256);; Biological Process: ribosomal large subunit biogenesis (GO:0042273);; Molecular Function: ribosome binding (GO:0043…	K03264|3.95047e-166|tcc:TCM_000030|K03264 translation initiation factor 6 | (RefSeq) Eukaryotic translation initiation factor 6 isoform 3	Ribosome biogenesis in eukaryotes (ko03008)	[J]	Translation, ribosomal structure and biogenesis	eIF-6 family	Eukaryotic translation initiation factor 6-2 {ECO:0000255|HAMAP-Rule:MF_03132} GN=At3g55620 OS=Arabidopsis thaliana (Mouse-ear cress) PE=2 SV=1	J	Translation, ribosomal structure and biogenesis	PREDICTED: eukaryotic translation initiation factor 6-2 [Elaeis guineensis]	AT3G55620
F01.PB10065	2.25826	2.31082	2.35928	2.42072	2.19251	2.9731	5.97885	5.42709	2.40197	3.44406	2.20776	1.36059	1.68681	1.89368	3.27449	2.87135	2.28454	2.39	2.5828	5.70297	2.92302	1.78418	1.79025	3.07292	1.19196	1.25707	1.36899	2.51174	1.54751	0.835338	0.840238	1.61966	[OC]	Posttranslational modification, protein turnover, chaperones;; Energy production and conversion	Cellular Component: endoplasmic reticulum (GO:0005783);; Cellular Component: plasma membrane (GO:0005886);; Biological Process: glycerol ether metabolic process (GO:0006662);; Molecular Function: electron carrier activity (GO:0009055);; Cellular Component: plant-type cell wall (GO:0009505);; Molecular Function: protein disulfide oxidoreductase activity (GO:0015035);; Cellular Component: integral …	K09580|0|pda:103701300|K09580 protein disulfide-isomerase A1 [EC:5.3.4.1] | (RefSeq) protein disulfide isomerase-like 5-2	Protein processing in endoplasmic reticulum (ko04141)	[O]	Posttranslational modification, protein turnover, chaperones	Thioredoxin-like domain;; Thioredoxin;; Thioredoxin	Protein disulfide isomerase-like 5-2 (Precursor) GN=OSJNBa0084A10.17 OS=Oryza sativa subsp. japonica (Rice) PE=2 SV=2	O	Posttranslational modification, protein turnover, chaperones	PREDICTED: protein disulfide isomerase-like 5-2 [Phoenix dactylifera]	--
F01.PB10066	0.191636	0	0.074684	0.272901	0.090741	0.080115	0.076987	0.024801	3.58137	4.21819	0.11344	0.018986	0.081142	0	0	0.340368	0.095818	0.173793	0.085428	0.050894	3.89978	0.066213	0.040571	0.170184	-3.38205	-2.52373	-3.54746	-4.29353	1.96343	-3.91456	-4.61986	-2.55399	--	--	--	--	--	--	--	--	--	--	--	--	--
F01.PB10073	6.354	5.91073	3.74023	3.02736	4.1844	4.28507	4.06513	3.84185	9.82385	8.97523	6.88928	8.27401	1.58288	3.08086	132.674	126.724	6.13237	3.38379	4.23474	3.95349	9.39954	7.58165	2.33187	129.699	2.61647	1.75868	2.08231	1.98316	3.23261	2.92253	1.22155	7.01902	--	--	--	--	--	[S]	Function unknown	PPPDE putative peptidase domain	DeSI-like protein At4g17486 GN=At4g17486 OS=Arabidopsis thaliana (Mouse-ear cress) PE=2 SV=1	S	Function unknown	PREDICTED: desumoylating isopeptidase 1 [Elaeis guineensis]	AT3G07090
F01.PB10074	0.368194	0.850602	0.425777	0.695369	0.471583	0.860769	1.37173	0.999447	0.589626	0.366163	0.35424	0.596512	0.954592	0.913756	5.2265	2.38681	0.609398	0.560573	0.666176	1.18559	0.477894	0.475376	0.934174	3.80666	-0.714307	-0.834768	-0.585808	0.245723	-1.06493	-1.07256	-0.0980824	1.92856	--	--	Biological Process: viral replication complex formation and maintenance (GO:0046786);; Molecular Function: virion binding (GO:0046790);;	--	--	--	--	Protein of unknown function (DUF1084)	Tobamovirus multiplication protein 3 GN=TOM3 OS=Arabidopsis thaliana (Mouse-ear cress) PE=1 SV=2	S	Function unknown	PREDICTED: tobamovirus multiplication protein 3-like [Musa acuminata subsp. malaccensis]	--
F01.PB10077	6.81692	5.65636	1.60821	2.19931	0.630959	0.789343	0.123514	0.179261	7.33068	6.59903	2.82897	1.39793	0.661521	1.21335	3.82967	3.28232	6.23664	1.90376	0.710151	0.151388	6.96485	2.11345	0.937437	3.556	2.64079	0.928925	-0.493599	-2.72273	2.80011	1.07967	-0.0930525	1.83029	--	--	Molecular Function: nucleic acid binding (GO:0003676);; Biological Process: translational initiation (GO:0006413);; Cellular Component: macromolecular complex (GO:0032991);; Cellular Component: cytoplasmic part (GO:0044444);;	K03248|1.56315e-21|tcc:TCM_042695|K03248 translation initiation factor 3 subunit G | (RefSeq) Eukaryotic translation initiation factor 3G1	RNA transport (ko03013)	[J]	Translation, ribosomal structure and biogenesis	RNA recognition motif. (a.k.a. RRM, RBD, or RNP domain)	--	J	Translation, ribosomal structure and biogenesis	unnamed protein product [Vitis vinifera]	--
F01.PB10078	15.5102	14.3367	4.25897	7.86846	8.44116	6.32204	11.534	7.09797	11.9533	11.9373	2.52749	3.95436	2.45896	5.73003	1.93064	1.48453	14.9234	6.06371	7.3816	9.31597	11.9453	3.24092	4.0945	1.70758	3.89952	2.60023	2.88395	3.21972	3.57838	1.69645	2.03372	0.772041	--	--	--	--	--	--	--	--	--	--	--	--	--
F01.PB445	27.6189	22.9659	7.15888	8.66586	16.3057	23.4175	39.6002	9.8339	0.045306	0	0.062011	0.025161	0	0.012772	0	0	25.2924	7.91237	19.8616	24.717	0.022653	0.043586	0.006386	0	4.66064	2.98413	4.31192	4.62744	-5.4578	-4.51669	-7.26846	-13.2877	--	--	Cellular Component: extracellular region (GO:0005576);; Biological Process: plant-type cell wall organization (GO:0009664);; Cellular Component: membrane (GO:0016020);;	K20628|1.38187e-101|mus:103984183|K20628 expansin | (RefSeq) LOW QUALITY PROTEIN: expansin-A10	--	--	--	Pollen allergen;; Lytic transglycolase	Expansin-A8 (Precursor) GN=T2P4.4 OS=Arabidopsis thaliana (Mouse-ear cress) PE=2 SV=1	R	General function prediction only	PREDICTED: expansin-A8-like [Nelumbo nucifera]	AT2G40610
F01.PB10085	1.75674	1.5819	0.280153	0.605152	0.328655	0.532288	0.754656	0.459626	3.92696	4.15711	1.57235	1.39074	0.875406	1.51867	0.038527	0.043072	1.66932	0.442653	0.430472	0.607141	4.04204	1.48154	1.19704	0.0407995	0.739347	-1.17543	-1.21568	-0.719659	2.01512	0.567195	0.259588	-4.61177	--	--	--	K15032|5.56879e-54|pda:103712027|K15032 mTERF domain-containing protein, mitochondrial | (RefSeq) uncharacterized LOC103712027	--	[KR]	Transcription;; General function prediction only	mTERF;; mTERF	--	K	Transcription	PREDICTED: uncharacterized protein LOC105058370 [Elaeis guineensis]	AT1G21150
F01.PB10087	0.012239	0.494729	1.02974	2.18636	0.801197	1.75099	0.827812	2.49288	0.913922	1.35018	1.45881	1.09428	0.335251	1.14614	0.616968	0.969581	0.253484	1.60805	1.27609	1.66035	1.13205	1.27654	0.740696	0.793274	-1.97946	0.685401	0.351848	0.731571	0.179069	0.352356	-0.432852	-0.333926	[F]	Nucleotide transport and metabolism	Cellular Component: intracellular membrane-bounded organelle (GO:0043231);; Cellular Component: cytoplasmic part (GO:0044444);;	K00943|2.56574e-126|pda:103713387|K00943 dTMP kinase [EC:2.7.4.9] | (RefSeq) thymidylate kinase	Pyrimidine metabolism (ko00240)	[F]	Nucleotide transport and metabolism	Thymidylate kinase	--	F	Nucleotide transport and metabolism	PREDICTED: thymidylate kinase isoform X1 [Phoenix dactylifera]	AT5G59440
F01.PB33674	1437.43	1288.59	2178.52	2392.09	1680.27	2280.81	1059.23	2029.89	0.826225	0.728453	0.754419	0.648339	1.53376	1.92948	1.40912	2.26658	1363.01	2285.3	1980.54	1544.56	0.777339	0.701379	1.73162	1.83785	10.4126	11.1582	10.9517	10.593	-0.363199	-0.511528	0.792207	0.878097	--	--	Biological Process: fatty acid biosynthetic process (GO:0006633);; Molecular Function: oxidoreductase activity, acting on single donors with incorporation of molecular oxygen, incorporation of two atoms of oxygen (GO:0016702);; Molecular Function: metal ion binding (GO:0046872);;	K15718|0|pda:103715746|K15718 linoleate 9S-lipoxygenase [EC:1.13.11.58] | (RefSeq) probable linoleate 9S-lipoxygenase 4	Linoleic acid metabolism (ko00591)	--	--	Lipoxygenase;; PLAT/LH2 domain	Probable linoleate 9S-lipoxygenase 5 GN=LOX1.5 OS=Solanum tuberosum (Potato) PE=2 SV=1	S	Function unknown	PREDICTED: probable linoleate 9S-lipoxygenase 4 [Phoenix dactylifera]	AT1G55020
F01.PB10094	1.67116	2.30385	1.58027	1.44455	0.422856	0.665101	0.200091	0.056746	2.45557	1.94877	0.557236	0.698401	0.270028	0.369311	0.120386	0.060924	1.98751	1.51241	0.543979	0.128418	2.20217	0.627819	0.319669	0.090655	0.991033	0.596947	-0.878113	-2.95995	1.13899	-0.671351	-1.6449	-3.46188	[RTKL]	General function prediction only;; Signal transduction mechanisms;; Transcription;; Replication, recombination and repair	Biological Process: nuclear division (GO:0000280);; Biological Process: cytokinesis by cell plate formation (GO:0000911);; Molecular Function: protein serine/threonine kinase activity (GO:0004674);; Molecular Function: ATP binding (GO:0005524);; Biological Process: protein phosphorylation (GO:0006468);; Biological Process: nucleolus organization (GO:0007000);; Biological Process: photomorphogenes…	--	--	--	--	Protein tyrosine kinase;; Protein kinase domain	Putative receptor protein kinase CRINKLY4 (Precursor) GN=CR4 OS=Zea mays (Maize) PE=2 SV=1	T	Signal transduction mechanisms	PREDICTED: putative receptor protein kinase CRINKLY4 [Phoenix dactylifera]	AT3G59420
F01.PB20356	350.068	338.459	248.519	246.067	120.895	154.304	64.0642	92.6192	0.241792	0.256841	0.298868	0.285554	0.112851	0.144695	0.059399	0.279129	344.264	247.293	137.599	78.3417	0.249316	0.292211	0.128773	0.169264	8.42737	7.95008	7.10433	6.29171	-2.00337	-1.77442	-2.95598	-2.5618	[O]	Posttranslational modification, protein turnover, chaperones	Molecular Function: ATP binding (GO:0005524);; Biological Process: response to stress (GO:0006950);;	K03283|0|mtr:MTR_7g024390|K03283 heat shock 70kDa protein 1/8 | (RefSeq) heat shock cognate 70 kDa protein	Spliceosome (ko03040);; Protein processing in endoplasmic reticulum (ko04141);; Endocytosis (ko04144)	[O]	Posttranslational modification, protein turnover, chaperones	Hsp70 protein;; MreB/Mbl protein;; NAD-specific glutamate dehydrogenase	Probable mediator of RNA polymerase II transcription subunit 37e GN=At5g02500 OS=Arabidopsis thaliana (Mouse-ear cress) PE=1 SV=3	O	Posttranslational modification, protein turnover, chaperones	Heat shock protein [Medicago truncatula]	AT5G02500
F01.PB10098	0.096427	0.087386	0.008524	0.018899	0.022583	0.110326	0.040779	0.13032	0.446511	0.42939	0.975238	0.583101	0.073372	0.646651	6.9211	3.34261	0.0919065	0.0137115	0.0664545	0.0855495	0.437951	0.77917	0.360011	5.13185	-3.44212	-6.17799	-3.90932	-3.54541	-1.19083	-0.359806	-1.47348	2.35951	[GEPR]	Carbohydrate transport and metabolism;; Amino acid transport and metabolism;; Inorganic ion transport and metabolism;; General function prediction only	Cellular Component: membrane (GO:0016020);; Biological Process: response to stimulus (GO:0050896);;	--	--	[R]	General function prediction only	Major Facilitator Superfamily;; Sugar (and other) transporter	Probable peptide/nitrate transporter At3g43790 GN=ZIFL2 OS=Arabidopsis thaliana (Mouse-ear cress) PE=2 SV=2	R	General function prediction only	PREDICTED: protein ZINC INDUCED FACILITATOR-LIKE 1-like isoform X1 [Elaeis guineensis]	AT3G43790
F01.PB10099	0.137469	0.170353	0	0	0.062765	0.029554	0	0.011985	1.72088	1.37977	0.10378	0.220068	0.12542	0.151785	0.144408	0.252836	0.153911	0	0.0461595	0.0059925	1.55033	0.161924	0.138603	0.198622	-2.69889	-13.2877	-4.43411	-7.35875	0.632666	-2.62572	-2.84993	-2.33118	[R]	General function prediction only	Biological Process: pentose-phosphate shunt (GO:0006098);; Cellular Component: chloroplast stroma (GO:0009570);; Cellular Component: chloroplast envelope (GO:0009941);; Biological Process: thylakoid membrane organization (GO:0010027);; Biological Process: stomatal complex morphogenesis (GO:0010103);; Biological Process: carotenoid biosynthetic process (GO:0016117);; Molecular Function: hydrolase …	--	--	[R]	General function prediction only	Haloacid dehalogenase-like hydrolase;; haloacid dehalogenase-like hydrolase;; HAD-hyrolase-like	Haloacid dehalogenase-like hydrolase domain-containing protein At3g48420 (Precursor) GN=At3g48420 OS=Arabidopsis thaliana (Mouse-ear cress) PE=2 SV=1	R	General function prediction only	hypothetical protein MIMGU_mgv1a010306mg [Erythranthe guttata]	AT3G48420
F01.PB62423	0.677021	0.606168	4.6033	4.04894	9.99668	9.68041	7.98958	6.51102	0	0	0.019823	0	0	0.014207	0	0.048018	0.641595	4.32612	9.83855	7.2503	0	0.0099115	0.0071035	0.024009	-0.640041	2.11311	3.29846	2.85806	-13.2877	-6.6422	-7.11709	-5.37428	[O]	Posttranslational modification, protein turnover, chaperones	--	--	--	--	--	Subtilase family;; Peptidase inhibitor I9;; PA domain	Subtilisin-like protease SDD1 {ECO:0000303|PubMed:10809670} (Precursor) OS=Arabidopsis thaliana (Mouse-ear cress) PE=2 SV=1	O	Posttranslational modification, protein turnover, chaperones	PREDICTED: subtilisin-like protease SDD1 [Elaeis guineensis]	AT1G04110
F01.PB10103	36.495	46.425	34.5952	46.4845	44.9014	48.5889	33.0489	46.9675	68.2037	96.6738	21.8225	57.3752	36.1082	43.2665	27.2856	13.0175	41.46	40.5399	46.7451	40.0082	82.4388	39.5989	39.6874	20.1516	5.37365	5.34127	5.54675	5.32223	6.36525	5.30739	5.31061	4.33283	--	--	Molecular Function: UTP:glucose-1-phosphate uridylyltransferase activity (GO:0003983);; Cellular Component: cytoplasm (GO:0005737);; Cellular Component: plasma membrane (GO:0005886);; Biological Process: metabolic process (GO:0008152);; Biological Process: pollen development (GO:0009555);; Biological Process: response to salt stress (GO:0009651);; Biological Process: cellular response to phosphat…	K00963|0|mus:103978691|K00963 UTP--glucose-1-phosphate uridylyltransferase [EC:2.7.7.9] | (RefSeq) UTP--glucose-1-phosphate uridylyltransferase-like	Pentose and glucuronate interconversions (ko00040);; Galactose metabolism (ko00052);; Starch and sucrose metabolism (ko00500);; Amino sugar and nucleotide sugar metabolism (ko00520)	[G]	Carbohydrate transport and metabolism	UTP--glucose-1-phosphate uridylyltransferase	UTP--glucose-1-phosphate uridylyltransferase GN=UGPA OS=Musa acuminata (Banana) PE=2 SV=1	G	Carbohydrate transport and metabolism	PREDICTED: UTP--glucose-1-phosphate uridylyltransferase-like [Musa acuminata subsp. malaccensis]	AT5G17310
F01.PB10106	1.02177	1.9084	1.5953	1.22611	1.96522	1.21653	2.70912	1.96804	1.70062	1.49995	1.32547	1.05677	1.93136	2.38814	6.02861	6.2185	1.46509	1.41071	1.59087	2.33858	1.60028	1.19112	2.15975	6.12355	0.551084	0.496523	0.669911	1.22569	0.678419	0.252436	1.11093	2.61439	--	--	--	--	--	--	--	--	Uncharacterized protein At3g15000, mitochondrial GN=At3g15000 OS=Arabidopsis thaliana (Mouse-ear cress) PE=1 SV=1	S	Function unknown	PREDICTED: uncharacterized protein At3g15000, mitochondrial-like [Nelumbo nucifera]	--
F01.PB1011	11.8194	7.67834	8.22774	9.03595	5.04017	18.1734	18.8008	11.4027	29.0416	41.1323	3.4308	3.22609	7.72233	9.77426	7.11498	7.98317	9.74889	8.63184	11.6068	15.1018	35.0869	3.32845	8.74829	7.54908	3.28525	3.10969	3.53691	3.91666	5.13287	1.73489	3.12902	2.91632	[F]	Nucleotide transport and metabolism	Molecular Function: adenine phosphoribosyltransferase activity (GO:0003999);; Cellular Component: cytosol (GO:0005829);; Cellular Component: plasma membrane (GO:0005886);; Biological Process: adenine salvage (GO:0006168);; Biological Process: nucleoside metabolic process (GO:0009116);;	K00759|4.8167e-88|pda:103704319|K00759 adenine phosphoribosyltransferase [EC:2.4.2.7] | (RefSeq) adenine phosphoribosyltransferase 2-like	Purine metabolism (ko00230)	[F]	Nucleotide transport and metabolism	Phosphoribosyl transferase domain	Adenine phosphoribosyltransferase 5 GN=APT5 OS=Arabidopsis thaliana (Mouse-ear cress) PE=1 SV=1	F	Nucleotide transport and metabolism	PREDICTED: adenine phosphoribosyltransferase 2-like isoform X2 [Elaeis guineensis]	AT4G22570
F01.PB10112	21.0307	20.6541	22.6764	19.9063	23.2066	17.327	23.1087	20.1213	12.5122	15.303	14.7341	17.8101	10.2786	17.1742	32.3934	32.7463	20.8424	21.2913	20.2668	21.615	13.9076	16.2721	13.7264	32.5698	4.38146	4.4122	4.34105	4.43397	3.79782	4.02434	3.77889	5.02547	[U]	Intracellular trafficking, secretion, and vesicular transport	Biological Process: phosphatidylinositol biosynthetic process (GO:0006661);;	--	--	[U]	Intracellular trafficking, secretion, and vesicular transport	Vacuolar import and degradation protein	--	U	Intracellular trafficking, secretion, and vesicular transport	PREDICTED: glucose-induced degradation protein 4 homolog isoform X2 [Phoenix dactylifera]	AT2G37680
F01.PB1012	20.1969	22.3775	9.32885	8.66903	12.8201	6.48617	9.66269	9.50851	19.3031	18.4014	3.57645	4.63268	4.65619	9.13895	11.8622	6.99892	21.2872	8.99894	9.65316	9.5856	18.8523	4.10456	6.89757	9.43055	4.41192	3.16977	3.27102	3.26088	4.23667	2.03726	2.78611	3.23736	[J]	Translation, ribosomal structure and biogenesis	Molecular Function: structural constituent of ribosome (GO:0003735);; Cellular Component: cell wall (GO:0005618);; Cellular Component: nucleolus (GO:0005730);; Cellular Component: plasma membrane (GO:0005886);; Biological Process: translation (GO:0006412);; Cellular Component: cytosolic large ribosomal subunit (GO:0022625);;	K02873|1.48635e-128|bdi:100830340|K02873 large subunit ribosomal protein L13e | (RefSeq) 60S ribosomal protein L13-1	Ribosome (ko03010)	[J]	Translation, ribosomal structure and biogenesis	Ribosomal protein L13e	60S ribosomal protein L13-1 GN=T2J13.150 OS=Arabidopsis thaliana (Mouse-ear cress) PE=1 SV=1	J	Translation, ribosomal structure and biogenesis	PREDICTED: 60S ribosomal protein L13-1-like [Brachypodium distachyon]	AT3G49010
F01.PB10122	0.14569	0.097489	0.144275	0.162678	0.086571	0.157418	0.201582	0.071878	1.69132	2.1161	0.79892	1.56662	1.01487	0.885578	0.247567	0.309026	0.121589	0.153476	0.121995	0.13673	1.90371	1.18277	0.950225	0.278297	-3.03872	-2.70297	-3.03393	-2.86954	0.928888	0.242288	-0.0735079	-1.84479	--	--	--	--	--	--	--	--	--	--	--	--	--
F01.PB10123	276.765	158.504	498.179	139.052	281.852	113.543	37.9961	68.9588	42.4039	115.338	162.052	207.298	66.8486	123.627	64.0698	5.30509	217.635	318.616	197.698	53.4774	78.8709	184.675	95.2376	34.6874	7.76576	8.31567	7.62715	5.74086	6.30142	7.52885	6.57346	5.11634	[I]	Lipid transport and metabolism	--	K20506|4.13786e-76|mus:103977527|K20506 tuliposide A-converting enzyme [EC:4.2.99.22] | (RefSeq) tuliposide A-converting enzyme 2, chloroplastic-like	--	[V]	Defense mechanisms	alpha/beta hydrolase fold;; Carboxylesterase family	Tuliposide A-converting enzyme 1, chloroplastic (Precursor) GN=TCEA1 OS=Tulipa gesneriana (Garden tulip) PE=1 SV=1	V	Defense mechanisms	RecName: Full=Tuliposide A-converting enzyme 1, chloroplastic; Short=TgTCEA1; Flags: Precursor [Tulipa gesneriana]	--
F01.PB10124	4.29875	4.3501	8.58372	9.57559	4.23345	6.58641	2.7452	2.23972	2.35243	2.61456	7.5712	5.16707	2.54384	2.52688	1.5266	1.64398	4.32442	9.07966	5.40993	2.49246	2.4835	6.36913	2.53536	1.58529	2.11254	3.18265	2.43564	1.31763	1.31243	2.67112	1.34225	0.66484	--	--	Cellular Component: membrane (GO:0016020);; Biological Process: single-organism cellular process (GO:0044763);;	--	--	--	--	LysM domain	Chitin elicitor-binding protein (Precursor) OS=Oryza sativa subsp. japonica (Rice) PE=1 SV=1	R	General function prediction only	PREDICTED: chitin elicitor-binding protein [Phoenix dactylifera]	--
F01.PB10127	2.17969	2.04367	1.02055	0.797778	0.407759	1.36695	0.462499	0.501548	0.88726	1.69144	1.03274	0.406203	0.229252	1.20069	1.00519	1.56761	2.11168	0.909164	0.887357	0.482023	1.28935	0.71947	0.714971	1.2864	1.07846	-0.137228	-0.172251	-1.05253	0.366756	-0.474792	-0.483842	0.363451	--	--	Cellular Component: cytoplasmic vesicle (GO:0016023);;	--	--	--	--	Jacalin-like lectin domain;; Jacalin-like lectin domain	Jacalin-related lectin 3 GN=JAL3 OS=Arabidopsis thaliana (Mouse-ear cress) PE=2 SV=1	R	General function prediction only	PREDICTED: uncharacterized protein LOC103717797 [Phoenix dactylifera]	AT1G19715
F01.PB10129	8.70771	7.70353	21.2007	26.6091	11.2086	24.4677	51.8013	36.3895	6.49053	6.39756	17.8309	9.40343	8.82473	8.71823	20.864	30.145	8.20562	23.9049	17.8381	44.0954	6.44404	13.6172	8.77148	25.5045	3.03663	4.57924	4.1569	5.46256	2.68799	3.76736	3.13284	4.67268	--	--	--	--	--	[S]	Function unknown	Glycosyltransferase family 92;; Glycosyl transferase family 2	--	S	Function unknown	PREDICTED: uncharacterized protein LOC105049368 [Elaeis guineensis]	AT2G33570
F01.PB1013	0	0	0	0	0	0.034955	0	0	6.09403	5.65073	1.48463	2.71376	2.65598	2.77586	0.960834	1.31002	0	0	0.0174775	0	5.87238	2.0992	2.71592	1.13543	-13.2877	-13.2877	-5.83013	-13.2877	2.55397	1.06991	1.44149	0.183365	--	--	--	--	--	--	--	--	--	--	--	--	--
F01.PB10132	1.4674	1.84128	1.61096	1.89959	2.68976	2.46321	4.23874	3.43708	3.54278	2.48431	2.23845	1.92691	2.41836	3.6729	5.34141	5.07208	1.65434	1.75528	2.57648	3.83791	3.01354	2.08268	3.04563	5.20675	0.726341	0.81178	1.36546	1.94036	1.59151	1.05851	1.60679	2.38041	[O]	Posttranslational modification, protein turnover, chaperones	Cellular Component: cytoplasm (GO:0005737);; Biological Process: protein folding (GO:0006457);;	K09510|4.87085e-113|mus:103981267|K09510 DnaJ homolog subfamily B member 4 | (RefSeq) dnaJ homolog subfamily B member 1	--	[O]	Posttranslational modification, protein turnover, chaperones	DnaJ C terminal domain;; DnaJ domain	DnaJ protein homolog ANJ1 (Precursor) OS=Atriplex nummularia (Old man saltbush) PE=2 SV=1	O	Posttranslational modification, protein turnover, chaperones	PREDICTED: dnaJ homolog subfamily B member 1-like [Musa acuminata subsp. malaccensis]	AT5G25530
F01.PB75638	0.702098	25.3727	8.04513	32.7942	15.2884	2.61952	8.70101	11.3429	0.003555	0.002033	0.003579	0.002877	0.019347	0.001795	0.561149	1.86653	13.0374	20.4197	8.95395	10.0219	0.002794	0.003228	0.010571	1.21384	3.7046	4.35189	3.16254	3.3251	-8.43272	-8.23113	-6.55016	0.279696	[G]	Carbohydrate transport and metabolism	Molecular Function: transketolase activity (GO:0004802);; Biological Process: metabolic process (GO:0008152);; Cellular Component: plastid (GO:0009536);;	K00615|0|mus:103993252|K00615 transketolase [EC:2.2.1.1] | (RefSeq) transketolase, chloroplastic-like	Pentose phosphate pathway (ko00030);; Carbon fixation in photosynthetic organisms (ko00710);; Carbon metabolism (ko01200);; Biosynthesis of amino acids (ko01230)	[G]	Carbohydrate transport and metabolism	Transketolase, thiamine diphosphate binding domain;; Transketolase, thiamine diphosphate binding domain;; Transketolase, pyrimidine binding domain;; Transketolase, C-terminal domain;; Transketolase, C-terminal domain	Transketolase, chloroplastic (Precursor) OS=Solanum tuberosum (Potato) PE=2 SV=1	G	Carbohydrate transport and metabolism	PREDICTED: transketolase, chloroplastic-like [Musa acuminata subsp. malaccensis]	AT2G45290
F01.PB10135	24.683	23.7625	10.3398	11.9729	8.79084	7.73382	1.8061	3.73657	26.4981	33.3619	8.72972	6.79318	5.6371	6.50666	6.22869	3.85003	24.2228	11.1563	8.26233	2.77134	29.93	7.76145	6.07188	5.03936	4.5983	3.4798	3.04657	1.47063	4.90352	2.95634	2.60217	2.33327	--	--	Molecular Function: fatty acid binding (GO:0005504);; Cellular Component: mitochondrion (GO:0005739);; Biological Process: fatty acid metabolic process (GO:0006631);; Cellular Component: chloroplast stroma (GO:0009570);; Cellular Component: chloroplast envelope (GO:0009941);; Molecular Function: intramolecular lyase activity (GO:0016872);;	--	--	--	--	Chalcone isomerase like;; Chalcone isomerase-like	Fatty-acid-binding protein 1 GN=FAP1 OS=Arabidopsis thaliana (Mouse-ear cress) PE=1 SV=1	R	General function prediction only	PREDICTED: fatty-acid-binding protein 1 [Elaeis guineensis]	AT3G63170
F01.PB10137	5.43605	12.3607	12.2712	13.3048	15.2434	15.0827	38.0309	17.1133	35.1363	35.0722	35.7195	34.3558	58.7564	47.0939	107.241	140.936	8.89838	12.788	15.1631	27.5721	35.1043	35.0376	52.9251	124.088	3.15356	3.67673	3.9225	4.78514	5.13358	5.13084	5.72588	6.95522	--	--	--	--	--	--	--	--	--	--	--	--	--
F01.PB1014	1.55054	1.72915	1.52252	1.2109	2.12234	0.723012	8.57117	4.23904	0.402363	0.695674	1.26744	0.884285	1.03854	1.82915	6.33827	4.94119	1.63984	1.36671	1.42267	6.40511	0.549019	1.07586	1.43385	5.63973	0.713645	0.450808	0.508707	2.67925	-0.864811	0.105627	0.51999	2.49565	--	--	Biological Process: regulation of vernalization response (GO:0010219);; Cellular Component: mediator complex (GO:0016592);; Biological Process: negative regulation of transcription, DNA-templated (GO:0045892);; Biological Process: carpel development (GO:0048440);; Biological Process: petal development (GO:0048441);; Biological Process: sepal development (GO:0048442);; Biological Process: stamen d…	--	--	[S]	Function unknown	--	Mediator of RNA polymerase II transcription subunit 18 GN=F14M13.23 OS=Arabidopsis thaliana (Mouse-ear cress) PE=1 SV=1	K	Transcription	PREDICTED: SWI/SNF complex subunit SWI3B [Brachypodium distachyon]	--
F01.PB10140	1.66312	2.12827	2.76927	1.8173	2.18076	1.57597	3.27813	1.82166	3.28163	2.4336	2.75369	5.34367	2.76622	3.99155	11.9335	9.89759	1.8957	2.29329	1.87837	2.54989	2.85762	4.04868	3.37889	10.9156	0.922803	1.19748	0.909555	1.35049	1.51486	2.01749	1.75659	3.44833	--	--	--	--	--	[R]	General function prediction only	--	F-box protein FBW2 GN=T3H13.1 OS=Arabidopsis thaliana (Mouse-ear cress) PE=1 SV=1	R	General function prediction only	PREDICTED: F-box protein FBW2-like [Phoenix dactylifera]	--
F01.PB10141	27.1782	19.674	8.77537	8.1491	12.8642	8.54183	21.7738	25.1835	45.5315	25.6549	23.4175	15.4564	11.8015	28.6992	180.44	123.196	23.4261	8.46224	10.703	23.4786	35.5932	19.4369	20.2503	151.818	4.55005	3.08106	3.41996	4.55328	5.15353	4.28073	4.33988	7.2462	[G]	Carbohydrate transport and metabolism	Cellular Component: mitochondrion (GO:0005739);; Cellular Component: chloroplast (GO:0009507);; Molecular Function: carbon-carbon lyase activity (GO:0016830);;	--	--	--	--	HpcH/HpaI aldolase/citrate lyase family	--	S	Function unknown	PREDICTED: uncharacterized protein LOC100256504 [Vitis vinifera]	AT4G10750
F01.PB10145	67.9744	5.43214	96.945	116.057	44.4622	8.19745	64.4224	48.4356	49.3463	40.5359	40.363	51.1301	21.8985	3.26952	40.5488	3.59957	36.7033	106.501	26.3298	56.429	44.9411	45.7466	12.584	22.0742	5.19784	6.73473	4.71863	5.81837	5.48997	5.5156	3.65353	4.4643	[QR]	Secondary metabolites biosynthesis, transport and catabolism;; General function prediction only	Biological Process: multidimensional cell growth (GO:0009825);; Biological Process: xylem and phloem pattern formation (GO:0010051);; Cellular Component: integral component of membrane (GO:0016021);; Cellular Component: cytoplasmic vesicle (GO:0016023);; Biological Process: sterol biosynthetic process (GO:0016126);; Molecular Function: 24-methylenesterol C-methyltransferase activity (GO:0030797);…	K08242|5.76067e-167|osa:4331540|K08242 24-methylenesterol C-methyltransferase [EC:2.1.1.143] | (RefSeq) ArsM1, Smt2-1; 24-methylenesterol C-methyltransferase 2	Steroid biosynthesis (ko00100)	[IR]	Lipid transport and metabolism;; General function prediction only	Methyltransferase domain;; Methyltransferase domain;; Methyltransferase domain;; Mycolic acid cyclopropane synthetase;; Methyltransferase domain;; Methyltransferase domain;; ubiE/COQ5 methyltransferase family;; Sterol methyltransferase C-terminal	24-methylenesterol C-methyltransferase 2 GN=Smt2-1 OS=Oryza sativa subsp. japonica (Rice) PE=2 SV=2	I	Lipid transport and metabolism	Os03g0136200 [Oryza sativa Japonica Group]	AT1G20330
F01.PB3962	66.6875	91.6909	47.3444	37.6151	30.9598	27.6507	13.4411	17.0572	0.181189	0.11506	0.276633	0.181947	0.036736	0.017037	0.477086	0.458163	79.1892	42.4798	29.3053	15.2491	0.148124	0.22929	0.0268865	0.467624	6.30723	5.40871	4.87309	3.93066	-2.75414	-2.12413	-5.21162	-1.09627	--	--	Cellular Component: nucleosome (GO:0000786);; Molecular Function: DNA binding (GO:0003677);; Cellular Component: nucleus (GO:0005634);; Biological Process: nucleosome assembly (GO:0006334);;	K11275|1.33875e-24|mus:103983809|K11275 histone H1/5 | (RefSeq) histone H1-like	--	--	--	linker histone H1 and H5 family	Histone H1 OS=Triticum aestivum (Wheat) PE=2 SV=2	B	Chromatin structure and dynamics	histone-like protein [Fritillaria liliacea]	--
F01.PB58292	0.207677	0.184424	3.14319	1.40035	10.6881	21.7735	0	0	0.319272	0.070164	4.32653	2.46176	0	0.031484	0	0	0.196051	2.27177	16.2308	0	0.194718	3.39414	0.015742	0	-2.34997	1.18388	4.02067	-13.2877	-2.3598	1.76309	-5.9801	-13.2877	--	--	Cellular Component: vacuolar membrane (GO:0005774);; Cellular Component: secondary cell wall (GO:0009531);; Biological Process: lignin metabolic process (GO:0009808);; Biological Process: cell wall modification involved in abscission (GO:0009830);; Biological Process: plant-type secondary cell wall biogenesis (GO:0009834);; Biological Process: xylem development (GO:0010089);; Biological Process: …	--	--	--	--	COBRA-like protein	COBRA-like protein 4 (Precursor) GN=COBL4 OS=Arabidopsis thaliana (Mouse-ear cress) PE=2 SV=2	R	General function prediction only	PREDICTED: COBRA-like protein 4 [Elaeis guineensis]	AT5G15630
F01.PB10148	5.81651	6.26014	13.6114	11.4224	16.4893	12.2718	9.42319	14.7012	12.4424	13.0509	11.6574	14.1675	8.49199	12.4689	7.11915	6.95598	6.03832	12.5169	14.3805	12.0622	12.7466	12.9124	10.4804	7.03756	2.59417	3.64582	3.84605	3.59243	3.67205	3.6907	3.38964	2.8151	[C]	Energy production and conversion	Biological Process: response to hypoxia (GO:0001666);; Molecular Function: alcohol dehydrogenase (NAD) activity (GO:0004022);; Cellular Component: cytosol (GO:0005829);; Cellular Component: plasma membrane (GO:0005886);; Molecular Function: zinc ion binding (GO:0008270);; Biological Process: response to salt stress (GO:0009651);; Biological Process: response to cadmium ion (GO:0046686);; Biologic…	K18857|0|mdm:103409572|K18857 alcohol dehydrogenase class-P [EC:1.1.1.1] | (RefSeq) Adh1-2; alcohol dehydrogenase	Glycolysis / Gluconeogenesis (ko00010);; Fatty acid degradation (ko00071);; Tyrosine metabolism (ko00350);; alpha-Linolenic acid metabolism (ko00592)	[Q]	Secondary metabolites biosynthesis, transport and catabolism	Zinc-binding dehydrogenase;; Alcohol dehydrogenase GroES-like domain	Alcohol dehydrogenase GN=ADH OS=Malus domestica (Apple) PE=2 SV=1	Q	Secondary metabolites biosynthesis, transport and catabolism	PREDICTED: alcohol dehydrogenase [Malus domestica]	AT1G77120
F01.PB18084	33.0233	36.161	31.7213	30.9407	29.8732	35.6666	67.3785	66.3151	0.044257	0.02891	0.038737	0.064611	0.027372	0.071508	0.037447	0.041091	34.5922	31.331	32.7699	66.8468	0.0365835	0.051674	0.04944	0.039269	5.11238	4.96952	5.0343	6.06279	-4.76872	-4.27163	-4.33526	-4.6668	--	--	Molecular Function: RNA binding (GO:0003723);; Cellular Component: plastid (GO:0009536);; Biological Process: cellular process (GO:0009987);;	K14944|9.10176e-149|pda:103698898|K14944 RNA-binding protein Nova | (RefSeq) protein BTR1-like	--	[AR]	RNA processing and modification;; General function prediction only	KH domain;; KH domain;; KH domain	--	A	RNA processing and modification	PREDICTED: RNA-binding protein Nova-1-like isoform X2 [Elaeis guineensis]	AT5G04430
F01.PB10153	3.87774	4.25517	19.0089	14.8503	11.3323	10.6281	12.3003	5.48473	15.4562	10.4701	10.5227	15.0115	19.434	24.0795	17.6948	21.4174	4.06646	16.9296	10.9802	8.89253	12.9631	12.7671	21.7568	19.5561	2.02381	4.08148	3.45685	3.15261	3.69635	3.67437	4.4434	4.28956	--	--	Cellular Component: cytoplasmic vesicle (GO:0016023);;	--	--	--	--	Protein of unknown function (DUF620)	--	S	Function unknown	PREDICTED: uncharacterized protein LOC103696394 [Phoenix dactylifera]	AT5G06610
F01.PB10154	1.04674	0.9347	1.09116	1.20069	1.25153	1.5835	2.92334	2.51178	1.42324	1.20065	2.32597	1.75163	1.81492	2.58964	3.50287	2.81725	0.99072	1.14592	1.41752	2.71756	1.31194	2.0388	2.20228	3.16006	-0.0133051	0.196635	0.503468	1.44237	0.391814	1.02779	1.13906	1.66	[C]	Energy production and conversion	Molecular Function: catalytic activity (GO:0003824);; Cellular Component: mitochondrion (GO:0005739);; Biological Process: metabolic process (GO:0008152);;	K00167|0|mus:103995099|K00167 2-oxoisovalerate dehydrogenase E1 component beta subunit [EC:1.2.4.4] | (RefSeq) 2-oxoisovalerate dehydrogenase subunit beta 1, mitochondrial-like	Valine, leucine and isoleucine degradation (ko00280);; Propanoate metabolism (ko00640)	[C]	Energy production and conversion	Transketolase, pyrimidine binding domain;; Transketolase, C-terminal domain	2-oxoisovalerate dehydrogenase subunit beta 1, mitochondrial (Precursor) OS=Arabidopsis thaliana (Mouse-ear cress) PE=2 SV=1	C	Energy production and conversion	PREDICTED: 2-oxoisovalerate dehydrogenase subunit beta 1, mitochondrial-like isoform X2 [Elaeis guineensis]	AT1G55510
F01.PB317	8.1042	8.30301	11.9339	15.9686	37.4021	58.8559	16.542	16.6453	0.106143	0.106056	0.150875	0.103157	0.129361	0	0.010737	0.03493	8.20361	13.9512	48.129	16.5936	0.106099	0.127016	0.0646805	0.0228335	3.03628	3.80233	5.58884	4.05257	-3.23515	-2.97578	-3.9483	-5.4464	[P]	Inorganic ion transport and metabolism	Molecular Function: catalase activity (GO:0004096);; Cellular Component: cell wall (GO:0005618);; Cellular Component: mitochondrion (GO:0005739);; Cellular Component: vacuole (GO:0005773);; Cellular Component: plasma membrane (GO:0005886);; Cellular Component: plasmodesma (GO:0009506);; Cellular Component: glyoxysome (GO:0009514);; Cellular Component: chloroplast stroma (GO:0009570);; Biological …	K03781|1.10931e-169|pda:103708648|K03781 catalase [EC:1.11.1.6] | (RefSeq) catalase isozyme 2	Tryptophan metabolism (ko00380);; Glyoxylate and dicarboxylate metabolism (ko00630);; Carbon metabolism (ko01200);; Peroxisome (ko04146)	[P]	Inorganic ion transport and metabolism	Catalase;; Catalase-related immune-responsive	Catalase isozyme 2 GN=CAT2 OS=Hordeum vulgare (Barley) PE=2 SV=1	P	Inorganic ion transport and metabolism	PREDICTED: catalase isozyme 2 [Phoenix dactylifera]	AT1G20630
F01.PB10161	33.5036	33.8981	33.9585	41.0919	21.3361	39.7938	96.236	81.2747	50.7908	43.2108	24.6382	18.4656	12.0712	18.3863	24.587	23.5216	33.7009	37.5252	30.5649	88.7554	47.0008	21.5519	15.2287	24.0543	5.07472	5.22979	4.93381	6.47176	5.55462	4.42975	3.92874	4.58823	--	--	Cellular Component: endosome (GO:0005768);; Cellular Component: Golgi apparatus (GO:0005794);; Cellular Component: trans-Golgi network (GO:0005802);; Cellular Component: plasma membrane (GO:0005886);; Biological Process: purine nucleobase transport (GO:0006863);; Molecular Function: organic anion transmembrane transporter activity (GO:0008514);; Biological Process: organic anion transport (GO:001…	--	--	[GE]	Carbohydrate transport and metabolism;; Amino acid transport and metabolism	Triose-phosphate Transporter family	Probable sugar phosphate/phosphate translocator At2g25520 GN=At2g25520 OS=Arabidopsis thaliana (Mouse-ear cress) PE=1 SV=1	G	Carbohydrate transport and metabolism	PREDICTED: probable sugar phosphate/phosphate translocator At5g25400 [Elaeis guineensis]	AT2G25520
F01.PB10163	0.261243	0.464597	4.72937	5.10734	3.5153	5.02233	2.94107	0.90174	0.790327	1.65182	4.30464	3.35022	1.89883	2.50184	3.87433	1.23665	0.36292	4.91835	4.26881	1.92141	1.22107	3.82743	2.20034	2.55549	-1.46188	2.2982	2.09387	0.942237	0.288266	1.93642	1.13779	1.35366	[CR]	Energy production and conversion;; General function prediction only	--	--	--	[CR]	Energy production and conversion;; General function prediction only	Zinc-binding dehydrogenase;; Zinc-binding dehydrogenase	Putative quinone-oxidoreductase homolog, chloroplastic GN=At4g13010 OS=Arabidopsis thaliana (Mouse-ear cress) PE=2 SV=1	Q	Secondary metabolites biosynthesis, transport and catabolism	PREDICTED: putative quinone-oxidoreductase homolog, chloroplastic [Phoenix dactylifera]	AT4G13010
F01.PB10164	1.62733	1.44692	1.83022	1.81287	1.6689	1.99641	6.5346	2.6661	0.336341	1.18583	3.06814	0.639179	2.63626	7.93286	4.97873	10.7643	1.53713	1.82154	1.83265	4.60035	0.761088	1.85366	5.28456	7.8715	0.620332	0.865241	0.874012	2.20177	-0.393676	0.890453	2.40181	2.97666	[R]	General function prediction only	Biological Process: metabolic process (GO:0008152);; Molecular Function: hydrolase activity (GO:0016787);;	K07025|2.56435e-152|pda:103714311|K07025 putative hydrolase of the HAD superfamily | (RefSeq) uncharacterized protein C24B11.05-like	--	[R]	General function prediction only	Haloacid dehalogenase-like hydrolase;; haloacid dehalogenase-like hydrolase;; HAD-hyrolase-like	--	R	General function prediction only	PREDICTED: uncharacterized protein C24B11.05-like [Elaeis guineensis]	AT5G59480
F01.PB10165	0	0	0	0	0.017608	0	0	0	0.015393	0.024751	3.05688	2.05499	10.3392	9.38301	11.9899	14.2566	0	0	0.008804	0	0.020072	2.55593	9.86113	13.1232	-13.2877	-13.2877	-6.81133	-13.2877	-5.6315	1.35391	3.30177	3.71406	--	--	--	--	--	--	--	Hemopexin	Albumin-2 OS=Pisum sativum (Garden pea) PE=2 SV=1	R	General function prediction only	PREDICTED: uncharacterized protein LOC103696520 [Phoenix dactylifera]	--
F01.PB10166	7.27958	7.81561	3.55581	3.04663	1.79167	3.44661	4.00152	4.06905	5.10732	7.27243	2.01464	1.51401	1.35973	1.69912	1.37929	1.66086	7.54759	3.30122	2.61914	4.03529	6.18988	1.76432	1.52942	1.52008	2.91604	1.72304	1.38915	2.01271	2.62993	0.819197	0.613082	0.60424	--	--	Biological Process: rRNA processing (GO:0006364);; Biological Process: tRNA metabolic process (GO:0006399);; Biological Process: phosphatidylglycerol biosynthetic process (GO:0006655);; Cellular Component: plastid chromosome (GO:0009508);; Biological Process: chloroplast organization (GO:0009658);; Biological Process: stomatal complex morphogenesis (GO:0010103);; Biological Process: transcription…	--	--	--	--	SET domain;; Rubisco LSMT substrate-binding	Ribulose-1,5 bisphosphate carboxylase/oxygenase large subunit N-methyltransferase, chloroplastic (Precursor) GN=RBCMT OS=Nicotiana tabacum (Common tobacco) PE=2 SV=1	R	General function prediction only	PREDICTED: ribulose-1,5 bisphosphate carboxylase/oxygenase large subunit N-methyltransferase, chloroplastic [Elaeis guineensis]	AT4G20130
F01.PB10167	0.46684	0.271956	0.043558	0.074335	0.219271	0.041535	0.33531	0.198044	2.20385	1.00555	0.378653	0.169941	0	0.105601	0.287331	0.430963	0.369398	0.0589465	0.130403	0.266677	1.6047	0.274297	0.0528005	0.359147	-1.43636	-4.082	-2.93785	-1.90629	0.682393	-1.86566	-4.24057	-1.47695	--	--	--	--	--	--	--	--	--	--	--	--	--
F01.PB848	22.582	24.0132	25.0722	25.0904	60.336	48.4856	17.1168	27.1916	0	0	0.02462	0	0.052654	0.102102	0	0	23.2976	25.0813	54.4108	22.1542	0	0.01231	0.077378	0	4.54212	4.64855	5.76582	4.46951	-13.2877	-6.33235	-3.69007	-13.2877	--	--	--	--	--	--	--	--	--	--	--	--	--
F01.PB1017	1675.52	1620.03	20294	15493.7	19248.7	14937.5	21026.5	15172.4	394.594	321.899	4643.09	5450.93	10294	8697.92	4564.49	2944.19	1647.78	17893.8	17093.1	18099.4	358.247	5047.01	9495.95	3754.34	10.6863	14.1272	14.0611	14.1437	8.48481	12.3012	13.2131	11.8743	--	--	Cellular Component: cytoplasmic vesicle (GO:0016023);; Molecular Function: peptidase inhibitor activity (GO:0030414);;	--	--	--	--	Bowman-Birk serine protease inhibitor family	Bowman-Birk type trypsin inhibitor OS=Triticum aestivum (Wheat) PE=1 SV=1	R	General function prediction only	PREDICTED: Bowman-Birk type trypsin inhibitor-like isoform X1 [Elaeis guineensis]	--
F01.PB10170	0.020071	0.085233	0.681609	0.552291	1.69855	1.24318	2.43542	2.92529	1.08333	0.972964	67.0674	82.7849	139.298	156.586	50.0694	90.2496	0.052652	0.61695	1.47086	2.68035	1.02815	74.9261	147.942	70.1595	-4.24463	-0.696541	0.556763	1.42248	0.0401862	6.2274	7.20889	6.13257	--	--	Molecular Function: calcium ion binding (GO:0005509);; Cellular Component: cytoplasm (GO:0005737);;	--	--	--	--	Hemopexin	Albumin-2 OS=Pisum sativum (Garden pea) PE=2 SV=1	R	General function prediction only	PREDICTED: uncharacterized protein LOC103696520 [Phoenix dactylifera]	--
F01.PB61346	0.080335	0.119989	11.8025	17.5498	16.242	53.4271	0.131549	0	0.097514	0.011651	5.78156	2.06756	0	0.115884	0	0.005308	0.100162	14.6762	34.8346	0.0657745	0.0545825	3.92456	0.057942	0.002654	-3.31815	3.87541	5.12245	-3.92414	-4.19278	1.97257	-4.10676	-8.50426	[Q]	Secondary metabolites biosynthesis, transport and catabolism	Biological Process: biosynthetic process (GO:0009058);; Molecular Function: naringenin-chalcone synthase activity (GO:0016210);;	K00660|0|pda:103712379|K00660 chalcone synthase [EC:2.3.1.74] | (RefSeq) chalcone synthase 1	Flavonoid biosynthesis (ko00941);; Circadian rhythm - plant (ko04712)	--	--	Chalcone and stilbene synthases, N-terminal domain;; Chalcone and stilbene synthases, C-terminal domain;; 3-Oxoacyl-[acyl-carrier-protein (ACP)] synthase III C terminal;; 3-Oxoacyl-[acyl-carrier-protein (ACP)] synthase III;; FAE1/Type III polyketide synthase-like protein	Chalcone synthase 1 OS=Oryza sativa subsp. japonica (Rice) PE=2 SV=1	H	Coenzyme transport and metabolism	chalcone synthase [Lilium hybrid cultivar]	AT5G13930
F01.PB10175	0.55365	0.376166	0	0.81418	0	0.23126	0.081875	0.048601	1.85077	1.85433	0.360263	0.090257	0.015751	0.124455	0.016675	0.144179	0.464908	0.40709	0.11563	0.065238	1.85255	0.22526	0.070103	0.080427	-1.10467	-1.29623	-3.11117	-3.93593	0.889592	-2.1497	-3.83232	-3.63438	--	--	Biological Process: very long-chain fatty acid metabolic process (GO:0000038);; Cellular Component: endoplasmic reticulum (GO:0005783);; Biological Process: fatty acid biosynthetic process (GO:0006633);; Biological Process: response to cold (GO:0009409);; Biological Process: response to light stimulus (GO:0009416);; Biological Process: unidimensional cell growth (GO:0009826);; Molecular Function:…	K15397|0|pda:103716280|K15397 3-ketoacyl-CoA synthase [EC:2.3.1.199] | (RefSeq) 3-ketoacyl-CoA synthase 6-like	Fatty acid elongation (ko00062)	--	--	FAE1/Type III polyketide synthase-like protein;; 3-Oxoacyl-[acyl-carrier-protein (ACP)] synthase III C terminal;; Chalcone and stilbene synthases, C-terminal domain	3-ketoacyl-CoA synthase 6 GN=T26J14.10 OS=Arabidopsis thaliana (Mouse-ear cress) PE=1 SV=1	M	Cell wall/membrane/envelope biogenesis	PREDICTED: 3-ketoacyl-CoA synthase 6-like [Elaeis guineensis]	AT1G68530
F01.PB10177	0	0.02344	0.31295	0.661668	3.51072	4.67445	1.33187	2.63901	0.273553	0.351107	8.42233	6.55019	2.87685	3.19569	0.214245	1.5726	0.01172	0.487309	4.09259	1.98544	0.31233	7.48626	3.03627	0.893421	-6.40263	-1.0368	2.03305	0.989532	-1.6784	2.90426	1.60235	-0.162426	--	--	Biological Process: maltose biosynthetic process (GO:0000024);; Biological Process: starch catabolic process (GO:0005983);; Biological Process: response to cold (GO:0009409);; Cellular Component: chloroplast stroma (GO:0009570);; Molecular Function: beta-amylase activity (GO:0016161);; Molecular Function: cation binding (GO:0043169);;	K01177|0|pda:103710765|K01177 beta-amylase [EC:3.2.1.2] | (RefSeq) beta-amylase 3, chloroplastic	Starch and sucrose metabolism (ko00500)	--	--	Glycosyl hydrolase family 14	Beta-amylase 3, chloroplastic (Precursor) OS=Arabidopsis thaliana (Mouse-ear cress) PE=1 SV=3	G	Carbohydrate transport and metabolism	PREDICTED: beta-amylase 3, chloroplastic [Phoenix dactylifera]	AT4G17090
F01.PB10178	1.61178	1.34286	3.93914	3.17209	3.91624	2.52396	2.30549	1.67216	1.42836	1.51029	2.03245	2.25602	2.4058	2.22152	3.59625	3.04867	1.47732	3.55561	3.2201	1.98883	1.46933	2.14424	2.31366	3.32246	0.56308	1.83014	1.68715	0.991989	0.555253	1.10053	1.21024	1.7323	[R]	General function prediction only	Biological Process: maltose metabolic process (GO:0000023);; Cellular Component: plastoglobule (GO:0010287);; Biological Process: chlorophyll catabolic process (GO:0015996);; Molecular Function: transferase activity, transferring phosphorus-containing groups (GO:0016772);; Biological Process: starch biosynthetic process (GO:0019252);; Biological Process: positive regulation of catalytic activity …	K08869|0|mus:103980464|K08869 aarF domain-containing kinase | (RefSeq) uncharacterized aarF domain-containing protein kinase At5g05200, chloroplastic	--	[R]	General function prediction only	ABC1 family	Uncharacterized aarF domain-containing protein kinase At5g05200, chloroplastic (Precursor) GN=At5g05200 OS=Arabidopsis thaliana (Mouse-ear cress) PE=2 SV=1	R	General function prediction only	PREDICTED: uncharacterized aarF domain-containing protein kinase At5g05200, chloroplastic [Musa acuminata subsp. malaccensis]	AT5G05200
F01.PB1018	2.15725	2.35073	2.74456	2.99352	5.82276	5.32156	5.00317	5.45303	2.34868	3.73763	4.38103	4.70843	3.77778	7.31732	7.70475	6.81027	2.25399	2.86904	5.57216	5.2281	3.04316	4.54473	5.54755	7.25751	1.17255	1.52062	2.47826	2.38631	1.60562	2.18423	2.47188	2.85949	[FGR]	Nucleotide transport and metabolism;; Carbohydrate transport and metabolism;; General function prediction only	--	--	--	[T]	Signal transduction mechanisms	HIT domain;; Scavenger mRNA decapping enzyme C-term binding	--	T	Signal transduction mechanisms	PREDICTED: LOW QUALITY PROTEIN: protein pkiA-like [Elaeis guineensis]	AT5G48545
F01.PB10180	1.05843	1.36771	1.36589	1.71806	1.4139	1.22728	0.595887	1.15372	0.987881	1.10849	2.06176	1.81848	1.27939	2.0282	2.35447	1.80298	1.21307	1.54198	1.32059	0.874804	1.04819	1.94012	1.65379	2.07873	0.278782	0.624873	0.40129	-0.192803	0.0680324	0.95622	0.725867	1.05577	[I]	Lipid transport and metabolism	Cellular Component: plasmodesma (GO:0009506);; Cellular Component: plastid (GO:0009536);; Molecular Function: hydrolase activity (GO:0016787);;	K01054|4.28101e-162|pda:103712899|K01054 acylglycerol lipase [EC:3.1.1.23] | (RefSeq) caffeoylshikimate esterase-like	Glycerolipid metabolism (ko00561)	[I]	Lipid transport and metabolism	Serine aminopeptidase, S33;; alpha/beta hydrolase fold;; Alpha/beta hydrolase family;; Prolyl oligopeptidase family;; Dienelactone hydrolase family	Caffeoylshikimate esterase GN=CSE OS=Arabidopsis thaliana (Mouse-ear cress) PE=1 SV=1	I	Lipid transport and metabolism	PREDICTED: caffeoylshikimate esterase-like isoform X3 [Phoenix dactylifera]	AT5G16120
F01.PB10181	0.771528	0.621589	0.925153	1.24487	1.62121	1.2175	1.65034	1.33749	1.17831	1.11588	2.20074	1.63658	2.10476	2.35024	2.68727	3.00339	0.696558	1.08501	1.41935	1.49392	1.1471	1.91866	2.2275	2.84533	-0.521476	0.117845	0.505337	0.579196	0.198113	0.940174	1.15549	1.50865	--	--	--	--	--	--	--	Ubiquitin family	--	--	--	--	--
F01.PB10184	2.73497	2.56016	6.31976	4.55332	3.80536	6.07009	4.31571	3.65461	10.3853	9.56969	10.8097	9.53273	11.2965	17.4569	39.7724	21.3498	2.64757	5.43654	4.93773	3.98516	9.97752	10.1712	14.3767	30.5611	1.40472	2.44272	2.30388	1.99467	3.3187	3.34643	3.84567	4.93363	--	--	Molecular Function: nucleic acid binding (GO:0003676);; Cellular Component: cytoplasm (GO:0005737);; Biological Process: calcium ion transport (GO:0006816);; Biological Process: water transport (GO:0006833);; Biological Process: Golgi organization (GO:0007030);; Biological Process: vacuole organization (GO:0007033);; Biological Process: response to salt stress (GO:0009651);; Biological Process: r…	--	--	[K]	Transcription	PurA ssDNA and RNA-binding protein;; Protein of unknown function (DUF3276)	Transcription factor Pur-alpha 1 GN=PURA1 OS=Arabidopsis thaliana (Mouse-ear cress) PE=1 SV=2	K	Transcription	PREDICTED: transcription factor Pur-alpha 1-like isoform X2 [Elaeis guineensis]	AT2G32080
F01.PB10188	0	0	0	0.004018	0.009544	0.03435	0.053542	0.021746	0.538315	0.573963	1.07981	0.966123	0.668861	0.69891	2.46597	2.34115	0	0.002009	0.021947	0.037644	0.556139	1.02297	0.683886	2.40356	-13.2877	-8.88923	-5.50327	-4.72761	-0.846223	0.0329034	-0.547962	1.26523	[R]	General function prediction only	Molecular Function: iron ion binding (GO:0005506);; Molecular Function: oxidoreductase activity, acting on paired donors, with incorporation or reduction of molecular oxygen, 2-oxoglutarate as one donor, and incorporation of one atom each of oxygen into both donors (GO:0016706);; Biological Process: oxidation-reduction process (GO:0055114);;	--	--	[QR]	Secondary metabolites biosynthesis, transport and catabolism;; General function prediction only	non-haem dioxygenase in morphine synthesis N-terminal;; 2OG-Fe(II) oxygenase superfamily	Probable 2-oxoglutarate-dependent dioxygenase At3g49630 GN=At3g50210 OS=Arabidopsis thaliana (Mouse-ear cress) PE=2 SV=1	Q	Secondary metabolites biosynthesis, transport and catabolism	PREDICTED: probable iron/ascorbate oxidoreductase DDB_G0283291 isoform X1 [Musa acuminata subsp. malaccensis]	AT1G35190
F01.PB10189	18.0092	12.2272	2.6596	3.65429	4.01785	3.14874	4.94613	4.31408	9.72035	8.03018	4.57882	4.5314	2.51318	4.61328	4.75709	5.54407	15.1182	3.15694	3.5833	4.63011	8.87527	4.55511	3.56323	5.15058	3.91823	1.65857	1.84133	2.21108	3.14981	2.18752	1.83323	2.36476	[R]	General function prediction only	Molecular Function: GTP binding (GO:0005525);; Cellular Component: plasma membrane (GO:0005886);; Biological Process: small GTPase mediated signal transduction (GO:0007264);; Biological Process: protein transport (GO:0015031);;	K07897|1.30089e-114|pxb:103934678|K07897 Ras-related protein Rab-7A | (RefSeq) ras-related protein Rab7	Endocytosis (ko04144);; Phagosome (ko04145)	[R]	General function prediction only	Ras family;; Ras of Complex, Roc, domain of DAPkinase;; ADP-ribosylation factor family;; 50S ribosome-binding GTPase	Ras-related protein Rab7 OS=Vigna aconitifolia (Moth bean) PE=2 SV=1	U	Intracellular trafficking, secretion, and vesicular transport	PREDICTED: ras-related protein Rab7 [Nelumbo nucifera]	AT4G09720
F01.PB10191	4.27702	3.29684	3.11251	2.787	1.40564	2.01045	6.80136	2.90626	3.7547	1.94284	3.1035	2.87922	2.64399	3.12697	8.58515	5.53791	3.78693	2.94976	1.70804	4.85381	2.84877	2.99136	2.88548	7.06153	1.92107	1.56064	0.77243	2.27915	1.51039	1.58085	1.52886	2.82	--	--	Molecular Function: magnesium ion binding (GO:0000287);; Molecular Function: ATP binding (GO:0005524);; Cellular Component: cytoplasm (GO:0005737);; Biological Process: response to fungus (GO:0009620);; Biological Process: jasmonic acid biosynthetic process (GO:0009695);; Biological Process: response to jasmonic acid (GO:0009753);; Biological Process: inositol trisphosphate metabolic process (GO:…	K00913|2.52035e-157|pda:103707628|K00913 inositol-1,3,4-trisphosphate 5/6-kinase / inositol-tetrakisphosphate 1-kinase [EC:2.7.1.159 2.7.1.134] | (RefSeq) inositol-tetrakisphosphate 1-kinase 3-like	Inositol phosphate metabolism (ko00562);; Phosphatidylinositol signaling system (ko04070)	--	--	Inositol 1, 3, 4-trisphosphate 5/6-kinase	Inositol-tetrakisphosphate 1-kinase 2 GN=ITPK2 OS=Arabidopsis thaliana (Mouse-ear cress) PE=2 SV=2	T	Signal transduction mechanisms	PREDICTED: inositol-tetrakisphosphate 1-kinase 2-like isoform X1 [Elaeis guineensis]	AT4G08170
F01.PB10195	4.68233	4.89286	7.96985	7.7083	4.3527	4.73417	4.54705	4.75241	3.1649	5.09517	5.86527	6.34307	5.35781	6.49937	7.69343	5.60719	4.78759	7.83907	4.54344	4.64973	4.13003	6.10417	5.92859	6.65031	2.25933	2.9707	2.18382	2.21718	2.04619	2.60982	2.56771	2.73344	--	--	--	--	--	--	--	--	Cyclic dof factor 2 GN=MIJ24.16 OS=Arabidopsis thaliana (Mouse-ear cress) PE=1 SV=2	R	General function prediction only	PREDICTED: cyclic dof factor 2-like [Elaeis guineensis]	--
F01.PB20151	0.150659	0.07056	0.67915	0.627198	3.0003	6.03504	0	0.162042	0.309927	0.248109	2.37296	1.2921	0	0.009358	0	0	0.110609	0.653174	4.51767	0.081021	0.279018	1.83253	0.004679	0	-3.17515	-0.61424	2.17561	-3.62378	-1.84105	0.873916	-7.70908	-13.2877	--	--	Cellular Component: integral component of membrane (GO:0016021);; Cellular Component: cytoplasmic vesicle (GO:0016023);;	K15285|2.84343e-168|pda:103708422|K15285 solute carrier family 35, member E3 | (RefSeq) uncharacterized membrane protein At1g06890	--	[GE]	Carbohydrate transport and metabolism;; Amino acid transport and metabolism	Triose-phosphate Transporter family	Uncharacterized membrane protein At1g06890 GN=At1g06890 OS=Arabidopsis thaliana (Mouse-ear cress) PE=1 SV=1	EG	Amino acid transport and metabolism;; Carbohydrate transport and metabolism	PREDICTED: uncharacterized membrane protein At1g06890 isoform X1 [Elaeis guineensis]	AT2G28315
F01.PB10197	3.91167	3.6579	3.88615	3.59076	2.54776	3.17616	4.33921	4.57407	8.46567	8.24621	7.79881	7.36052	6.05298	5.35538	16.2898	13.2099	3.78479	3.73845	2.86196	4.45664	8.35594	7.57967	5.70418	14.7499	1.92025	1.90248	1.51705	2.15599	3.06282	2.92215	2.51204	3.88264	[C]	Energy production and conversion	Molecular Function: hydrogen ion transmembrane transporter activity (GO:0015078);; Biological Process: ATP hydrolysis coupled proton transport (GO:0015991);; Cellular Component: proton-transporting V-type ATPase, V0 domain (GO:0033179);;	K02146|0|pper:PRUPE_ppa007912mg|K02146 V-type H+-transporting ATPase subunit d | (RefSeq) hypothetical protein	Oxidative phosphorylation (ko00190);; Phagosome (ko04145)	[C]	Energy production and conversion	ATP synthase (C/AC39) subunit	V-type proton ATPase subunit d2 GN=VHA-d2 OS=Arabidopsis thaliana (Mouse-ear cress) PE=1 SV=1	C	Energy production and conversion	hypothetical protein PRUPE_ppa007912mg [Prunus persica]	AT3G28715
F01.PB10199	0.448142	0.120621	0.076566	0.101153	0.190997	0.291032	0.177258	0.069443	2.62768	2.06672	0.724862	0.537567	0.907733	1.15397	0.415009	0.310868	0.284382	0.0888595	0.241015	0.123351	2.3472	0.631215	1.03085	0.362938	-1.81359	-3.49071	-2.05221	-3.018	1.231	-0.663569	0.04398	-1.46181	--	--	--	--	--	--	--	--	Uncharacterized calcium-binding protein At1g02270 GN=At1g02270 OS=Arabidopsis thaliana (Mouse-ear cress) PE=2 SV=2	K	Transcription	PREDICTED: uncharacterized calcium-binding protein At1g02270 isoform X2 [Phoenix dactylifera]	--
F01.PB102	5.90015	3.6044	2.66674	2.38091	2.26512	0.977807	0.246487	0.100475	4.62122	4.65027	7.57053	13.2588	5.25328	7.61349	20.3141	23.6135	4.75227	2.52382	1.62146	0.173481	4.63574	10.4147	6.43339	21.9638	2.24865	1.33567	0.697387	-2.52632	2.21283	3.38056	2.6856	4.45706	--	--	--	--	--	--	--	--	--	--	--	--	--
F01.PB1020	1.51483	1.48264	1.36645	2.51986	5.27926	6.60618	9.0152	8.86081	1.67466	1.89258	4.55688	3.88008	3.15174	8.32993	5.69789	7.96113	1.49873	1.94315	5.94272	8.93801	1.78362	4.21848	5.74083	6.82951	0.583841	0.958475	2.57115	3.15997	0.834888	2.07676	2.52129	2.7718	--	--	--	--	--	--	--	--	--	--	--	--	--
F01.PB10200	31.9393	37.6557	22.565	23.9626	21.8636	17.1121	7.58609	6.64142	37.3133	39.4667	17.9177	19.0811	12.4805	17.5073	10.4149	11.8392	34.7975	23.2638	19.4878	7.11376	38.39	18.4994	14.9939	11.127	5.12092	4.54002	4.28451	2.83063	5.26266	4.20942	3.90631	3.47601	--	--	--	--	--	--	--	Protein RETICULATA-related;; Protein RETICULATA-related	--	S	Function unknown	PREDICTED: uncharacterized protein LOC104597077 [Nelumbo nucifera]	--
F01.PB10201	5.10494	5.33087	3.32035	4.07286	2.68783	2.95619	7.74237	4.57492	1.65716	1.33814	2.00386	2.03361	1.72827	1.80936	5.0852	14.3429	5.21791	3.6966	2.82201	6.15864	1.49765	2.01874	1.76881	9.71403	2.3835	1.88624	1.49677	2.62264	0.582797	1.01352	0.822862	3.28008	--	--	--	--	--	--	--	GAGA binding protein-like family	Barley B recombinant-like protein D OS=Oryza sativa subsp. japonica (Rice) PE=2 SV=1	K	Transcription	PREDICTED: barley B recombinant-like protein D isoform X1 [Phoenix dactylifera]	AT5G42520
F01.PB10203	1.82002	3.14233	1.96827	1.86935	1.99774	1.57825	2.8526	0.844387	2.35721	2.14338	1.84921	0.894304	2.09714	2.3648	6.95456	4.36951	2.48118	1.91881	1.788	1.84849	2.25029	1.37176	2.23097	5.66204	1.31108	0.940287	0.838424	0.886426	1.17018	0.45613	1.15774	2.50135	--	--	--	--	--	--	--	Protein of unknown function (DUF1664)	--	S	Function unknown	PREDICTED: uncharacterized protein LOC105042139 isoform X2 [Elaeis guineensis]	AT1G24265
F01.PB10205	13.6936	9.00827	10.7139	20.2541	4.50003	8.3941	6.5271	1.00367	19.451	16.9993	8.89063	9.68201	0.306704	6.55345	2.98054	3.07787	11.3509	15.484	6.44706	3.76538	18.2252	9.28632	3.43007	3.02921	3.50475	3.95271	2.68866	1.91283	4.18787	3.21512	1.77828	1.59899	--	--	--	--	--	--	--	Cupin	Glutelin type-A 1 basic chain (Precursor) OS=Oryza sativa subsp. japonica (Rice) PE=1 SV=2	R	General function prediction only	PREDICTED: legumin B-like [Nelumbo nucifera]	--
F01.PB10207	0.085826	0.147965	0.112936	0.65663	0.052576	0.03074	0	0.114193	4.5119	5.03827	3.3947	4.84478	1.4681	2.26122	27.6287	25.8275	0.116896	0.384783	0.041658	0.0570965	4.77509	4.11974	1.86466	26.7281	-3.09548	-1.37751	-4.5818	-4.12793	2.25556	2.04259	0.898991	4.74029	--	--	--	--	--	--	--	--	Xylem cysteine proteinase 2 (Precursor) GN=XCP2 OS=Arabidopsis thaliana (Mouse-ear cress) PE=2 SV=2	--	--	--	--
F01.PB10210	26.0082	38.8792	34.0559	27.482	22.4831	16.3367	57.5476	56.3921	22.1097	28.2547	16.9766	3.59764	29.2509	41.1464	106.492	58.1646	32.4437	30.769	19.4099	56.9698	25.1822	10.2871	35.1986	82.3282	5.01987	4.94341	4.27873	5.83213	4.65434	3.36278	5.13745	6.36332	--	--	--	--	--	[A]	RNA processing and modification	R3H domain;; SUZ domain	--	A	RNA processing and modification	PREDICTED: uncharacterized protein LOC105035733 [Elaeis guineensis]	AT2G40960
F01.PB10214	0.847578	0.524673	0.700896	0.754764	0.734728	0.842353	0.784793	0.900187	0.126439	0.151814	0.544784	0.186584	1.16348	0.742498	0.397904	0.797727	0.686125	0.72783	0.788541	0.84249	0.139126	0.365684	0.952989	0.597815	-0.543245	-0.458128	-0.34256	-0.247097	-2.84449	-1.45094	-0.0693164	-0.741986	--	--	--	--	--	--	--	--	--	--	--	--	--
F01.PB10215	4.13304	3.4481	7.1519	5.27442	7.22399	5.76448	14.9327	10.7991	7.34525	8.2387	7.84174	7.43307	7.80695	13.493	5.19317	3.23042	3.79057	6.21316	6.49424	12.8659	7.79197	7.63741	10.65	4.2118	1.92245	2.63535	2.69918	3.68549	2.96201	2.9331	3.41279	2.07447	--	--	Biological Process: fatty acid biosynthetic process (GO:0006633);; Cellular Component: chloroplast (GO:0009507);; Molecular Function: acyl-[acyl-carrier-protein] desaturase activity (GO:0045300);; Molecular Function: transition metal ion binding (GO:0046914);; Biological Process: oxidation-reduction process (GO:0055114);;	K03921|0|vvi:100242444|K03921 acyl-[acyl-carrier-protein] desaturase [EC:1.14.19.2 1.14.19.11 1.14.19.26] | (RefSeq) stearoyl-[acyl-carrier-protein] 9-desaturase, chloroplastic	Fatty acid biosynthesis (ko00061);; Biosynthesis of unsaturated fatty acids (ko01040);; Fatty acid metabolism (ko01212)	--	--	Fatty acid desaturase	Acyl-[acyl-carrier-protein] desaturase, chloroplastic (Precursor) OS=Carthamus tinctorius (Safflower) PE=1 SV=1	I	Lipid transport and metabolism	PREDICTED: acyl-[acyl-carrier-protein] desaturase, chloroplastic-like [Nelumbo nucifera]	AT3G02630
F01.PB10216	4.09388	3.18386	0.86586	1.16619	0.889274	1.42685	2.57875	2.09398	2.76409	2.58652	1.61411	1.09872	0.841584	2.22162	3.67014	4.28688	3.63887	1.01603	1.15806	2.33636	2.67531	1.35642	1.5316	3.97851	1.86353	0.0230793	0.21184	1.22433	1.41976	0.439906	0.615135	1.99226	[R]	General function prediction only	--	--	--	[A]	RNA processing and modification	RNA recognition motif. (a.k.a. RRM, RBD, or RNP domain)	Heterogeneous nuclear ribonucleoprotein 1 GN=RNP1 OS=Arabidopsis thaliana (Mouse-ear cress) PE=1 SV=1	A	RNA processing and modification	PREDICTED: heterogeneous nuclear ribonucleoprotein 1-like [Nelumbo nucifera]	--
F01.PB10222	6.2572	5.859	2.7742	2.81444	2.25321	1.93598	0.944771	1.08977	5.10101	5.80138	2.27064	2.87243	1.54635	1.60207	0.845916	1.10849	6.0581	2.79432	2.0946	1.01727	5.4512	2.57154	1.57421	0.977203	2.59889	1.48255	1.06674	0.0248452	2.4466	1.36269	0.654718	-0.0331214	--	--	--	--	--	--	--	Zinc-finger of C2H2 type	--	--	--	PREDICTED: uncharacterized protein LOC105032242 isoform X2 [Elaeis guineensis]	--
F01.PB33258	0.029101	0.122826	6.56273	15.3757	16.0982	53.7496	0.855863	0.384575	0.270917	0.151463	13.9117	5.42696	0.006493	0.112851	0	0.029147	0.0759635	10.9692	34.9239	0.620219	0.21119	9.66934	0.059672	0.0145735	-3.71665	3.4554	5.12615	-0.688918	-2.2427	3.27343	-4.06439	-6.09064	--	--	Biological Process: vacuole organization (GO:0007033);; Biological Process: anthocyanin-containing compound biosynthetic process (GO:0009718);; Biological Process: proanthocyanidin biosynthetic process (GO:0010023);; Molecular Function: oxidoreductase activity, acting on single donors with incorporation of molecular oxygen, incorporation of two atoms of oxygen (GO:0016702);; Molecular Function: l…	K05277|8.47845e-125|pda:103702795|K05277 leucoanthocyanidin dioxygenase [EC:1.14.11.19] | (RefSeq) leucoanthocyanidin dioxygenase-like	Flavonoid biosynthesis (ko00941)	[QR]	Secondary metabolites biosynthesis, transport and catabolism;; General function prediction only	2OG-Fe(II) oxygenase superfamily	Leucoanthocyanidin dioxygenase GN=ANS OS=Malus domestica (Apple) PE=2 SV=1	H	Coenzyme transport and metabolism	ANS1 [Tulipa fosteriana]	AT4G22880
F01.PB10232	4.81077	4.74829	7.08901	7.13672	1.85038	4.47418	0.943786	1.18164	2.98949	3.01112	2.59049	1.66505	2.17274	1.2108	0.551363	0.887167	4.77953	7.11287	3.16228	1.06271	3.00031	2.12777	1.69177	0.719265	2.2569	2.83045	1.66101	0.0878885	1.58516	1.08941	0.758617	-0.475204	--	--	--	--	--	--	--	--	--	S	Function unknown	PREDICTED: uncharacterized protein LOC105033613 [Elaeis guineensis]	AT5G43310
F01.PB10234	1.33222	1.2573	0.340286	0.979209	0.626608	0.890329	0.862168	0.271621	1.32618	1.34517	1.00311	1.28831	0.707638	0.84054	0.2931	0.267497	1.29476	0.659747	0.758468	0.566895	1.33567	1.14571	0.774089	0.280299	0.372793	-0.599795	-0.398649	-0.818593	0.417675	0.19637	-0.369242	-1.83445	--	--	--	--	--	--	--	Plant transposase (Ptta/En/Spm family)	--	S	Function unknown	PREDICTED: uncharacterized protein LOC105169094 isoform X1 [Sesamum indicum]	--
F01.PB10237	3.60341	4.5855	8.6279	9.34584	11.6181	6.32485	0.46461	0.888727	4.07787	2.66092	7.01565	7.37617	4.2638	10.0169	0.905196	0.684591	4.09445	8.98687	8.97145	0.676669	3.3694	7.19591	7.14036	0.794893	2.03371	3.16783	3.16536	-0.563266	1.75253	2.8472	2.83602	-0.330985	[E]	Amino acid transport and metabolism	Biological Process: polysaccharide biosynthetic process (GO:0000271);; Cellular Component: nucleus (GO:0005634);; Cellular Component: cytoplasm (GO:0005737);; Biological Process: pattern specification process (GO:0007389);; Biological Process: regulation of cell size (GO:0008361);; Biological Process: multidimensional cell growth (GO:0009825);; Biological Process: auxin polar transport (GO:000992…	K18787|6.06769e-140|pda:103704892|K18787 thermospermine synthase [EC:2.5.1.79] | (RefSeq) thermospermine synthase ACAULIS5	--	[E]	Amino acid transport and metabolism	Spermine/spermidine synthase domain;; Spermidine synthase tetramerisation domain	Thermospermine synthase ACAULIS5 GN=T20D1.50 OS=Arabidopsis thaliana (Mouse-ear cress) PE=1 SV=1	E	Amino acid transport and metabolism	PREDICTED: thermospermine synthase ACAULIS5 [Phoenix dactylifera]	AT5G19530
F01.PB1024	284.451	239.782	5164.89	3894.64	10040	5693.77	1278.62	832.063	643.065	579.286	7984.46	13683	11030.3	9096.47	4217.45	3530.91	262.116	4529.76	7866.87	1055.34	611.176	10833.7	10063.4	3874.18	8.03406	12.1452	12.9416	10.0435	9.25544	13.4032	13.2968	11.9197	--	--	--	--	--	--	--	Trypsin and protease inhibitor	Miraculin (Precursor) OS=Synsepalum dulcificum (Miracle fruit) PE=1 SV=3	R	General function prediction only	unknown [Populus trichocarpa x Populus deltoides]	AT1G17860
F01.PB10240	0.994969	0.625556	0.954802	0.996035	0.850089	0.690903	0.906516	0.853378	0.734565	0.776642	0.764445	0.84492	0.755478	0.893734	1.84474	1.75507	0.810262	0.975418	0.770496	0.879947	0.755604	0.804682	0.824606	1.7999	-0.303361	-0.0357589	-0.375953	-0.184348	-0.404108	-0.313329	-0.278048	0.847999	[DKL]	Cell cycle control, cell division, chromosome partitioning;; Transcription;; Replication, recombination and repair	Biological Process: single-organism cellular process (GO:0044763);;	K15188|9.10379e-93|pmum:103325698|K15188 cyclin T | (RefSeq) cyclin-T1-3-like	--	[D]	Cell cycle control, cell division, chromosome partitioning	Cyclin, N-terminal domain	Cyclin-T1-3 GN=CYCT1-3 OS=Oryza sativa subsp. japonica (Rice) PE=3 SV=2	DKL	Cell cycle control, cell division, chromosome partitioning;; Transcription;; Replication, recombination and repair	PREDICTED: cyclin-T1-3-like isoform X3 [Populus euphratica]	--
F01.PB10241	0.124176	0.35365	0.23791	0.275075	0.634994	1.00489	2.58779	2.78346	0.060808	0.265744	0.350054	0.046536	0.374331	0.096739	0.467227	0.277801	0.238913	0.256493	0.819941	2.68562	0.163276	0.198295	0.235535	0.372514	-2.06484	-1.96245	-0.286232	1.42531	-2.61373	-2.33355	-2.08537	-1.42425	--	--	--	--	--	--	--	--	--	--	--	--	--
F01.PB10243	3.5857	3.97319	4.94518	4.80737	5.46575	9.71019	7.84654	9.08221	1.66291	0.833867	4.85942	8.27608	4.12883	8.00839	6.09246	6.84383	3.77944	4.87627	7.58797	8.46437	1.24839	6.56775	6.06861	6.46814	1.91821	2.28581	2.92373	3.08142	0.320183	2.71542	2.60139	2.69337	--	--	--	--	--	--	--	--	--	S	Function unknown	PREDICTED: uncharacterized protein LOC103720282 [Phoenix dactylifera]	--
F01.PB10246	20.5204	19.6421	7.32525	6.00986	1.88836	5.90292	7.53254	6.77238	22.5312	25.4655	9.4991	6.61983	6.6485	13.4933	7.0748	8.00097	20.0812	6.66755	3.89564	7.15246	23.9983	8.05946	10.0709	7.53789	4.32778	2.73718	1.9619	2.83846	4.58487	3.0107	3.33214	2.91418	[R]	General function prediction only	Biological Process: RNA modification (GO:0009451);;	K15443|2.83061e-168|pda:103718085|K15443 tRNA (guanine-N(7)-)-methyltransferase subunit TRM82 | (RefSeq) tRNA (guanine-N(7)-)-methyltransferase non-catalytic subunit wdr4	--	[S]	Function unknown	WD domain, G-beta repeat;; Anaphase-promoting complex subunit 4 WD40 domain;; CPSF A subunit region	Transcription initiation factor TFIID subunit 5 GN=TAF5 OS=Arabidopsis thaliana (Mouse-ear cress) PE=1 SV=1	R	General function prediction only	PREDICTED: tRNA (guanine-N(7)-)-methyltransferase non-catalytic subunit wdr4 [Elaeis guineensis]	AT1G03110
F01.PB10247	17.3163	17.4048	6.18044	3.48055	1.20823	6.67856	13.1033	8.33541	18.9233	3.51107	8.51739	6.71437	1.33045	6.46123	7.57346	8.8501	17.3606	4.83049	3.94339	10.7193	11.2172	7.61588	3.89584	8.21178	4.11775	2.2722	1.97947	3.42216	3.48765	2.92903	1.96197	3.03771	--	--	--	--	--	--	--	--	--	A	RNA processing and modification	PREDICTED: nucleolin [Phoenix dactylifera]	--
F01.PB10248	5.6889	6.30501	5.88908	4.05624	6.19632	2.71268	4.51846	6.37807	4.10604	4.81142	6.87219	7.74794	6.56409	8.00851	7.34471	7.25608	5.99696	4.97266	4.4545	5.44827	4.45873	7.31007	7.2863	7.3004	2.58425	2.31405	2.15529	2.44582	2.15666	2.8699	2.86521	2.86799	--	--	Molecular Function: adenyl nucleotide binding (GO:0030554);;	--	--	[C]	Energy production and conversion	CBS domain	SNF1-related protein kinase regulatory subunit gamma-1-like GN=CBSCBS2 OS=Arabidopsis thaliana (Mouse-ear cress) PE=1 SV=1	C	Energy production and conversion	PREDICTED: SNF1-related protein kinase regulatory subunit gamma-1-like [Oryza brachyantha]	AT1G69800
F01.PB10249	4.62951	6.32437	9.10338	7.49506	10.6978	12.1248	7.12746	8.36328	5.49121	4.80326	4.15072	4.44774	6.99704	6.12258	6.87986	7.04498	5.47694	8.29922	11.4113	7.74537	5.14723	4.29923	6.55981	6.96242	2.4534	3.05299	3.5124	2.95335	2.36383	2.10411	2.71368	2.79961	[P]	Inorganic ion transport and metabolism	Cellular Component: membrane (GO:0016020);; Biological Process: metal ion transport (GO:0030001);; Molecular Function: metal ion transmembrane transporter activity (GO:0046873);; Biological Process: transmembrane transport (GO:0055085);;	K07238|3.1133e-117|cic:CICLE_v10016213mg|K07238 zinc transporter, ZIP family | (RefSeq) hypothetical protein	--	[P]	Inorganic ion transport and metabolism	ZIP Zinc transporter	Zinc transporter ZTP29 GN=ZTP29 OS=Arabidopsis thaliana (Mouse-ear cress) PE=2 SV=1	P	Inorganic ion transport and metabolism	PREDICTED: zinc transporter ZTP29 [Nicotiana tomentosiformis]	AT3G20870
F01.PB10253	0.604923	1.20518	1.32403	1.649	1.752	2.45354	2.88733	5.24172	1.52993	1.71602	1.94252	1.19678	1.1396	1.71781	1.95502	2.33903	0.905054	1.48651	2.10277	4.06453	1.62297	1.56965	1.4287	2.14702	-0.143765	0.57203	1.07236	2.02312	0.698729	0.650533	0.514807	1.10241	[RTKL]	General function prediction only;; Signal transduction mechanisms;; Transcription;; Replication, recombination and repair	Molecular Function: protein serine/threonine kinase activity (GO:0004674);; Molecular Function: ATP binding (GO:0005524);; Biological Process: protein phosphorylation (GO:0006468);;	K04733|3.44928e-134|pda:103716187|K04733 interleukin-1 receptor-associated kinase 4 [EC:2.7.11.1] | (RefSeq) putative serine/threonine-protein kinase	--	[T]	Signal transduction mechanisms	Protein kinase domain;; Protein tyrosine kinase	Probable LRR receptor-like serine/threonine-protein kinase At1g53430 (Precursor) GN=At1g53430 OS=Arabidopsis thaliana (Mouse-ear cress) PE=1 SV=1	T	Signal transduction mechanisms	PREDICTED: putative serine/threonine-protein kinase isoform X1 [Elaeis guineensis]	AT3G09010
F01.PB10254	0	0	0	0	0.025718	0	0	0	1.76915	0.827893	0.762603	0.599105	0.206671	0.263704	0.083986	0	0	0	0.012859	0	1.29852	0.680854	0.235187	0.041993	-13.2877	-13.2877	-6.2699	-13.2877	0.376979	-0.554371	-2.0875	-4.57028	--	--	--	--	--	--	--	--	--	--	--	--	--
F01.PB10256	6.99696	4.45925	0.015513	0.064231	0	0.062235	0	0	31.0444	17.1142	2.01751	1.5829	0.369345	0.187392	0	0	5.7281	0.039872	0.0311175	0	24.0793	1.80021	0.278369	0	2.51808	-4.64487	-5.0015	-13.2877	4.58973	0.848242	-1.84441	-13.2877	--	--	--	--	--	--	--	Pollen allergen;; Lytic transglycolase;; Pollen allergen	Expansin-A2 (Precursor) OS=Oryza sativa subsp. japonica (Rice) PE=2 SV=2	R	General function prediction only	PREDICTED: expansin-A8-like [Nelumbo nucifera]	AT5G05290
F01.PB10258	16.0532	19.373	9.19674	8.50717	9.95602	7.19018	5.67239	5.49881	18.3862	21.922	5.0482	4.76922	6.49291	8.43272	5.22244	4.20096	17.7131	8.85196	8.5731	5.5856	20.1541	4.90871	7.46281	4.7117	4.14675	3.14601	3.09983	2.48174	4.33301	2.29537	2.89974	2.23628	[L]	Replication, recombination and repair	Molecular Function: DNA binding (GO:0003677);;	--	--	--	--	Single-strand binding protein family	Protein OSB1, mitochondrial (Precursor) GN=OSB1 OS=Arabidopsis thaliana (Mouse-ear cress) PE=1 SV=1	S	Function unknown	PREDICTED: protein OSB2, chloroplastic-like [Elaeis guineensis]	--
F01.PB1026	3.01549	2.54717	1.22249	1.27014	0.687104	0.80861	0.644005	0.928483	2.63787	2.40379	1.2173	0.49948	0.353311	0.972473	0.34515	0.154925	2.78133	1.24631	0.747857	0.786244	2.52083	0.858388	0.662892	0.250038	1.47583	0.317781	-0.418973	-0.346768	1.33395	-0.22013	-0.592937	-1.99921	--	--	Cellular Component: cytoplasmic vesicle (GO:0016023);;	--	--	--	--	Domain of unknown function (DUF4408)	--	S	Function unknown	PREDICTED: uncharacterized protein LOC105047980 [Elaeis guineensis]	--
F01.PB26502	0.02194	0.028428	3.3673	20.4692	6.71939	10.1633	0	0	0.151086	0.31603	4.49623	2.9114	0.032161	0	0.053386	0	0.025184	11.9182	8.44135	0	0.233558	3.70382	0.0160805	0.026693	-5.30563	3.57511	3.07749	-13.2877	-2.09753	1.88905	-5.9496	-5.222	[M]	Cell wall/membrane/envelope biogenesis	--	K13680|0|pda:103703027|K13680 beta-mannan synthase [EC:2.4.1.32] | (RefSeq) glucomannan 4-beta-mannosyltransferase 1-like	--	--	--	Glycosyl transferase family group 2;; Glycosyltransferase like family 2;; Glycosyl transferase family 2;; Glycosyl transferase family 21	Glucomannan 4-beta-mannosyltransferase 9 GN=F17C15.180 OS=Arabidopsis thaliana (Mouse-ear cress) PE=2 SV=1	M	Cell wall/membrane/envelope biogenesis	PREDICTED: glucomannan 4-beta-mannosyltransferase 1-like [Elaeis guineensis]	AT5G03760
F01.PB14300	0	0	2.00719	2.20151	3.45479	6.21113	0	0	0	0.031153	2.49994	1.00444	0	0.012232	0	0	0	2.10435	4.83296	0	0.0155765	1.75219	0.006116	0	-13.2877	1.07344	2.27294	-13.2877	-5.99525	0.809243	-7.3298	-13.2877	--	--	Molecular Function: metal ion binding (GO:0046872);;	--	--	--	--	Domain of unknown function (DUF4793)	--	O	Posttranslational modification, protein turnover, chaperones	PREDICTED: uncharacterized protein LOC103700820 [Phoenix dactylifera]	--
F01.PB6890	5.0017	5.45324	4.27103	1.38062	11.554	26.8498	212.266	189.478	0	0.046023	0	0.011629	0.055539	0.006023	0.028445	0.006989	5.22747	2.82583	19.2019	200.872	0.0230115	0.0058145	0.030781	0.017717	2.38614	1.49872	4.26319	7.65013	-5.43525	-7.40153	-5.01714	-5.8106	[R]	General function prediction only	Molecular Function: iron ion binding (GO:0005506);; Molecular Function: oxidoreductase activity, acting on paired donors, with incorporation or reduction of molecular oxygen, 2-oxoglutarate as one donor, and incorporation of one atom each of oxygen into both donors (GO:0016706);; Biological Process: oxidation-reduction process (GO:0055114);;	K05933|3.07016e-141|tcc:TCM_030320|K05933 aminocyclopropanecarboxylate oxidase [EC:1.14.17.4] | (RefSeq) Ethylene-forming enzyme	Cysteine and methionine metabolism (ko00270)	[QR]	Secondary metabolites biosynthesis, transport and catabolism;; General function prediction only	2OG-Fe(II) oxygenase superfamily	1-aminocyclopropane-1-carboxylate oxidase GN=ACO OS=Actinidia deliciosa (Kiwi) PE=2 SV=1	Q	Secondary metabolites biosynthesis, transport and catabolism	aco [Tulipa gesneriana]	AT1G05010
F01.PB10271	9.65743	7.77507	0.541845	3.84047	2.46552	0.816973	11.5669	2.41105	4.04099	4.38081	6.39275	2.48415	4.12664	3.88329	5.77517	6.34309	8.71625	2.19116	1.64125	6.98899	4.2109	4.43845	4.00497	6.05913	3.12372	1.13176	0.714879	2.8051	2.07416	2.15009	2.00183	2.59913	--	--	--	--	--	--	--	--	Transcription factor BIM2 GN=T6L1.19 OS=Arabidopsis thaliana (Mouse-ear cress) PE=1 SV=1	K	Transcription	PREDICTED: transcription factor BIM2 isoform X2 [Elaeis guineensis]	--
F01.PB10276	4.5611	10.7178	6.27506	6.76396	5.63921	4.66811	1.28383	1.3254	30.7104	32.1137	10.4866	13.7103	5.43656	7.1835	2.43821	3.03012	7.63944	6.51951	5.15366	1.30462	31.412	12.0984	6.31003	2.73416	2.93349	2.70479	2.36563	0.383737	4.97325	3.59676	2.65767	1.45115	--	--	--	--	--	--	--	Ricin-type beta-trefoil lectin domain-like	--	S	Function unknown	PREDICTED: uncharacterized protein LOC103702207 [Phoenix dactylifera]	--
F01.PB10277	1.61498	1.16826	0.774519	0.713728	0.462087	0.887453	0	0.317111	10.4943	11.2068	2.72383	1.69969	0.890582	0.598968	0.015778	0.08752	1.39162	0.744123	0.67477	0.158555	10.8505	2.21176	0.744775	0.051649	0.476868	-0.426192	-0.567318	-2.65603	3.43971	1.14526	-0.42493	-4.27233	--	--	--	--	--	--	--	--	--	--	--	--	--
F01.PB10279	0.346601	0.072973	0	0.101017	0	0.097751	0.014987	0	0.506585	0.27443	19.3079	7.16553	2.15957	2.02035	1.27859	1.79904	0.209787	0.0505085	0.0488755	0.0074935	0.390508	13.2367	2.08996	1.53882	-2.25232	-4.30448	-4.3518	-7.04102	-1.35621	3.72649	1.06355	0.621914	--	--	--	--	--	--	--	--	--	--	--	--	--
F01.PB72274	0.295913	0.378128	4.26288	3.75642	7.64368	18.279	0.425748	0.239304	0.204911	0.095955	2.57975	1.4809	0.011694	0.049744	0	0.014401	0.337021	4.00965	12.9613	0.332526	0.150433	2.03032	0.030719	0.0072005	-1.56866	2.00351	3.69615	-1.58803	-2.73185	1.02178	-5.02004	-7.09779	[M]	Cell wall/membrane/envelope biogenesis	Cellular Component: cell wall (GO:0005618);; Biological Process: response to osmotic stress (GO:0006970);; Biological Process: response to water deprivation (GO:0009414);; Biological Process: plant-type secondary cell wall biogenesis (GO:0009834);; Biological Process: positive regulation of abscisic acid biosynthetic process (GO:0010116);; Biological Process: glucuronoxylan metabolic process (GO:…	K10999|0|pda:103708978|K10999 cellulose synthase A [EC:2.4.1.12] | (RefSeq) cellulose synthase A catalytic subunit 4 [UDP-forming]	--	--	--	Cellulose synthase;; Zinc-binding RING-finger;; Glycosyl transferase family group 2	Cellulose synthase A catalytic subunit 4 [UDP-forming] GN=P0046E05.4 OS=Oryza sativa subsp. japonica (Rice) PE=2 SV=1	R	General function prediction only	PREDICTED: cellulose synthase A catalytic subunit 4 [UDP-forming] [Phoenix dactylifera]	AT4G18780
F01.PB10280	4.8335	5.66128	2.66818	3.71254	3.09095	2.30822	2.81264	3.96287	2.65115	2.31251	2.56867	2.41984	2.6554	3.30099	3.79248	5.00127	5.24739	3.19036	2.69958	3.38776	2.48183	2.49426	2.97819	4.39687	2.39163	1.67376	1.43279	1.76037	1.31146	1.31867	1.57449	2.13651	--	--	Molecular Function: ATP binding (GO:0005524);; Cellular Component: plasma membrane (GO:0005886);; Biological Process: obsolete ATP catabolic process (GO:0006200);; Cellular Component: plastid (GO:0009536);; Molecular Function: ATPase activity (GO:0016887);;	K06185|2.22791e-75|pxb:103947699|K06185 ATP-binding cassette, subfamily F, member 2 | (RefSeq) ABC transporter F family member 1	--	[R]	General function prediction only	ABC transporter	ABC transporter F family member 1 GN=MAE1.10 OS=Arabidopsis thaliana (Mouse-ear cress) PE=1 SV=1	R	General function prediction only	PREDICTED: ABC transporter F family member 1 [Pyrus x bretschneideri]	AT5G60790
F01.PB10281	0.545111	0.11611	1.86352	4.05366	1.8344	2.87638	1.11987	0.211965	0	0.112665	12.0108	7.36544	0.90944	1.87837	2.12232	1.2287	0.330611	2.95859	2.35539	0.665919	0.0563325	9.68812	1.39391	1.67551	-1.59636	1.56496	1.23603	-0.586364	-4.14733	3.27623	0.479236	0.744689	--	--	--	--	--	--	--	--	--	--	--	--	--
F01.PB10283	14.0211	14.8709	6.39928	7.59125	11.9499	14.1923	54.9774	36.8043	14.5191	13.7096	10.6789	10.9767	8.52717	11.4911	35.1631	23.53	14.446	6.99526	13.0711	45.8908	14.1144	10.8278	10.0092	29.3466	3.85261	2.8064	3.70832	5.52014	3.8191	3.43668	3.32326	4.87513	--	--	--	--	--	--	--	--	F-box protein At1g55000 GN=At1g55000 OS=Arabidopsis thaliana (Mouse-ear cress) PE=1 SV=1	R	General function prediction only	PREDICTED: uncharacterized protein LOC105033582 [Elaeis guineensis]	AT5G08200
F01.PB10288	9.85091	11.4644	10.1649	7.55054	9.20746	8.19869	10.5373	11.0298	3.42274	3.95052	5.27857	3.38458	3.55016	5.41433	6.27717	7.48839	10.6577	8.85771	8.70307	10.7835	3.68663	4.33157	4.48225	6.88278	3.41383	3.14695	3.12154	3.43077	1.88234	2.11492	2.16425	2.78301	[I]	Lipid transport and metabolism	Biological Process: mitotic G2 phase (GO:0000085);; Molecular Function: 3-hydroxyisobutyryl-CoA hydrolase activity (GO:0003860);; Molecular Function: enoyl-CoA hydratase activity (GO:0004300);; Cellular Component: mitochondrion (GO:0005739);; Biological Process: fatty acid beta-oxidation (GO:0006635);; Biological Process: pyrimidine ribonucleotide biosynthetic process (GO:0009220);; Biological Pr…	K05605|0|pda:103712166|K05605 3-hydroxyisobutyryl-CoA hydrolase [EC:3.1.2.4] | (RefSeq) 3-hydroxyisobutyryl-CoA hydrolase-like protein 2, mitochondrial	Valine, leucine and isoleucine degradation (ko00280);; beta-Alanine metabolism (ko00410);; Propanoate metabolism (ko00640);; Carbon metabolism (ko01200)	[I]	Lipid transport and metabolism	Enoyl-CoA hydratase/isomerase;; Enoyl-CoA hydratase/isomerase	3-hydroxyisobutyryl-CoA hydrolase-like protein 2, mitochondrial (Precursor) GN=At4g31810 OS=Arabidopsis thaliana (Mouse-ear cress) PE=2 SV=1	I	Lipid transport and metabolism	PREDICTED: 3-hydroxyisobutyryl-CoA hydrolase-like protein 2, mitochondrial [Phoenix dactylifera]	AT4G31810
F01.PB22482	0.106991	0.034244	11.0268	10.4136	13.5291	28.7319	0.967187	0.625926	0.122644	0.147743	8.20986	3.76674	0	0.112859	0	0.03002	0.0706175	10.7202	21.1305	0.796557	0.135194	5.9883	0.0564295	0.01501	-3.82179	3.42227	4.40126	-0.32797	-2.88584	2.58217	-4.14485	-6.04835	--	--	Biological Process: vacuole organization (GO:0007033);; Biological Process: anthocyanin-containing compound biosynthetic process (GO:0009718);; Biological Process: proanthocyanidin biosynthetic process (GO:0010023);; Molecular Function: oxidoreductase activity, acting on single donors with incorporation of molecular oxygen, incorporation of two atoms of oxygen (GO:0016702);; Molecular Function: L…	K05277|1.20946e-165|mus:103983889|K05277 leucoanthocyanidin dioxygenase [EC:1.14.11.19] | (RefSeq) leucoanthocyanidin dioxygenase-like	Flavonoid biosynthesis (ko00941)	[QR]	Secondary metabolites biosynthesis, transport and catabolism;; General function prediction only	non-haem dioxygenase in morphine synthesis N-terminal;; 2OG-Fe(II) oxygenase superfamily	Leucoanthocyanidin dioxygenase GN=ANS OS=Malus domestica (Apple) PE=2 SV=1	H	Coenzyme transport and metabolism	ANS1 [Tulipa fosteriana]	AT4G22880
F01.PB22498	4.48485	4.20045	6.88621	6.00379	6.71407	5.91516	12.0931	9.62538	0.042904	0	0.016625	0	0.017778	0	0	0	4.34265	6.445	6.31462	10.8592	0.021452	0.0083125	0.008889	0	2.11861	2.6882	2.65872	3.44086	-5.53603	-6.89325	-6.79762	-13.2877	--	--	--	--	--	[R]	General function prediction only	F-box-like;; F-box domain	F-box/LRR-repeat protein At3g48880 GN=At3g48880 OS=Arabidopsis thaliana (Mouse-ear cress) PE=2 SV=1	R	General function prediction only	PREDICTED: F-box/LRR-repeat protein At3g48880-like [Phoenix dactylifera]	AT3G48880
F01.PB10301	4.33193	4.43254	4.16647	3.04312	7.45064	4.71729	3.11779	2.2147	3.04709	2.50342	4.71314	6.01885	5.549	9.14431	3.59349	6.33	4.38223	3.60479	6.08397	2.66625	2.77525	5.36599	7.34665	4.96174	2.1317	1.84996	2.60504	1.41486	1.47267	2.42387	2.87711	2.31088	--	--	Molecular Function: binding (GO:0005488);;	--	--	--	--	Myb-like DNA-binding domain	Transcription factor PCL1 OS=Oryza sativa subsp. japonica (Rice) PE=2 SV=1	K	Transcription	PREDICTED: uncharacterized protein LOC103709147 [Phoenix dactylifera]	AT1G49560
F01.PB69389	0.010146	0.063016	2.10563	3.00738	2.53514	11.1016	0	0	0.019941	0	4.50934	1.01282	0	0.038241	0	0	0.036581	2.55651	6.81837	0	0.0099705	2.76108	0.0191205	0	-4.76882	1.35423	2.76945	-13.2877	-6.63372	1.46529	-5.70121	-13.2877	--	--	--	--	--	--	--	bHLH-MYC and R2R3-MYB transcription factors N-terminal;; Helix-loop-helix DNA-binding domain	Basic helix-loop-helix protein A GN=BHLH OS=Pisum sativum (Garden pea) PE=3 SV=1	K	Transcription	PREDICTED: basic helix-loop-helix protein A isoform X2 [Phoenix dactylifera]	AT5G41315
F01.PB10309	0.140689	0.278406	0.301016	0.219136	0.317677	0.137941	1.13343	0.53802	0.735928	0.916326	0.843038	0.951009	0.873931	1.19651	1.47091	1.90265	0.209547	0.260076	0.227809	0.835723	0.826127	0.897023	1.03522	1.68678	-2.25396	-1.94244	-2.13347	-0.258731	-0.27539	-0.156621	0.0500802	0.754358	--	--	Cellular Component: integral component of membrane (GO:0016021);; Cellular Component: cytoplasmic vesicle (GO:0016023);; Molecular Function: isomerase activity (GO:0016853);; Biological Process: cell redox homeostasis (GO:0045454);;	K11450|2.86171e-60|mus:103997960|K11450 lysine-specific histone demethylase 1A [EC:1.-.-.-] | (RefSeq) LOW QUALITY PROTEIN: lysine-specific histone demethylase 1 homolog 1-like	--	[S]	Function unknown	--	5&apos;-adenylylsulfate reductase-like 3 (Precursor) OS=Oryza sativa subsp. japonica (Rice) PE=2 SV=1	O	Posttranslational modification, protein turnover, chaperones	PREDICTED: 5&apos;-adenylylsulfate reductase-like 4 [Nelumbo nucifera]	AT1G34780
F01.PB1031	1.46683	1.28863	3.4981	3.67072	6.21017	11.6583	35.7943	46.433	73.7754	56.6413	48.0753	27.0826	8.52418	19.8681	56.6252	28.965	1.37773	3.58441	8.93425	41.1137	65.2083	37.579	14.1961	42.7951	0.462397	1.84177	3.15936	5.36155	6.02699	5.23186	3.82744	5.41938	--	--	Cellular Component: cytoplasmic vesicle (GO:0016023);;	--	--	--	--	--	Thaumatin-like protein (Precursor) OS=Oryza sativa subsp. japonica (Rice) PE=1 SV=1	R	General function prediction only	pathogenesis-related thaumatin family protein [Medicago truncatula]	--
F01.PB8988	0.570953	0.464216	37.8109	60.0032	88.6169	159.649	4.3354	1.99378	1.08126	0.593873	38.641	19.5536	0.006199	0.739715	0.05788	0.061652	0.517585	48.9071	124.133	3.16459	0.837569	29.0973	0.372957	0.059766	-0.949855	5.61197	6.95574	1.66206	-0.255548	4.86282	-1.42253	-4.06212	--	--	Biological Process: vacuole organization (GO:0007033);; Biological Process: anthocyanin-containing compound biosynthetic process (GO:0009718);; Biological Process: proanthocyanidin biosynthetic process (GO:0010023);; Molecular Function: oxidoreductase activity, acting on single donors with incorporation of molecular oxygen, incorporation of two atoms of oxygen (GO:0016702);; Molecular Function: l…	K05277|4.37524e-124|pda:103702795|K05277 leucoanthocyanidin dioxygenase [EC:1.14.11.19] | (RefSeq) leucoanthocyanidin dioxygenase-like	Flavonoid biosynthesis (ko00941)	[QR]	Secondary metabolites biosynthesis, transport and catabolism;; General function prediction only	non-haem dioxygenase in morphine synthesis N-terminal;; 2OG-Fe(II) oxygenase superfamily	Leucoanthocyanidin dioxygenase GN=ANS OS=Malus domestica (Apple) PE=2 SV=1	H	Coenzyme transport and metabolism	ANS1 [Tulipa fosteriana]	AT3G21420
F01.PB10311	12.9566	12.7366	7.90202	7.71838	7.37426	9.44434	17.8241	14.4285	30.3787	30.6808	7.51684	4.7325	4.04435	5.02388	6.59707	5.77596	12.8466	7.8102	8.4093	16.1263	30.5297	6.12467	4.53411	6.18652	3.68333	2.96538	3.072	4.01135	4.93215	2.61466	2.18085	2.62915	[G]	Carbohydrate transport and metabolism	Molecular Function: magnesium ion binding (GO:0000287);; Molecular Function: pyruvate kinase activity (GO:0004743);; Biological Process: glycolytic process (GO:0006096);; Biological Process: phosphorylation (GO:0016310);; Molecular Function: potassium ion binding (GO:0030955);;	K00873|0|mus:103998788|K00873 pyruvate kinase [EC:2.7.1.40] | (RefSeq) pyruvate kinase, cytosolic isozyme	Glycolysis / Gluconeogenesis (ko00010);; Purine metabolism (ko00230);; Pyruvate metabolism (ko00620);; Carbon metabolism (ko01200);; Biosynthesis of amino acids (ko01230)	[G]	Carbohydrate transport and metabolism	Pyruvate kinase, barrel domain;; Pyruvate kinase, alpha/beta domain	Pyruvate kinase, cytosolic isozyme OS=Glycine max (Soybean) PE=1 SV=1	G	Carbohydrate transport and metabolism	cytosolic pyruvate kinase [Lilium longiflorum]	AT5G08570
F01.PB10314	12.4884	11.3971	9.7761	16.4916	8.48127	13.1785	1.40041	2.81487	17.9966	16.3465	20.8386	18.982	10.2211	8.08215	210.307	215.661	11.9428	13.1338	10.8299	2.10764	17.1716	19.9103	9.15161	212.984	3.57808	3.71523	3.43696	1.0757	4.10196	4.31545	3.19404	7.7346	[K]	Transcription	--	K09419|6.29221e-99|mus:103988967|K09419 heat shock transcription factor, other eukaryote | (RefSeq) heat stress transcription factor A-2c-like	--	[K]	Transcription	HSF-type DNA-binding;; HSF-type DNA-binding	Heat stress transcription factor A-2b OS=Oryza sativa subsp. japonica (Rice) PE=2 SV=1	K	Transcription	PREDICTED: heat stress transcription factor A-2c-like [Musa acuminata subsp. malaccensis]	AT3G22830
F01.PB10315	7.76088	6.51646	5.63899	2.84799	3.21603	2.48595	2.44919	0.394517	4.14042	19.4163	21.5414	7.97406	18.9302	5.30625	5.45006	3.37158	7.13867	4.24349	2.85099	1.42185	11.7784	14.7577	12.1182	4.41082	2.83568	2.08529	1.51151	0.507875	3.55808	3.88341	3.59912	2.14108	--	--	Cellular Component: intracellular (GO:0005622);;	K01166|1.36879e-56|pda:103706056|K01166 ribonuclease T2 [EC:3.1.27.1] | (RefSeq) ribonuclease 2	--	[A]	RNA processing and modification	Ribonuclease T2 family	Ribonuclease 2 (Precursor) GN=RNS2 OS=Arabidopsis thaliana (Mouse-ear cress) PE=2 SV=1	A	RNA processing and modification	PREDICTED: ribonuclease 2 [Phoenix dactylifera]	AT1G26820
F01.PB1032	4.46937	5.77933	1.71961	0.913811	2.04855	1.07304	1.26979	0.129889	4.25488	4.79318	2.75262	3.12052	0.437561	1.27046	0.087171	0.658566	5.12435	1.31671	1.5608	0.69984	4.52403	2.93657	0.854009	0.372868	2.3574	0.397047	0.642374	-0.514696	2.17764	1.55418	-0.227508	-1.42287	[C]	Energy production and conversion	Molecular Function: ubiquinol-cytochrome-c reductase activity (GO:0008121);; Molecular Function: plastoquinol--plastocyanin reductase activity (GO:0009496);; Cellular Component: chloroplast thylakoid membrane (GO:0009535);; Biological Process: photosynthesis (GO:0015979);; Cellular Component: integral component of membrane (GO:0016021);; Biological Process: electron transport chain (GO:0022900);;…	K02636|7.95765e-103|mus:103998870|K02636 cytochrome b6-f complex iron-sulfur subunit [EC:1.10.9.1] | (RefSeq) cytochrome b6-f complex iron-sulfur subunit, chloroplastic	Photosynthesis (ko00195)	[C]	Energy production and conversion	Cytochrome B6-F complex Fe-S subunit;; Rieske [2Fe-2S] domain	Cytochrome b6-f complex iron-sulfur subunit, chloroplastic (Precursor) GN=petC OS=Fritillaria agrestis (Stinkbells) PE=2 SV=1	C	Energy production and conversion	RecName: Full=Cytochrome b6-f complex iron-sulfur subunit, chloroplastic; AltName: Full=Plastohydroquinone:plastocyanin oxidoreductase iron-sulfur protein; AltName: Full=Rieske iron-sulfur protein; Short=ISP; Short=RISP; Flags: Precursor [Fritillaria agrestis]	AT4G03280
F01.PB10320	0	0	0	0	0	0	0	0	2.36681	1.91942	1.06069	0.12803	0.030398	0.085765	0.094613	0.068401	0	0	0	0	2.14311	0.594358	0.0580815	0.081507	-13.2877	-13.2877	-13.2877	-13.2877	1.09978	-0.750354	-4.1033	-3.61516	--	--	--	--	--	--	--	--	--	--	--	--	--
F01.PB10321	0.148863	0.139952	0.064975	0.095184	0.097324	0.177712	0.378375	0.199913	2.83235	2.90943	4.27652	3.65383	6.30447	4.1387	8.12246	11.1633	0.144407	0.0800795	0.137518	0.289144	2.87089	3.96517	5.22159	9.64288	-2.79078	-3.64062	-2.86126	-1.78964	1.52155	1.98742	2.38452	3.26948	[G]	Carbohydrate transport and metabolism	Molecular Function: ATP binding (GO:0005524);; Molecular Function: kinase activity (GO:0016301);; Biological Process: phosphorylation (GO:0016310);;	K15535|0|pda:103697360|K15535 phosphoglucan, water dikinase [EC:2.7.9.5] | (RefSeq) phosphoglucan, water dikinase, chloroplastic-like	--	--	--	Pyruvate phosphate dikinase, PEP/pyruvate binding domain	Phosphoglucan, water dikinase, chloroplastic (Precursor) OS=Oryza sativa subsp. japonica (Rice) PE=3 SV=2	R	General function prediction only	PREDICTED: phosphoglucan, water dikinase, chloroplastic-like [Phoenix dactylifera]	AT5G26570
F01.PB10324	0.547494	0.437324	0.378787	5.53789	1.04256	0.364778	5.72639	1.03278	0.8103	0.547003	0.14458	1.66243	2.12037	1.84613	1.47854	1.72449	0.492409	2.95834	0.703672	3.37959	0.678651	0.903503	1.98325	1.60152	-1.02178	1.56484	-0.506821	1.75689	-0.559045	-0.146239	0.987938	0.67953	[R]	General function prediction only	Molecular Function: GTP binding (GO:0005525);; Cellular Component: intracellular (GO:0005622);; Biological Process: small GTPase mediated signal transduction (GO:0007264);;	K07952|4.85804e-117|mus:103971766|K07952 ADP-ribosylation factor related protein 1 | (RefSeq) ADP-ribosylation factor-related protein 1-like	--	[U]	Intracellular trafficking, secretion, and vesicular transport	ADP-ribosylation factor family;; Ras family;; Ras of Complex, Roc, domain of DAPkinase;; 50S ribosome-binding GTPase;; Gtr1/RagA G protein conserved region;; Signal recognition particle receptor beta subunit	ADP-ribosylation factor 1 GN=ARF1 OS=Brassica rapa subsp. pekinensis (Chinese cabbage) PE=2 SV=3	U	Intracellular trafficking, secretion, and vesicular transport	PREDICTED: ADP-ribosylation factor-related protein 1-like [Musa acuminata subsp. malaccensis]	AT5G52210
F01.PB10328	2.51176	1.62466	1.52803	0.49971	0.793454	0.923056	0.88943	0.724906	0.675887	0.61345	1.39308	1.57673	0.464108	0.946931	0.160713	0.422149	2.06821	1.01387	0.858255	0.807168	0.644669	1.48491	0.705519	0.291431	1.04845	0.0200157	-0.220354	-0.30888	-0.633147	0.570469	-0.503038	-1.77828	--	--	--	--	--	--	--	--	--	R	General function prediction only	PREDICTED: uncharacterized protein LOC104895294 isoform X1 [Beta vulgaris subsp. vulgaris]	--
F01.PB10330	1.99514	1.52676	2.33204	2.50047	1.28693	1.78012	1.92889	1.64297	1.02204	1.50718	2.49659	2.11417	3.46065	1.56503	1.78237	2.15196	1.76095	2.41625	1.53352	1.78593	1.26461	2.30538	2.51284	1.96717	0.816438	1.27283	0.616945	0.836754	0.338805	1.20507	1.32938	0.976191	--	--	Cellular Component: cytoplasmic vesicle (GO:0016023);;	--	--	--	--	GDSL/SGNH-like Acyl-Esterase family found in Pmr5 and Cas1p;; PMR5 N terminal Domain;; GDSL/SGNH-like Acyl-Esterase family found in Pmr5 and Cas1p	Protein trichome birefringence-like 11 GN=TBL11 OS=Arabidopsis thaliana (Mouse-ear cress) PE=2 SV=1	S	Function unknown	PREDICTED: protein trichome birefringence-like 11 [Elaeis guineensis]	AT5G19160
F01.PB10331	7.77221	6.7086	1.20224	0.831032	1.10032	7.49184	1.91882	2.50293	14.9988	17.7957	8.81045	9.11914	6.58299	5.93098	7.7329	4.91597	7.24041	1.01664	4.29608	2.21088	16.3973	8.96479	6.25699	6.32443	2.85609	0.023948	2.10305	1.14468	4.03539	3.16429	2.64549	2.66096	[G]	Carbohydrate transport and metabolism	Biological Process: metabolic process (GO:0008152);; Molecular Function: hydrolase activity, acting on glycosyl bonds (GO:0016798);;	K01188|3.66288e-157|mus:103979174|K01188 beta-glucosidase [EC:3.2.1.21] | (RefSeq) beta-glucosidase 4	Cyanoamino acid metabolism (ko00460);; Starch and sucrose metabolism (ko00500);; Phenylpropanoid biosynthesis (ko00940)	[G]	Carbohydrate transport and metabolism	Glycosyl hydrolase family 1;; Glycosyl hydrolase family 1;; Glycosyl hydrolase family 1	Beta-glucosidase 4 OS=Oryza sativa subsp. japonica (Rice) PE=2 SV=1	G	Carbohydrate transport and metabolism	PREDICTED: beta-glucosidase 4 [Nelumbo nucifera]	AT5G36890
F01.PB10332	6.55341	8.13315	10.3444	11.4414	18.5314	17.1322	16.1825	13.9344	5.61411	3.80235	6.43678	0.781546	6.2422	13.2715	13.2117	10.4148	7.34328	10.8929	17.8318	15.0584	4.70823	3.60916	9.75686	11.8132	2.87644	3.44533	4.15639	3.91251	2.23522	1.8517	3.28643	3.56235	[O]	Posttranslational modification, protein turnover, chaperones	Molecular Function: zinc ion binding (GO:0008270);;	--	--	[S]	Function unknown	Zinc finger, C3HC4 type (RING finger);; Ring finger domain;; Zinc finger, C3HC4 type (RING finger);; Zinc finger, C3HC4 type (RING finger);; Prokaryotic RING finger family 4;; RING-type zinc-finger;; zinc-RING finger domain	ERAD-associated E3 ubiquitin-protein ligase HRD1B {ECO:0000305} OS=Arabidopsis thaliana (Mouse-ear cress) PE=2 SV=1	O	Posttranslational modification, protein turnover, chaperones	PREDICTED: RING finger and transmembrane domain-containing protein 2 [Elaeis guineensis]	AT5G01960
F01.PB59058	0	0.041355	0.066444	0.08774	6.86199	12.8345	0.254689	0.052979	0.192594	0.079364	3.68757	0.575249	0	0.052377	0.011239	0	0.0206775	0.077092	9.84825	0.153834	0.135979	2.13141	0.0261885	0.0056195	-5.58883	-3.6954	3.29988	-2.69962	-2.87748	1.09188	-5.24942	-7.4499	--	--	Molecular Function: hydrolase activity, hydrolyzing O-glycosyl compounds (GO:0004553);; Cellular Component: cell wall (GO:0005618);; Biological Process: cellular glucan metabolic process (GO:0006073);; Molecular Function: xyloglucan:xyloglucosyl transferase activity (GO:0016762);; Biological Process: cell wall macromolecule catabolic process (GO:0016998);; Biological Process: cell wall biogenesis…	K08235|2.34826e-125|pda:103714134|K08235 xyloglucan:xyloglucosyl transferase [EC:2.4.1.207] | (RefSeq) probable xyloglucan endotransglucosylase/hydrolase protein 32	--	--	--	Glycosyl hydrolases family 16;; Xyloglucan endo-transglycosylase (XET) C-terminus	Probable xyloglucan endotransglucosylase/hydrolase protein 32 (Precursor) GN=XTH32 OS=Arabidopsis thaliana (Mouse-ear cress) PE=2 SV=1	R	General function prediction only	PREDICTED: probable xyloglucan endotransglucosylase/hydrolase protein 32 [Elaeis guineensis]	AT2G36870
F01.PB10336	10.7362	10.116	17.4689	16.3123	17.5688	18.3055	20.443	14.8523	11.6015	9.20572	12.9868	11.9932	10.5398	12.2679	18.3214	13.3929	10.4261	16.8906	17.9372	17.6476	10.4036	12.49	11.4038	15.8571	3.38214	4.07815	4.16489	4.14141	3.37903	3.64271	3.51146	3.98707	[R]	General function prediction only	--	--	--	[S]	Function unknown	Predicted integral membrane zinc-ribbon metal-binding protein	Uncharacterized protein At2g24330 GN=At2g24330 OS=Arabidopsis thaliana (Mouse-ear cress) PE=2 SV=1	S	Function unknown	PREDICTED: uncharacterized protein At2g24330-like [Phoenix dactylifera]	--
F01.PB10337	15.451	11.7229	6.42818	8.24206	3.06179	3.1002	6.67464	7.34465	17.442	11.2045	6.6741	6.43157	6.7189	11.5893	7.44071	5.82779	13.5869	7.33512	3.08099	7.00965	14.3232	6.55283	9.15408	6.63425	3.76416	2.87484	1.62344	2.80936	3.8403	2.71214	3.19443	2.72996	[R]	General function prediction only	Molecular Function: nucleotide binding (GO:0000166);; Biological Process: purine nucleotide biosynthetic process (GO:0006164);; Biological Process: pyrimidine ribonucleotide biosynthetic process (GO:0009220);; Cellular Component: Cul4-RING E3 ubiquitin ligase complex (GO:0080008);;	K14553|7.58234e-173|pper:PRUPE_ppa003589mg|K14553 U3 small nucleolar RNA-associated protein 18 | (RefSeq) hypothetical protein	Ribosome biogenesis in eukaryotes (ko03008)	[R]	General function prediction only	WD domain, G-beta repeat;; Anaphase-promoting complex subunit 4 WD40 domain	U3 small nucleolar RNA-associated protein 18 homolog GN=At5g14050 OS=Arabidopsis thaliana (Mouse-ear cress) PE=1 SV=1	R	General function prediction only	unnamed protein product [Coffea canephora]	AT5G14050
F01.PB10338	22.819	26.2045	45.4375	35.0845	91.8612	60.7983	71.9682	127.982	148.181	195.125	43.2467	67.4107	73.7108	144.046	114.7	76.4555	24.5118	40.261	76.3297	99.9749	171.653	55.3287	108.879	95.5776	4.61541	5.33132	6.25418	6.6435	7.42335	5.78996	6.76658	6.5786	[C]	Energy production and conversion	Biological Process: response to hypoxia (GO:0001666);; Molecular Function: alcohol dehydrogenase (NAD) activity (GO:0004022);; Cellular Component: cytosol (GO:0005829);; Cellular Component: plasma membrane (GO:0005886);; Molecular Function: zinc ion binding (GO:0008270);; Biological Process: response to salt stress (GO:0009651);; Biological Process: response to cadmium ion (GO:0046686);; Molecula…	K18857|0|mdm:103409572|K18857 alcohol dehydrogenase class-P [EC:1.1.1.1] | (RefSeq) Adh1-2; alcohol dehydrogenase	Glycolysis / Gluconeogenesis (ko00010);; Fatty acid degradation (ko00071);; Tyrosine metabolism (ko00350);; alpha-Linolenic acid metabolism (ko00592)	[Q]	Secondary metabolites biosynthesis, transport and catabolism	Alcohol dehydrogenase GroES-like domain;; Zinc-binding dehydrogenase	Alcohol dehydrogenase GN=ADH OS=Malus domestica (Apple) PE=2 SV=1	Q	Secondary metabolites biosynthesis, transport and catabolism	PREDICTED: uncharacterized protein LOC104420162 [Eucalyptus grandis]	AT1G77120
F01.PB10340	0.749635	0.489621	1.60773	3.10082	1.63486	2.98267	0.995499	0.979771	0.810238	0.803732	16.3914	0.291212	6.16184	3.42698	2.49574	3.17229	0.619628	2.35427	2.30876	0.987635	0.806985	8.3413	4.79441	2.83402	-0.690293	1.23534	1.20718	-0.0178041	-0.309207	3.06029	2.26138	1.5029	[Q]	Secondary metabolites biosynthesis, transport and catabolism	Molecular Function: binding (GO:0005488);; Molecular Function: oxidoreductase activity (GO:0016491);;	--	--	[Q]	Secondary metabolites biosynthesis, transport and catabolism	Cytochrome P450	Premnaspirodiene oxygenase GN=CYP71D55 OS=Hyoscyamus muticus (Egyptian henbane) PE=1 SV=1	Q	Secondary metabolites biosynthesis, transport and catabolism	PREDICTED: premnaspirodiene oxygenase-like [Phoenix dactylifera]	AT3G26300
F01.PB10344	3.06588	3.24221	1.89373	2.2287	0.493421	0.93995	1.84367	1.27757	2.68726	2.96164	1.81673	2.03457	0.782741	1.31852	1.61112	2.58103	3.15404	2.06121	0.716685	1.56062	2.82445	1.92565	1.05063	2.09607	1.65725	1.04356	-0.480387	0.642215	1.49802	0.945418	0.0713899	1.06776	--	--	Molecular Function: nucleotide binding (GO:0000166);; Molecular Function: DNA binding (GO:0003677);; Molecular Function: RNA binding (GO:0003723);; Molecular Function: metal ion binding (GO:0046872);;	K12872|0|vvi:100241603|K12872 pre-mRNA-splicing factor RBM22/SLT11 | (RefSeq) zinc finger CCCH domain-containing protein 49	Spliceosome (ko03040)	[R]	General function prediction only	Torus domain;; Zinc finger C-x8-C-x5-C-x3-H type (and similar);; RNA recognition motif. (a.k.a. RRM, RBD, or RNP domain)	Zinc finger CCCH domain-containing protein 40 OS=Oryza sativa subsp. japonica (Rice) PE=2 SV=1	A	RNA processing and modification	PREDICTED: zinc finger CCCH domain-containing protein 49 [Vitis vinifera]	--
F01.PB10349	0.972257	1.39481	0.455086	0.607397	0.676107	0.564929	0.051111	0.272196	1.66295	1.39543	0.909335	0.612103	0.173836	0.47252	0.298767	0.494004	1.18353	0.531241	0.620518	0.161654	1.52919	0.760719	0.323178	0.396386	0.243221	-0.912289	-0.688223	-2.62813	0.612864	-0.394375	-1.62915	-1.33466	--	--	Cellular Component: chloroplast thylakoid (GO:0009534);; Biological Process: photosynthetic acclimation (GO:0009643);; Cellular Component: chloroplast envelope (GO:0009941);; Molecular Function: phosphoglycerate transmembrane transporter activity (GO:0015120);; Molecular Function: antiporter activity (GO:0015297);; Biological Process: phosphoglycerate transport (GO:0015713);; Cellular Component: …	K15283|0|pda:103702469|K15283 solute carrier family 35, member E1 | (RefSeq) triose phosphate/phosphate translocator, chloroplastic	--	[GE]	Carbohydrate transport and metabolism;; Amino acid transport and metabolism	Triose-phosphate Transporter family;; EamA-like transporter family	Triose phosphate/phosphate translocator TPT, chloroplastic (Precursor) OS=Oryza sativa subsp. japonica (Rice) PE=2 SV=1	EG	Amino acid transport and metabolism;; Carbohydrate transport and metabolism	PREDICTED: triose phosphate/phosphate translocator, chloroplastic-like [Elaeis guineensis]	AT5G46110
F01.PB1035	0.172001	0.267357	0	0	0	0.0922	0	0	2.5426	1.3761	0.192553	0.645462	0.104821	0.066546	0	0.078272	0.219679	0	0.0461	0	1.95935	0.419007	0.0856835	0.039136	-2.18587	-13.2877	-4.43596	-13.2877	0.97045	-1.25461	-3.54316	-4.67168	[KR]	Transcription;; General function prediction only	Molecular Function: N-acetyltransferase activity (GO:0008080);; Biological Process: metabolic process (GO:0008152);;	--	--	--	--	Acetyltransferase (GNAT) family;; Acetyltransferase (GNAT) domain;; Acetyltransferase (GNAT) domain	Uncharacterized N-acetyltransferase ycf52 GN=ycf52 OS=Porphyra purpurea (Red seaweed) PE=3 SV=1	R	General function prediction only	PREDICTED: uncharacterized N-acetyltransferase ycf52 [Phoenix dactylifera]	--
F01.PB10350	0.608196	1.10549	1.67284	1.31477	8.68977	8.2624	2.83745	3.81731	60.477	64.0561	2.5608	2.53102	5.40682	5.40235	9.85191	2.14427	0.856843	1.49381	8.47609	3.32738	62.2665	2.54591	5.40458	5.99809	-0.222728	0.57909	3.08342	1.73443	5.96039	1.34824	2.43421	2.58453	--	--	--	K10712|8.55213e-116|pda:103708294|K10712 cysteamine dioxygenase [EC:1.13.11.19] | (RefSeq) plant cysteine oxidase 2-like	Taurine and hypotaurine metabolism (ko00430)	[S]	Function unknown	PCO_ADO	--	S	Function unknown	PREDICTED: 2-aminoethanethiol dioxygenase-like [Elaeis guineensis]	AT5G39890
F01.PB10351	2.6392	3.38296	10.4287	8.50032	13.9558	13.6306	22.6751	18.6165	3.46638	3.91373	10.8932	12.59	8.767	12.8445	72.8128	62.6766	3.01108	9.46452	13.7932	20.6458	3.69005	11.7416	10.8058	67.7447	1.59033	3.24254	3.7859	4.36778	1.88368	3.55357	3.43374	6.08204	[I]	Lipid transport and metabolism	Molecular Function: sphingosine hydroxylase activity (GO:0000170);; Molecular Function: iron ion binding (GO:0005506);; Cellular Component: Golgi apparatus (GO:0005794);; Biological Process: fatty acid biosynthetic process (GO:0006633);; Biological Process: photomorphogenesis (GO:0009640);; Cellular Component: integral component of membrane (GO:0016021);; Cellular Component: cytoplasmic vesicle (…	K04713|1.58786e-160|pda:103703686|K04713 sphinganine C4-monooxygenase [EC:1.14.18.5] | (RefSeq) sphinganine C4-monooxygenase 2-like	Sphingolipid metabolism (ko00600)	[I]	Lipid transport and metabolism	Fatty acid hydroxylase superfamily	Sphinganine C(4)-monooxygenase 2 GN=SBH2 OS=Arabidopsis thaliana (Mouse-ear cress) PE=1 SV=1	I	Lipid transport and metabolism	PREDICTED: sphinganine C(4)-monooxygenase 2-like [Phoenix dactylifera]	AT1G14290
F01.PB55471	0.436473	0.564394	5.3602	4.01271	9.02248	21.7583	0.019537	0.018693	0.418317	0.298752	5.10193	2.39335	0.044329	0.048401	0.022303	0.131497	0.500433	4.68645	15.3904	0.019115	0.358534	3.74764	0.046365	0.0769	-0.998461	2.22853	3.94397	-5.70162	-1.47941	1.90602	-4.42771	-3.699	--	--	Biological Process: plant-type cell wall biogenesis (GO:0009832);; Cellular Component: membrane (GO:0016020);; Molecular Function: cellulose synthase activity (GO:0016759);; Biological Process: cellular polysaccharide biosynthetic process (GO:0033692);; Biological Process: xylan metabolic process (GO:0045491);; Molecular Function: metal ion binding (GO:0046872);; Biological Process: anatomical st…	K10999|0|cic:CICLE_v10000117mg|K10999 cellulose synthase A [EC:2.4.1.12] | (RefSeq) hypothetical protein	--	--	--	Cellulose synthase;; Zinc-binding RING-finger;; Cellulose synthase;; Zinc-binding RING-finger;; Cellulose synthase;; Cellulose synthase	Cellulose synthase A catalytic subunit 7 [UDP-forming] GN=T10B6.80 OS=Arabidopsis thaliana (Mouse-ear cress) PE=1 SV=1	M	Cell wall/membrane/envelope biogenesis	CESA8 [Gossypium hirsutum]	--
F01.PB10357	32.3657	30.3708	11.2117	12.0129	13.2878	9.57274	20.2026	18.2619	20.6056	3.10819	7.6153	7.50002	5.23407	9.34974	14.3724	14.4645	31.3682	11.6123	11.4303	19.2322	11.8569	7.55766	7.2919	14.4184	4.97124	3.5376	3.5148	4.26546	3.56766	2.91796	2.86632	3.84985	--	--	Molecular Function: nucleotide binding (GO:0000166);; Biological Process: mRNA splicing, via spliceosome (GO:0000398);; Molecular Function: RNA binding (GO:0003723);; Cellular Component: cytosol (GO:0005829);; Cellular Component: membrane (GO:0016020);; Cellular Component: nuclear speck (GO:0016607);; Biological Process: production of siRNA involved in RNA interference (GO:0030422);; Biological P…	K12891|5.63569e-50|vvi:100243776|K12891 splicing factor, arginine/serine-rich 2 | (RefSeq) serine/arginine-rich splicing factor SC35	Spliceosome (ko03040)	[A]	RNA processing and modification	RNA recognition motif. (a.k.a. RRM, RBD, or RNP domain)	Serine/arginine-rich splicing factor SC35 GN=SC35 OS=Arabidopsis thaliana (Mouse-ear cress) PE=1 SV=1	A	RNA processing and modification	PREDICTED: serine/arginine-rich splicing factor SC35 [Vitis vinifera]	--
F01.PB42277	5.01034	5.3804	17.1202	9.99901	6.93504	9.89817	149.989	144.191	0	0.030448	0.010763	0.035792	0.018517	0.024192	0.062597	0	5.19537	13.5596	8.41661	147.09	0.015224	0.0232775	0.0213545	0.0312985	2.37725	3.76125	3.07326	7.20056	-6.02806	-5.41874	-5.54258	-4.99316	[E]	Amino acid transport and metabolism	Molecular Function: asparagine synthase (glutamine-hydrolyzing) activity (GO:0004066);; Molecular Function: ATP binding (GO:0005524);; Biological Process: glutamine metabolic process (GO:0006541);; Biological Process: L-asparagine biosynthetic process (GO:0070981);;	K01953|0|pda:103723352|K01953 asparagine synthase (glutamine-hydrolysing) [EC:6.3.5.4] | (RefSeq) asparagine synthetase [glutamine-hydrolyzing] 2	Alanine, aspartate and glutamate metabolism (ko00250)	[E]	Amino acid transport and metabolism	Asparagine synthase;; Glutamine amidotransferase domain;; Glutamine amidotransferase domain;; Aluminium induced protein;; Asparagine synthase	Asparagine synthetase [glutamine-hydrolyzing] 2 GN=OJ1001_B06.12 OS=Oryza sativa subsp. japonica (Rice) PE=2 SV=3	E	Amino acid transport and metabolism	PREDICTED: asparagine synthetase [glutamine-hydrolyzing] 2 [Nelumbo nucifera]	AT5G10240
F01.PB26062	187.026	198.554	383.295	409.215	311.645	331.043	446.483	363.711	0.323711	0.728141	1.04963	0.916156	0.570265	1.68361	2.55393	1.9206	192.79	396.255	321.344	405.097	0.525926	0.982893	1.12694	2.23727	7.59089	8.63028	8.32798	8.66212	-0.926794	-0.024747	0.172538	1.1618	[H]	Coenzyme transport and metabolism	Molecular Function: methionine adenosyltransferase activity (GO:0004478);; Molecular Function: ATP binding (GO:0005524);; Cellular Component: cytoplasm (GO:0005737);; Biological Process: S-adenosylmethionine biosynthetic process (GO:0006556);; Biological Process: one-carbon metabolic process (GO:0006730);; Biological Process: response to salt stress (GO:0009651);; Molecular Function: metal ion bi…	--	--	[H]	Coenzyme transport and metabolism	S-adenosylmethionine synthetase, C-terminal domain;; S-adenosylmethionine synthetase, central domain;; S-adenosylmethionine synthetase, N-terminal domain	S-adenosylmethionine synthase GN=SAMS OS=Dendrobium crumenatum (Tropical pigeon orchid) PE=2 SV=1	H	Coenzyme transport and metabolism	S-adenosylmethionine synthase 2 [Morus notabilis]	AT1G02500
F01.PB67080	0.35621	0.259209	0.402965	0.652193	2.42363	2.94116	1.20082	1.25146	0.062213	0.059763	0.021874	0.04078	0.009791	0.002921	0.0243	0.054204	0.30771	0.527579	2.6824	1.22614	0.060988	0.031327	0.006356	0.039252	-1.69989	-0.922268	1.42358	0.29424	-4.03297	-4.99185	-7.27514	-4.66742	--	--	Molecular Function: ATP binding (GO:0005524);;	--	--	[P]	Inorganic ion transport and metabolism	Catalase-related immune-responsive	Ribulose bisphosphate carboxylase/oxygenase activase, chloroplastic (Precursor) OS=Spinacia oleracea (Spinach) PE=1 SV=2	O	Posttranslational modification, protein turnover, chaperones	PREDICTED: ribulose bisphosphate carboxylase/oxygenase activase 1, chloroplastic-like [Cicer arietinum]	AT2G39730
F01.PB10362	43.3801	39.5795	80.2718	104.531	30.2802	60.1186	105.1	142.758	30.8006	35.5711	47.0157	29.1604	19.9363	19.2984	25.8998	20.7709	41.4798	92.4013	45.1994	123.929	33.1859	38.0881	19.6174	23.3353	5.37434	6.52984	5.49823	6.95337	5.0525	5.25127	4.29407	4.54445	[S]	Function unknown	Cellular Component: plasma membrane (GO:0005886);; Cellular Component: integral component of membrane (GO:0016021);; Molecular Function: transferase activity (GO:0016740);;	K13519|0|pda:103711140|K13519 lysophospholipid acyltransferase [EC:2.3.1.51 2.3.1.23 2.3.1.-] | (RefSeq) lysophospholipid acyltransferase 1-like	Glycerolipid metabolism (ko00561);; Glycerophospholipid metabolism (ko00564);; Ether lipid metabolism (ko00565)	[S]	Function unknown	MBOAT, membrane-bound O-acyltransferase family	Lysophospholipid acyltransferase 1 GN=T12C24.17 OS=Arabidopsis thaliana (Mouse-ear cress) PE=1 SV=1	I	Lipid transport and metabolism	PREDICTED: lysophospholipid acyltransferase 1-like [Elaeis guineensis]	AT1G12640
F01.PB10363	0.028282	0.019538	0.33249	0.91225	1.19272	1.24747	0.136886	0.22421	0.57288	0.151607	5.22479	2.90998	2.71693	2.76378	3.62051	1.60456	0.02391	0.62237	1.2201	0.180548	0.362243	4.06739	2.74036	2.61254	-5.38022	-0.683924	0.287114	-2.46875	-1.46457	2.02414	1.45442	1.38551	[G]	Carbohydrate transport and metabolism	Molecular Function: glucan exo-1,3-beta-glucosidase activity (GO:0004338);; Molecular Function: beta-galactosidase activity (GO:0004565);; Biological Process: carbohydrate metabolic process (GO:0005975);; Cellular Component: plant-type cell wall (GO:0009505);; Biological Process: pollen tube growth (GO:0009860);; Cellular Component: cytoplasmic vesicle (GO:0016023);; Molecular Function: beta-D-fu…	K01188|0|obr:102720788|K01188 beta-glucosidase [EC:3.2.1.21] | (RefSeq) beta-glucosidase 12-like	Cyanoamino acid metabolism (ko00460);; Starch and sucrose metabolism (ko00500);; Phenylpropanoid biosynthesis (ko00940)	[G]	Carbohydrate transport and metabolism	Glycosyl hydrolase family 1	Beta-glucosidase 12 (Precursor) OS=Oryza sativa subsp. japonica (Rice) PE=2 SV=2	G	Carbohydrate transport and metabolism	PREDICTED: beta-glucosidase 12-like [Nelumbo nucifera]	AT5G44640
F01.PB10365	1.8865	3.39953	1.18978	2.23799	0.613936	3.88268	0.612893	0.589989	2.76623	2.27428	2.691	2.1736	0.220565	0.63984	1.77381	0.692224	2.64301	1.71388	2.24831	0.601441	2.52026	2.4323	0.430202	1.23301	1.40224	0.777353	1.1689	-0.733265	1.33363	1.28238	-1.21658	0.302307	--	--	Molecular Function: peroxidase activity (GO:0004601);; Cellular Component: cytosol (GO:0005829);; Biological Process: response to oxidative stress (GO:0006979);; Biological Process: determination of bilateral symmetry (GO:0009855);; Biological Process: polarity specification of adaxial/abaxial axis (GO:0009944);; Biological Process: meristem initiation (GO:0010014);; Biological Process: regulatio…	K00430|2.81331e-167|pda:103698472|K00430 peroxidase [EC:1.11.1.7] | (RefSeq) peroxidase 17	Phenylpropanoid biosynthesis (ko00940)	--	--	Peroxidase	Peroxidase 17 (Precursor) GN=F14M13.18 OS=Arabidopsis thaliana (Mouse-ear cress) PE=2 SV=1	G	Carbohydrate transport and metabolism	PREDICTED: peroxidase 17-like [Nelumbo nucifera]	AT2G22420
F01.PB10372	2.65061	3.65446	0.813188	0.69172	0.547565	0.736288	0.221965	1.04416	13.3682	13.4261	6.0365	4.99758	3.7536	4.45943	5.27098	6.51027	3.15254	0.752454	0.641927	0.633064	13.3971	5.51704	4.10651	5.89062	1.65656	-0.410133	-0.639295	-0.659349	3.74386	2.46392	2.03795	2.55844	--	--	--	--	--	--	--	NYN domain;; Clathrin-H-link	Clathrin heavy chain 1 OS=Oryza sativa subsp. japonica (Rice) PE=3 SV=1	S	Function unknown	PREDICTED: clathrin heavy chain 1 [Beta vulgaris subsp. vulgaris]	--
F01.PB10375	0.093514	0.082988	0.026994	0.065484	0.123671	0.334537	0.290917	0.382135	12.0025	9.0198	5.44885	3.77935	2.43035	3.62819	20.96	24.8441	0.088251	0.046239	0.229104	0.336526	10.5112	4.6141	3.02927	22.902	-3.50061	-4.43163	-2.1253	-1.57078	3.39387	2.20608	1.59902	4.51741	[O]	Posttranslational modification, protein turnover, chaperones	Molecular Function: ATP binding (GO:0005524);; Biological Process: response to stress (GO:0006950);;	K03283|9.02785e-180|tcc:TCM_021961|K03283 heat shock 70kDa protein 1/8 | (RefSeq) Heat shock cognate protein 70-1 isoform 1	Spliceosome (ko03040);; Protein processing in endoplasmic reticulum (ko04141);; Endocytosis (ko04144)	[O]	Posttranslational modification, protein turnover, chaperones	Hsp70 protein	Heat shock cognate 70 kDa protein 2 GN=HSC-2 OS=Solanum lycopersicum (Tomato) PE=1 SV=1	O	Posttranslational modification, protein turnover, chaperones	heat shock cognate protein [Solanum commersonii]	AT5G02500
F01.PB10376	2.82526	3.5163	4.4655	4.27496	1.78981	2.41502	1.75854	1.23344	5.72727	6.34437	6.65913	5.11778	3.64331	8.3772	15.5195	12.9502	3.17078	4.37023	2.10241	1.49599	6.03582	5.88845	6.01025	14.2349	1.66488	2.12774	1.07211	0.581198	2.59357	2.55791	2.58745	3.83137	--	--	Cellular Component: integral component of membrane (GO:0016021);;	--	--	[TR]	Signal transduction mechanisms;; General function prediction only	TLC domain	--	T	Signal transduction mechanisms	PREDICTED: transmembrane protein 56-B-like [Setaria italica]	AT4G10360
F01.PB10377	9.36379	13.0929	16.5492	24.9747	15.6501	13.0401	15.6807	11.7439	3.95998	5.44995	24.8453	34.1082	13.3985	28.5937	85.4426	61.2262	11.2284	20.7619	14.3451	13.7123	4.70497	29.4768	20.9961	73.3344	3.48909	4.37588	3.8425	3.77741	2.23422	4.88151	4.39205	6.19642	--	--	Molecular Function: zinc ion binding (GO:0008270);;	--	--	[O]	Posttranslational modification, protein turnover, chaperones	Zinc finger, C3HC4 type (RING finger);; Ring finger domain;; Prokaryotic RING finger family 4;; Zinc finger, C3HC4 type (RING finger);; Zinc finger, C3HC4 type (RING finger)	--	O	Posttranslational modification, protein turnover, chaperones	PREDICTED: uncharacterized protein LOC104586431 isoform X1 [Nelumbo nucifera]	AT3G47160
F01.PB10378	1.00511	1.01742	0.180685	1.50785	0.891578	3.33809	1.56765	1.77896	0.898323	1.1212	1.65652	0.76465	0.763446	0.973849	2.33227	2.44579	1.01127	0.84427	2.11483	1.6733	1.00976	1.21059	0.868648	2.38903	0.0163045	-0.244053	1.08061	0.742785	0.0141589	0.275826	-0.202991	1.25649	[R]	General function prediction only	Molecular Function: iron ion binding (GO:0005506);; Molecular Function: oxidoreductase activity, acting on paired donors, with incorporation or reduction of molecular oxygen, 2-oxoglutarate as one donor, and incorporation of one atom each of oxygen into both donors (GO:0016706);; Biological Process: oxidation-reduction process (GO:0055114);;	--	--	[QR]	Secondary metabolites biosynthesis, transport and catabolism;; General function prediction only	non-haem dioxygenase in morphine synthesis N-terminal;; 2OG-Fe(II) oxygenase superfamily	Probable 2-oxoglutarate-dependent dioxygenase At3g49630 GN=At3g50210 OS=Arabidopsis thaliana (Mouse-ear cress) PE=2 SV=1	Q	Secondary metabolites biosynthesis, transport and catabolism	PREDICTED: probable iron/ascorbate oxidoreductase DDB_G0283291 isoform X1 [Musa acuminata subsp. malaccensis]	AT1G35190
F01.PB214	10.3561	7.44572	55.4446	45.2467	51.1677	39.7897	33.9276	30.2381	0.105846	0.028676	0.271151	0.340781	0.064315	0.2504	0.284886	0.081205	8.90093	50.3457	45.4787	32.0828	0.067261	0.305966	0.157358	0.183045	3.15397	5.6538	5.50712	5.00373	-3.89194	-1.70809	-2.66697	-2.44894	--	--	--	--	--	--	--	Cupin	Glutelin type-A 1 basic chain (Precursor) OS=Oryza sativa subsp. japonica (Rice) PE=1 SV=2	R	General function prediction only	glutelin [Elaeis guineensis]	AT1G03890
F01.PB10384	0.054281	0.10288	0.158541	0.024618	0.0353	0.074701	0.106886	0.033721	1.20326	2.67581	0.697737	0.583839	0.734995	0.806837	0.009689	0.135474	0.0785805	0.0915795	0.0550005	0.0703035	1.93954	0.640788	0.770916	0.0725815	-3.66785	-3.44726	-4.18179	-3.82821	0.955786	-0.641856	-0.375167	-3.78227	--	--	--	--	--	--	--	--	Protein MEI2-like 4 OS=Oryza sativa subsp. japonica (Rice) PE=2 SV=1	D	Cell cycle control, cell division, chromosome partitioning	PREDICTED: protein MEI2-like 4 isoform X2 [Phoenix dactylifera]	--
F01.PB1271	15.2321	16.2647	31.1275	49.4839	72.5973	64.1333	0.03214	0.08148	18.103	11.6303	43.5617	19.3283	0.026658	0.461098	0	0	15.7484	40.3057	68.3653	0.05681	14.8667	31.445	0.243878	0	3.97714	5.33292	6.09519	-4.13517	3.89402	4.97476	-2.03518	-13.2877	--	--	Molecular Function: DNA binding (GO:0003677);; Molecular Function: transcription factor activity, sequence-specific DNA binding (GO:0003700);; Cellular Component: nucleus (GO:0005634);; Biological Process: regulation of transcription, DNA-templated (GO:0006355);; Molecular Function: protein dimerization activity (GO:0046983);;	K09264|1.05508e-102|pda:103710313|K09264 MADS-box transcription factor, plant | (RefSeq) MADS-box transcription factor 14-like	--	[K]	Transcription	K-box region;; SRF-type transcription factor (DNA-binding and dimerisation domain)	MADS-box transcription factor 18 GN=OSJNBb0040H10.26 OS=Oryza sativa subsp. japonica (Rice) PE=1 SV=1	K	Transcription	MADS-box transcription factor [Tulipa gesneriana]	AT1G69120
F01.PB10390	39.4028	37.5098	2.85132	9.27674	15.0091	15.6407	16.7492	33.4558	18.0975	37.1145	3.03502	11.8069	7.8687	9.57235	9.65624	11.9394	38.4563	6.06403	15.3249	25.1025	27.606	7.42096	8.72052	10.7978	5.26515	2.6003	3.93782	4.64977	4.78691	2.89162	3.12443	3.43268	[J]	Translation, ribosomal structure and biogenesis	Molecular Function: translation elongation factor activity (GO:0003746);; Molecular Function: GTPase activity (GO:0003924);; Molecular Function: GTP binding (GO:0005525);; Cellular Component: nucleolus (GO:0005730);; Cellular Component: mitochondrion (GO:0005739);; Cellular Component: vacuole (GO:0005773);; Cellular Component: plasma membrane (GO:0005886);; Biological Process: obsolete GTP catabo…	K03231|0|mdm:103447856|K03231 elongation factor 1-alpha | (RefSeq) elongation factor 1-alpha	RNA transport (ko03013)	[J]	Translation, ribosomal structure and biogenesis	Elongation factor Tu C-terminal domain;; Elongation factor Tu GTP binding domain;; Elongation factor Tu domain 2	Elongation factor 1-alpha GN=REFA4 OS=Oryza sativa subsp. japonica (Rice) PE=2 SV=2	J	Translation, ribosomal structure and biogenesis	PREDICTED: elongation factor 1-alpha [Malus domestica]	AT5G60390
F01.PB29028	0.185959	0.180796	5.53186	11.7724	16.5458	40.5086	0.030824	0.158414	0.134861	0.120067	11.402	3.53982	0	0.204405	0	0.041283	0.183378	8.65214	28.5272	0.094619	0.127464	7.4709	0.102203	0.0206415	-2.44632	3.11307	4.83427	-3.4002	-2.97071	2.9013	-3.28909	-5.59134	[MG]	Cell wall/membrane/envelope biogenesis;; Carbohydrate transport and metabolism	Molecular Function: oxidoreductase activity (GO:0016491);; Biological Process: cellular metabolic process (GO:0044237);; Molecular Function: coenzyme binding (GO:0050662);;	K13082|4.3097e-105|bdi:100845692|K13082 bifunctional dihydroflavonol 4-reductase/flavanone 4-reductase [EC:1.1.1.219 1.1.1.234] | (RefSeq) dihydroflavonol-4-reductase-like	Flavonoid biosynthesis (ko00941)	[V]	Defense mechanisms	NAD dependent epimerase/dehydratase family;; NmrA-like family	Dihydroflavonol-4-reductase GN=ANT18 OS=Hordeum vulgare (Barley) PE=3 SV=1	Q	Secondary metabolites biosynthesis, transport and catabolism	dihydroflavonol 4-reductase [Tricyrtis sp. Shinonome]	AT1G09480
F01.PB32776	64.8095	60.6187	48.4291	45.8071	60.246	50.1828	9.49817	13.5913	0.833134	1.18719	0.492326	0.450227	0.246439	0.178552	0.056647	0.218648	62.7141	47.1181	55.2144	11.5447	1.01016	0.471276	0.212496	0.137648	5.97072	5.55821	5.78697	3.52917	0.0147266	-1.08505	-2.23382	-2.8599	[M]	Cell wall/membrane/envelope biogenesis	Biological Process: sucrose metabolic process (GO:0005985);; Biological Process: biosynthetic process (GO:0009058);; Molecular Function: sucrose synthase activity (GO:0016157);;	K00695|0|pda:103714824|K00695 sucrose synthase [EC:2.4.1.13] | (RefSeq) sucrose synthase 2	Starch and sucrose metabolism (ko00500)	[M]	Cell wall/membrane/envelope biogenesis	Sucrose synthase;; Glycosyl transferases group 1;; Glycosyl transferases group 1	Sucrose synthase 2 OS=Tulipa gesneriana (Garden tulip) PE=2 SV=1	M	Cell wall/membrane/envelope biogenesis	RecName: Full=Sucrose synthase 2; AltName: Full=Sucrose-UDP glucosyltransferase 2 [Tulipa gesneriana]	AT3G43190
F01.PB10393	0.851649	3.01048	1.58639	1.63716	0.512329	1.12519	1.24223	1.18001	2.01917	2.40936	1.74967	0.825261	1.02563	1.18234	0.833496	0.184366	1.93107	1.61177	0.818759	1.21112	2.21427	1.28747	1.10399	0.508931	0.949471	0.688738	-0.288312	0.276462	1.14689	0.364648	0.142855	-0.974175	--	--	--	--	--	[D]	Cell cycle control, cell division, chromosome partitioning	RNA recognition motif 2	Protein MEI2-like 4 OS=Oryza sativa subsp. japonica (Rice) PE=2 SV=1	D	Cell cycle control, cell division, chromosome partitioning	PREDICTED: protein MEI2-like 4 isoform X1 [Phoenix dactylifera]	AT5G07290
F01.PB10398	1.59942	1.31606	1.38773	1.6219	2.27665	2.62229	3.03827	4.60428	2.02034	2.93191	3.56067	3.04908	2.39844	3.55638	3.51351	2.26233	1.45774	1.50482	2.44947	3.82127	2.47612	3.30488	2.97741	2.88792	0.543832	0.589683	1.29253	1.93409	1.30814	1.72464	1.57411	1.53008	[IM]	Lipid transport and metabolism;; Cell wall/membrane/envelope biogenesis	Cellular Component: chloroplast stroma (GO:0009570);; Biological Process: isopentenyl diphosphate biosynthetic process, methylerythritol 4-phosphate pathway (GO:0019288);; Molecular Function: 4-hydroxy-3-methylbut-2-en-1-yl diphosphate synthase activity (GO:0046429);; Molecular Function: 4-hydroxy-3-methylbut-2-en-1-yl diphosphate reductase activity (GO:0051745);; Biological Process: oxidation-re…	K03527|9.76621e-172|pop:POPTR_0009s11480g|K03527 4-hydroxy-3-methylbut-2-en-1-yl diphosphate reductase [EC:1.17.7.4] | (RefSeq) POPTRDRAFT_557296; chloroplast biogenesis family protein	Terpenoid backbone biosynthesis (ko00900)	--	--	LytB protein	4-hydroxy-3-methylbut-2-enyl diphosphate reductase, chloroplastic (Precursor) GN=OSJNBa0079G12.18 OS=Oryza sativa subsp. japonica (Rice) PE=2 SV=1	H	Coenzyme transport and metabolism	putative chloroplast 4-hydroxy-3-methylbut-2-en-1-yl diphosphate reductase [Populus trichocarpa]	AT4G34350
F01.PB104	7.30194	6.67206	8.52017	8.98477	7.00762	7.4926	8.14396	8.78787	8.68342	6.834	10.1358	7.67093	9.42178	11.6704	14.7594	15.2792	6.987	8.75247	7.25011	8.46591	7.75871	8.90336	10.5461	15.0193	2.80469	3.12971	2.85802	3.08168	2.95583	3.15437	3.39865	3.90876	[J]	Translation, ribosomal structure and biogenesis	Molecular Function: aminoacyl-tRNA hydrolase activity (GO:0004045);; Cellular Component: mitochondrion (GO:0005739);; Biological Process: translation (GO:0006412);; Biological Process: heme biosynthetic process (GO:0006783);; Cellular Component: chloroplast (GO:0009507);;	K01056|1.279e-114|mus:103979914|K01056 peptidyl-tRNA hydrolase, PTH1 family [EC:3.1.1.29] | (RefSeq) peptidyl-tRNA hydrolase, mitochondrial	--	[J]	Translation, ribosomal structure and biogenesis	Peptidyl-tRNA hydrolase	Peptidyl-tRNA hydrolase, mitochondrial (Precursor) OS=Oryza sativa subsp. japonica (Rice) PE=2 SV=1	J	Translation, ribosomal structure and biogenesis	PREDICTED: peptidyl-tRNA hydrolase, mitochondrial [Musa acuminata subsp. malaccensis]	AT5G16140
F01.PB10404	22.0448	22.9331	18.4653	17.3598	13.8484	21.1836	21.7123	18.3587	26.0227	26.1388	14.4914	10.9321	6.83467	11.1249	4.61382	5.22251	22.4889	17.9126	17.516	20.0355	26.0808	12.7117	8.97977	4.91816	4.49115	4.16291	4.13061	4.3245	4.70492	3.6681	3.1667	2.29815	[RTKL]	General function prediction only;; Signal transduction mechanisms;; Transcription;; Replication, recombination and repair	Molecular Function: protein serine/threonine kinase activity (GO:0004674);; Molecular Function: ATP binding (GO:0005524);; Biological Process: protein phosphorylation (GO:0006468);; Molecular Function: tau-protein kinase activity (GO:0050321);;	--	--	[G]	Carbohydrate transport and metabolism	Protein kinase domain;; Protein tyrosine kinase	Shaggy-related protein kinase alpha GN=ASK1 OS=Arabidopsis thaliana (Mouse-ear cress) PE=1 SV=3	T	Signal transduction mechanisms	serine/threonine protein kinase [Adonis aestivalis var. palaestina]	AT5G26751
F01.PB25276	0.219912	0.142436	9.69145	20.1176	18.8779	59.2346	0	0.044922	0.125866	0.271159	9.03913	4.49978	0.077101	0.192399	0.020643	0.087679	0.181174	14.9045	39.0563	0.022461	0.198512	6.76946	0.13475	0.054161	-2.46376	3.89769	5.28749	-5.47003	-2.33197	2.75906	-2.89057	-4.20394	--	--	Molecular Function: peptidase activity (GO:0008233);;	--	--	[O]	Posttranslational modification, protein turnover, chaperones	Papain family cysteine protease;; Cathepsin propeptide inhibitor domain (I29);; Granulin;; Peptidase C1-like family	Xylem cysteine proteinase 1 (Precursor) GN=XCP1 OS=Arabidopsis thaliana (Mouse-ear cress) PE=1 SV=1	O	Posttranslational modification, protein turnover, chaperones	PREDICTED: low-temperature-induced cysteine proteinase-like [Phoenix dactylifera]	AT1G09850
F01.PB10415	37.7106	39.9613	84.4367	85.6141	68.007	60.4277	9.39257	19.0629	24.3763	24.576	30.4693	38.6244	29.1619	40.2717	2.50867	3.7359	38.836	85.0254	64.2173	14.2278	24.4761	34.5469	34.7168	3.12228	5.27933	6.40982	6.00489	3.83065	4.61331	5.11049	5.11757	1.64265	--	--	Molecular Function: serine-type carboxypeptidase activity (GO:0004185);; Biological Process: proteolysis (GO:0006508);;	K16297|0|pda:103708062|K16297 serine carboxypeptidase-like clade II [EC:3.4.16.-] | (RefSeq) serine carboxypeptidase-like 45	--	[OE]	Posttranslational modification, protein turnover, chaperones;; Amino acid transport and metabolism	Serine carboxypeptidase	Serine carboxypeptidase-like 45 (Precursor) GN=SCPL45 OS=Arabidopsis thaliana (Mouse-ear cress) PE=2 SV=1	O	Posttranslational modification, protein turnover, chaperones	PREDICTED: serine carboxypeptidase-like 45 [Phoenix dactylifera]	AT1G28110
F01.PB10418	0.61088	0.555374	1.40939	2.12519	3.34531	2.80262	5.72567	5.85759	1.51667	1.06544	2.07063	2.7096	1.59987	2.6099	3.63175	3.4196	0.583127	1.76729	3.07397	5.79163	1.29106	2.39012	2.10488	3.52567	-0.777871	0.82162	1.62015	2.53399	0.368667	1.25714	1.07381	1.81794	--	--	--	--	--	[R]	General function prediction only	Kelch motif;; Kelch motif;; Galactose oxidase, central domain;; Galactose oxidase, central domain;; Kelch motif;; F-box domain	F-box/kelch-repeat protein At2g44130 GN=At2g44130 OS=Arabidopsis thaliana (Mouse-ear cress) PE=2 SV=2	R	General function prediction only	PREDICTED: LOW QUALITY PROTEIN: F-box/kelch-repeat protein SKIP20-like [Elaeis guineensis]	AT2G44130
F01.PB10419	0.736086	0.308306	0.067905	0.1236	0.224377	0.263222	0.018063	0.045527	1.38063	0.926336	0.180643	0.083704	0.068519	0.1769	0.786307	0.762802	0.522196	0.0957525	0.2438	0.031795	1.15348	0.132173	0.122709	0.774555	-0.93706	-3.38304	-2.03564	-4.97053	0.206124	-2.9184	-3.02551	-0.368375	--	--	Cellular Component: nucleoid (GO:0009295);; Cellular Component: chloroplast thylakoid (GO:0009534);; Biological Process: response to red or far red light (GO:0009639);; Biological Process: plastid organization (GO:0009657);; Biological Process: photosynthesis (GO:0015979);; Cellular Component: membrane (GO:0016020);; Biological Process: ncRNA metabolic process (GO:0034660);; Biological Process: c…	--	--	[G]	Carbohydrate transport and metabolism	NAD(P)H-binding;; NmrA-like family	Protein TIC 62, chloroplastic (Precursor) GN=TIC62 OS=Pisum sativum (Garden pea) PE=1 SV=2	G	Carbohydrate transport and metabolism	PREDICTED: protein TIC 62, chloroplastic [Elaeis guineensis]	AT3G46780
F01.PB10421	0.677755	0.778508	1.94594	1.33538	0.894664	0.573475	5.04177	6.81839	0.200305	0.141236	0.78781	0.856136	1.2285	0.684668	2.69446	1.76049	0.728131	1.64066	0.734069	5.93008	0.17077	0.821973	0.956587	2.22748	-0.457531	0.714362	-0.445815	2.56808	-2.54902	-0.282662	-0.0638819	1.15547	--	--	Cellular Component: membrane (GO:0016020);;	--	--	--	--	Tetraspanin family	Tobamovirus multiplication protein 2A GN=TOM2A OS=Arabidopsis thaliana (Mouse-ear cress) PE=1 SV=1	S	Function unknown	PREDICTED: tobamovirus multiplication protein 2A-like [Musa acuminata subsp. malaccensis]	AT1G32400
F01.PB59568	249.644	185.463	3350.6	451.946	0.03458	767.937	813.881	350.668	44.4494	373.558	7163.98	7055.28	0.776236	1.9877	914.493	926.955	217.554	1901.27	383.986	582.274	209.004	7109.63	1.38197	920.724	7.76523	10.8927	8.58491	9.18556	7.70739	12.7956	0.466827	9.84662	--	--	--	--	--	--	--	Trypsin and protease inhibitor	21 kDa seed protein (Precursor) GN=ASP OS=Theobroma cacao (Cacao) PE=2 SV=1	R	General function prediction only	unknown [Populus trichocarpa x Populus deltoides]	AT1G17860
F01.PB10424	0.455186	0.464829	0.393674	0.346387	0.297159	0.362484	0.245252	0.398348	3.28038	3.57261	1.37728	1.05903	0.550337	0.696261	0.971492	0.956228	0.460008	0.370031	0.329821	0.3218	3.42649	1.21815	0.623299	0.96386	-1.11996	-1.43389	-1.59981	-1.63532	1.77677	0.284811	-0.681772	-0.0529548	--	--	Cellular Component: Golgi membrane (GO:0000139);; Molecular Function: nucleotide-sugar transmembrane transporter activity (GO:0005338);; Cellular Component: plasma membrane (GO:0005886);; Biological Process: nucleotide-sugar transport (GO:0015780);; Cellular Component: integral component of membrane (GO:0016021);;	K15285|0|pda:103697070|K15285 solute carrier family 35, member E3 | (RefSeq) UDP-galactose transporter 2-like	--	[GE]	Carbohydrate transport and metabolism;; Amino acid transport and metabolism	Triose-phosphate Transporter family	UDP-galactose transporter 2 GN=UDP-GALT2 OS=Arabidopsis thaliana (Mouse-ear cress) PE=2 SV=1	EG	Amino acid transport and metabolism;; Carbohydrate transport and metabolism	PREDICTED: UDP-galactose transporter 2-like isoform X1 [Phoenix dactylifera]	AT4G09810
F01.PB30471	0.010568	0.05202	1.02166	0.531315	1.21163	1.69433	0	0.009786	0	0	0.342137	0.112574	0	0.006258	0	0	0.031294	0.776487	1.45298	0.004893	0	0.227356	0.003129	0	-4.99337	-0.364781	0.539114	-7.64588	-13.2877	-2.13634	-8.2747	-13.2877	[E]	Amino acid transport and metabolism	Molecular Function: transporter activity (GO:0005215);; Biological Process: oligopeptide transport (GO:0006857);; Cellular Component: integral component of membrane (GO:0016021);;	K14638|0|pda:103703731|K14638 solute carrier family 15 (peptide/histidine transporter), member 3/4 | (RefSeq) protein NRT1/ PTR FAMILY 6.2-like	--	[E]	Amino acid transport and metabolism	POT family	Protein NRT1/ PTR FAMILY 6.2 GN=F18A8.6 OS=Arabidopsis thaliana (Mouse-ear cress) PE=1 SV=1	P	Inorganic ion transport and metabolism	PREDICTED: protein NRT1/ PTR FAMILY 6.2-like [Phoenix dactylifera]	AT2G26690
F01.PB10427	11.3084	11.968	16.8103	21.9924	9.38784	31.9237	29.9289	42.6029	26.0793	35.0615	10.5571	10.4839	11.1787	7.81243	8.92289	8.4039	11.6382	19.4014	20.6558	36.2659	30.5704	10.5205	9.49558	8.66339	3.5408	4.2781	4.36848	5.18055	4.93407	3.39514	3.24727	3.11495	[GHR]	Carbohydrate transport and metabolism;; Coenzyme transport and metabolism;; General function prediction only	Molecular Function: magnesium ion binding (GO:0000287);; Biological Process: response to hypoxia (GO:0001666);; Molecular Function: pyruvate decarboxylase activity (GO:0004737);; Biological Process: metabolic process (GO:0008152);; Cellular Component: membrane (GO:0016020);; Molecular Function: thiamine pyrophosphate binding (GO:0030976);;	K01568|0|mtr:MTR_7g069500|K01568 pyruvate decarboxylase [EC:4.1.1.1] | (RefSeq) pyruvate decarboxylase	Glycolysis / Gluconeogenesis (ko00010)	[EH]	Amino acid transport and metabolism;; Coenzyme transport and metabolism	Thiamine pyrophosphate enzyme, C-terminal TPP binding domain;; Thiamine pyrophosphate enzyme, central domain	Pyruvate decarboxylase 2 (Fragment) GN=PDC2 OS=Pisum sativum (Garden pea) PE=2 SV=1	EH	Amino acid transport and metabolism;; Coenzyme transport and metabolism	Pyruvate decarboxylase isozyme [Medicago truncatula]	AT5G54960
F01.PB10429	84.9107	90.3442	654.574	524.291	681.557	533.527	1129.23	725.878	0.237092	0.134591	364.213	231.468	791.248	648.874	439.602	511.101	87.6275	589.433	607.542	927.555	0.185841	297.841	720.061	475.352	6.45331	9.20318	9.24684	9.85729	-2.42708	8.2184	9.49198	8.89285	--	--	--	--	--	--	--	Hemopexin	Albumin-2 OS=Pisum sativum (Garden pea) PE=2 SV=1	R	General function prediction only	PREDICTED: uncharacterized protein LOC103696520 [Phoenix dactylifera]	--
F01.PB62310	1.12669	0.62126	1.29502	2.21111	12.1889	24.1432	3.30239	0.220107	0.131787	0.462357	3.43181	1.73189	0.073849	0.049703	1.06704	0.584918	0.873976	1.75307	18.1661	1.76125	0.297072	2.58185	0.061776	0.825979	-0.194169	0.809965	4.18318	0.816679	-1.75063	1.36846	-4.01448	-0.275648	--	--	Cellular Component: nucleus (GO:0005634);; Biological Process: DNA repair (GO:0006281);; Biological Process: cell cycle (GO:0007049);; Molecular Function: serine-type peptidase activity (GO:0008236);;	--	--	--	--	Glycine rich protein family	--	--	--	hypothetical protein MTR_8g092780 [Medicago truncatula]	--
F01.PB10432	0.051248	0.018383	0.031801	0.119762	0.178815	0.327167	0.065417	0.019625	0.425987	0.61425	1.76242	1.00391	0.541525	1.07952	1.13721	1.17653	0.0348155	0.0757815	0.252991	0.042521	0.520118	1.38317	0.810523	1.15687	-4.83999	-3.72011	-1.98227	-4.55229	-0.94281	0.46808	-0.302898	0.210354	[RTKL]	General function prediction only;; Signal transduction mechanisms;; Transcription;; Replication, recombination and repair	Molecular Function: protein serine/threonine kinase activity (GO:0004674);; Molecular Function: ATP binding (GO:0005524);; Biological Process: protein phosphorylation (GO:0006468);; Biological Process: signal transduction (GO:0007165);;	K07198|0|pda:103702112|K07198 5'-AMP-activated protein kinase, catalytic alpha subunit [EC:2.7.11.11] | (RefSeq) CBL-interacting protein kinase 18-like	Regulation of autophagy (ko04140)	[T]	Signal transduction mechanisms	Protein kinase domain;; Protein tyrosine kinase;; NAF domain;; Kinase-like	CBL-interacting protein kinase 2 OS=Oryza sativa subsp. japonica (Rice) PE=2 SV=1	T	Signal transduction mechanisms	CBL-interacting protein kinase 18-like protein [Ornithogalum saundersiae]	AT5G58380
F01.PB10434	0.310256	0.362004	0.405478	0.321045	0.895014	0.701153	0.641982	0.527493	1.43303	1.64366	2.97657	3.23256	3.86286	3.47446	4.72865	4.18392	0.33613	0.363262	0.798083	0.584738	1.53834	3.10457	3.66866	4.45629	-1.57248	-1.46052	-0.325208	-0.773892	0.621471	1.63444	1.87529	2.15587	--	--	--	--	--	--	--	Ubiquitin family	--	--	--	--	--
F01.PB10435	4.74774	4.06356	2.53591	1.7516	3.22876	3.32174	0.531415	1.23853	4.2282	3.25971	2.38743	2.14038	1.81633	1.41441	1.45765	2.35255	4.40565	2.14375	3.27525	0.884973	3.74395	2.26391	1.61537	1.9051	2.13939	1.10021	1.71165	-0.176132	1.9046	1.17888	0.691954	0.929939	[C]	Energy production and conversion	Biological Process: glyoxylate cycle (GO:0006097);; Biological Process: tricarboxylic acid cycle (GO:0006099);; Biological Process: malate metabolic process (GO:0006108);; Cellular Component: chloroplast (GO:0009507);; Cellular Component: glyoxysome (GO:0009514);; Molecular Function: L-malate dehydrogenase activity (GO:0030060);; Biological Process: regulation of fatty acid beta-oxidation (GO:003…	K00026|0|vvi:100232924|K00026 malate dehydrogenase [EC:1.1.1.37] | (RefSeq) MDHG; malate dehydrogenase, glyoxysomal	Citrate cycle (TCA cycle) (ko00020);; Cysteine and methionine metabolism (ko00270);; Pyruvate metabolism (ko00620);; Glyoxylate and dicarboxylate metabolism (ko00630);; Carbon fixation in photosynthetic organisms (ko00710);; Carbon metabolism (ko01200)	[C]	Energy production and conversion	lactate/malate dehydrogenase, alpha/beta C-terminal domain;; lactate/malate dehydrogenase, NAD binding domain;; 3-beta hydroxysteroid dehydrogenase/isomerase family	Malate dehydrogenase, glyoxysomal (Precursor) OS=Citrullus lanatus (Watermelon) PE=1 SV=1	C	Energy production and conversion	PREDICTED: malate dehydrogenase, glyoxysomal [Eucalyptus grandis]	AT2G22780
F01.PB10437	25.2319	14.1879	9.91075	11.2747	2.86793	3.71396	13.8723	11.4326	36.6998	27.2816	17.1787	12.8602	15.6752	12.1301	51.8658	51.6551	19.7099	10.5927	3.29094	12.6525	31.9907	15.0194	13.9026	51.7605	4.30086	3.40502	1.71855	3.66136	4.99958	3.90877	3.7973	5.69378	--	--	--	--	--	--	--	PB1 domain	--	S	Function unknown	PREDICTED: leucine-rich repeat extensin-like protein 2 [Elaeis guineensis]	--
F01.PB11260	0.050565	0	4.1741	6.4435	5.72067	21.8384	0.035293	0	0.025829	0.010306	3.32344	1.17259	0	0.102402	0	0	0.0252825	5.3088	13.7795	0.0176465	0.0180675	2.24802	0.051201	0	-5.30002	2.40841	3.78446	-5.81632	-5.7825	1.16872	-4.28487	-13.2877	[Q]	Secondary metabolites biosynthesis, transport and catabolism	Biological Process: biosynthetic process (GO:0009058);; Molecular Function: naringenin-chalcone synthase activity (GO:0016210);;	K00660|0|pda:103712379|K00660 chalcone synthase [EC:2.3.1.74] | (RefSeq) chalcone synthase 1	Flavonoid biosynthesis (ko00941);; Circadian rhythm - plant (ko04712)	--	--	Chalcone and stilbene synthases, N-terminal domain;; Chalcone and stilbene synthases, C-terminal domain;; 3-Oxoacyl-[acyl-carrier-protein (ACP)] synthase III C terminal;; 3-Oxoacyl-[acyl-carrier-protein (ACP)] synthase III;; FAE1/Type III polyketide synthase-like protein	Chalcone synthase 1 OS=Oryza sativa subsp. japonica (Rice) PE=2 SV=1	H	Coenzyme transport and metabolism	chalcone synthase [Lilium hybrid cultivar]	AT5G13930
F01.PB10439	5.89553	6.51745	19.9497	14.1467	20.2666	19.6772	11.564	10.2205	5.06851	4.11158	20.8574	17.5226	12.5311	15.3313	16.755	17.1893	6.20649	17.0482	19.9719	10.8923	4.59004	19.19	13.9312	16.9722	2.6338	4.09156	4.31991	3.44525	2.19854	4.26229	3.80026	4.08511	[G]	Carbohydrate transport and metabolism	Molecular Function: lyase activity (GO:0016829);;	--	--	[R]	General function prediction only	Strictosidine synthase;; SMP-30/Gluconolaconase/LRE-like region	Protein STRICTOSIDINE SYNTHASE-LIKE 4 {ECO:0000303|PubMed:10777701} (Precursor) OS=Arabidopsis thaliana (Mouse-ear cress) PE=1 SV=1	R	General function prediction only	PREDICTED: adipocyte plasma membrane-associated protein-like [Phoenix dactylifera]	AT3G51420
F01.PB1044	73.6217	110.519	544.993	731.621	738.952	814.55	931.453	704.819	229.207	217.2	839.238	833.385	518.922	652.217	166.579	164.216	92.0702	638.307	776.751	818.136	223.203	836.311	585.569	165.397	6.52466	9.31811	9.60131	9.6762	7.80222	9.7079	9.1937	7.36979	--	--	--	--	--	--	--	--	--	--	--	--	--
F01.PB10444	0.986258	0.892746	2.10594	1.4612	3.00615	2.72622	3.14051	2.72857	1.47786	1.2909	2.25545	1.96523	2.45913	3.55491	3.83093	3.87544	0.939502	1.78357	2.86619	2.93454	1.38438	2.11034	3.00702	3.85319	-0.0898783	0.83485	1.51918	1.55318	0.469344	1.07755	1.58838	1.94609	[R]	General function prediction only	Cellular Component: plastid (GO:0009536);;	--	--	[R]	General function prediction only	Serine aminopeptidase, S33;; alpha/beta hydrolase fold;; Prolyl oligopeptidase family;; Serine hydrolase (FSH1)	--	R	General function prediction only	PREDICTED: alpha/beta hydrolase domain-containing protein 17B-like [Musa acuminata subsp. malaccensis]	AT5G14390
F01.PB10446	2.76603	3.1382	0.151493	0.144209	0	0.300611	0.045251	0	4.05344	4.34001	0.066454	0.099324	0	0	0.017326	0	2.95211	0.147851	0.150306	0.0226255	4.19672	0.082889	0	0.008663	1.5618	-2.75681	-2.73307	-5.45954	2.0693	-3.59094	-13.2877	-6.83436	--	--	--	--	--	[A]	RNA processing and modification	WD domain, G-beta repeat	--	A	RNA processing and modification	PREDICTED: U5 small nuclear ribonucleoprotein 40 kDa protein [Musa acuminata subsp. malaccensis]	AT5G50970
F01.PB10451	1.17299	1.78296	0.617538	0.924205	0.075277	0.178825	0	0.054927	0.136894	0.140078	0.021219	0.021237	0.09076	0.131996	0	0	1.47798	0.770872	0.127051	0.0274635	0.138486	0.021228	0.111378	0	0.563721	-0.375251	-2.97539	-5.1811	-2.85115	-5.55111	-3.16517	-13.2877	--	--	--	--	--	--	--	--	--	--	--	--	--
F01.PB10455	13.918	14.5248	11.0635	13.888	19.0063	18.216	34.0179	27.1799	16.7444	14.8341	9.71907	8.10991	10.6112	14.8736	23.9703	19.3021	14.2214	12.4757	18.6112	30.5989	15.7893	8.91449	12.7424	21.6362	3.83	3.64106	4.21811	4.93541	3.98088	3.15617	3.67157	4.43538	--	--	--	--	--	--	--	--	--	--	--	--	--
F01.PB50225	0.213984	0.197084	1.72368	1.02542	8.07793	8.31053	0.111659	0.042814	0.183516	0.111231	3.05945	1.52583	0.01217	0.051769	0	0.014988	0.205534	1.37455	8.19423	0.0772365	0.147373	2.29264	0.0319695	0.007494	-2.28185	0.459064	3.03463	-3.69271	-2.76147	1.19707	-4.96265	-7.04092	[M]	Cell wall/membrane/envelope biogenesis	Cellular Component: cell wall (GO:0005618);; Biological Process: response to osmotic stress (GO:0006970);; Biological Process: response to water deprivation (GO:0009414);; Biological Process: plant-type secondary cell wall biogenesis (GO:0009834);; Biological Process: positive regulation of abscisic acid biosynthetic process (GO:0010116);; Biological Process: glucuronoxylan metabolic process (GO:…	K10999|0|pda:103708978|K10999 cellulose synthase A [EC:2.4.1.12] | (RefSeq) cellulose synthase A catalytic subunit 4 [UDP-forming]	--	--	--	Cellulose synthase;; Zinc-binding RING-finger;; Glycosyl transferase family group 2	Cellulose synthase A catalytic subunit 4 [UDP-forming] GN=CESA4 OS=Oryza sativa subsp. indica (Rice) PE=2 SV=2	R	General function prediction only	PREDICTED: LOW QUALITY PROTEIN: cellulose synthase A catalytic subunit 4 [UDP-forming] [Musa acuminata subsp. malaccensis]	AT4G18780
F01.PB1046	2.12704	3.46896	1.65088	1.36228	2.05011	3.4282	9.25881	10.4389	3.89186	2.99602	2.36497	1.72281	2.0873	2.67214	8.67174	7.84359	2.798	1.50658	2.73916	9.84883	3.44394	2.04389	2.37972	8.25766	1.48445	0.591372	1.45378	3.29997	1.7841	1.03139	1.25085	3.04575	--	--	--	K19373|5.34219e-86|mus:103973532|K19373 DnaJ homolog subfamily C member 28 | (RefSeq) dnaJ homolog subfamily C member 28	--	[O]	Posttranslational modification, protein turnover, chaperones	Domain of unknown function (DUF1992)	--	O	Posttranslational modification, protein turnover, chaperones	PREDICTED: dnaJ homolog subfamily C member 28-like [Elaeis guineensis]	--
F01.PB10464	4.29625	4.37926	1.62584	1.74312	0.499563	0.729515	1.70108	2.45085	4.23407	3.81821	1.2785	1.28694	0.938824	0.478087	1.68144	2.19688	4.33775	1.68448	0.614539	2.07596	4.02614	1.28272	0.708456	1.93916	2.11698	0.752387	-0.702189	1.05385	2.00943	0.359315	-0.497047	0.955507	--	--	--	K03122|3.5936e-88|pda:103715675|K03122 transcription initiation factor TFIIA large subunit | (RefSeq) transcription initiation factor IIA subunit 1-like	Basal transcription factors (ko03022)	[K]	Transcription	Transcription factor IIA, alpha/beta subunit	--	K	Transcription	PREDICTED: transcription initiation factor IIA large subunit-like [Elaeis guineensis]	AT1G07480
F01.PB10468	4.01878	4.67009	37.9698	10.0786	10.9371	11.0455	15.5324	10.9614	2.83476	9.10636	8.62016	22.0427	6.79161	9.19511	18.2891	13.9906	4.34444	24.0242	10.9913	13.2469	5.97056	15.3314	7.99336	16.1398	2.1192	4.58642	3.4583	3.72759	2.57789	3.93843	2.99882	4.01256	--	--	--	K12382|2.77366e-86|pda:103702109|K12382 saposin | (RefSeq) proactivator polypeptide-like 1	--	[IG]	Lipid transport and metabolism;; Carbohydrate transport and metabolism	Saposin-like type B, region 1;; Saposin-like type B, region 2	--	GI	Carbohydrate transport and metabolism;; Lipid transport and metabolism	PREDICTED: proactivator polypeptide-like 1 [Elaeis guineensis]	AT3G51730
F01.PB10470	4.34298	5.62783	1.93411	2.107	1.22508	2.05556	1.93514	2.88565	8.71494	10.5068	3.47118	2.33398	1.61366	2.01558	3.29657	4.98036	4.98541	2.02055	1.64032	2.41039	9.61087	2.90258	1.81462	4.13846	2.31774	1.01482	0.714066	1.26933	3.26468	1.53739	0.859749	2.04913	--	--	Molecular Function: nucleic acid binding (GO:0003676);; Molecular Function: zinc ion binding (GO:0008270);; Biological Process: positive regulation of cell proliferation (GO:0008284);;	K12819|0|pda:103703943|K12819 pre-mRNA-processing factor SLU7 | (RefSeq) pre-mRNA-splicing factor SLU7	Spliceosome (ko03040)	[A]	RNA processing and modification	Pre-mRNA splicing Prp18-interacting factor	Pre-mRNA-splicing factor SLU7 OS=Oryza sativa subsp. japonica (Rice) PE=2 SV=1	A	RNA processing and modification	PREDICTED: pre-mRNA-splicing factor SLU7 [Phoenix dactylifera]	AT1G65660
F01.PB73982	0.947269	0.741323	5.44116	3.7216	2.53751	4.63891	5.19444	1.12561	0.013827	0.06713	0.006704	0.005558	0.000456	0.023112	0.028174	0.715156	0.844296	4.58138	3.58821	3.16002	0.0404785	0.006131	0.011784	0.371665	-0.244008	2.19581	1.84331	1.65998	-4.62314	-7.32632	-6.39484	-1.42754	--	--	Biological Process: mRNA splicing, via spliceosome (GO:0000398);; Cellular Component: U4/U6 x U5 tri-snRNP complex (GO:0046540);;	K12843|0|mus:103968417|K12843 U4/U6 small nuclear ribonucleoprotein PRP3 | (RefSeq) U4/U6 small nuclear ribonucleoprotein Prp3 isoform X1	Spliceosome (ko03040)	[A]	RNA processing and modification	pre-mRNA processing factor 3 (PRP3);; Protein of unknown function (DUF1115);; pre-mRNA processing factor 3 (PRP3);; Protein of unknown function (DUF1115);; pre-mRNA processing factor 3 (PRP3);; pre-mRNA processing factor 3 (PRP3)	--	A	RNA processing and modification	PREDICTED: U4/U6 small nuclear ribonucleoprotein Prp3 isoform X2 [Musa acuminata subsp. malaccensis]	AT1G28060
F01.PB10474	7.99482	11.2757	5.89329	5.09642	4.54422	4.42246	3.19774	3.3465	28.679	29.3173	17.8029	15.1558	13.2825	15.1293	34.6938	32.4009	9.63524	5.49485	4.48334	3.27212	28.9982	16.4794	14.2059	33.5473	3.26834	2.45811	2.16461	1.71027	4.85789	4.0426	3.82843	5.06813	[O]	Posttranslational modification, protein turnover, chaperones	Cellular Component: proteasome complex (GO:0000502);; Biological Process: response to cadmium ion (GO:0046686);;	K03036|0|tcc:TCM_011635|K03036 26S proteasome regulatory subunit N6 | (RefSeq) 26S proteasome non-ATPase regulatory subunit 11	Proteasome (ko03050)	[O]	Posttranslational modification, protein turnover, chaperones	PCI domain	26S proteasome non-ATPase regulatory subunit 11 homolog GN=F28N24.15 OS=Arabidopsis thaliana (Mouse-ear cress) PE=1 SV=1	O	Posttranslational modification, protein turnover, chaperones	PREDICTED: 26S proteasome non-ATPase regulatory subunit 11 homolog [Nelumbo nucifera]	AT1G29150
F01.PB10475	4.82365	5.41498	5.7088	5.27639	4.97357	5.86435	8.98225	8.02704	8.71644	4.90178	6.08087	3.54054	5.90282	6.82708	16.2496	16.057	5.11931	5.49259	5.41896	8.50464	6.80911	4.81071	6.36495	16.1533	2.35598	2.45751	2.43804	3.08827	2.76749	2.26628	2.67017	4.01377	[U]	Intracellular trafficking, secretion, and vesicular transport	Cellular Component: vacuole (GO:0005773);; Cellular Component: Golgi apparatus (GO:0005794);; Biological Process: response to salt stress (GO:0009651);; Cellular Component: integral component of membrane (GO:0016021);; Biological Process: vesicle-mediated transport (GO:0016192);;	K08515|1.91556e-135|mus:103970761|K08515 vesicle-associated membrane protein 7 | (RefSeq) vesicle-associated membrane protein 714	SNARE interactions in vesicular transport (ko04130)	[U]	Intracellular trafficking, secretion, and vesicular transport	Synaptobrevin;; Regulated-SNARE-like domain	Vesicle-associated membrane protein 714 GN=VAMP714 OS=Arabidopsis thaliana (Mouse-ear cress) PE=1 SV=1	U	Intracellular trafficking, secretion, and vesicular transport	PREDICTED: vesicle-associated membrane protein 714 [Musa acuminata subsp. malaccensis]	AT5G22360
F01.PB54323	0	0.028018	0.004626	0.030158	0.570266	0.962202	0.023728	0.155794	0	0	0.176999	0.04932	0	0.007196	0.037005	0.087282	0.014009	0.017392	0.766234	0.089761	0	0.113159	0.003598	0.0621435	-6.14724	-5.83716	-0.383955	-3.47616	-13.2877	-3.1423	-8.07904	-4.00593	[O]	Posttranslational modification, protein turnover, chaperones	Biological Process: metabolic process (GO:0008152);; Molecular Function: serine-type peptidase activity (GO:0008236);;	--	--	--	--	Subtilase family;; Peptidase inhibitor I9	Cucumisin (Precursor) OS=Cucumis melo (Muskmelon) PE=1 SV=1	O	Posttranslational modification, protein turnover, chaperones	PREDICTED: cucumisin-like [Sesamum indicum]	AT5G59190
F01.PB1048	1.05333	1.91678	0.218724	0.132513	0.190861	0.177871	0	0.052165	10.4147	7.88954	4.17525	2.11469	0.085335	0.466085	0.118046	0.095903	1.48506	0.175619	0.184366	0.0260825	9.15214	3.14497	0.27571	0.106975	0.570614	-2.50866	-2.43857	-5.25525	3.19413	1.65309	-1.85825	-3.22331	--	--	Molecular Function: transcription regulatory region sequence-specific DNA binding (GO:0000976);; Molecular Function: transcription factor activity, sequence-specific DNA binding (GO:0003700);; Cellular Component: nucleus (GO:0005634);; Biological Process: regulation of transcription, DNA-templated (GO:0006355);; Biological Process: root development (GO:0048364);;	K09338|2.84817e-53|pda:103711309|K09338 homeobox-leucine zipper protein | (RefSeq) homeobox-leucine zipper protein HOX12-like	--	[K]	Transcription	Homeobox domain;; Homeobox KN domain	Homeobox-leucine zipper protein ATHB-53 GN=MSN2.9 OS=Arabidopsis thaliana (Mouse-ear cress) PE=2 SV=1	K	Transcription	PREDICTED: homeobox-leucine zipper protein HOX12-like [Elaeis guineensis]	AT4G36740
F01.PB10482	19.5651	18.5475	35.5791	30.2594	30.2983	22.9916	20.0513	22.282	21.3013	23.1183	43.3311	35.2784	33.5048	38.7618	38.1944	33.7336	19.0563	32.9192	26.645	21.1667	22.2098	39.3048	36.1333	35.964	4.2522	5.04086	4.7358	4.40373	4.47313	5.29664	5.17526	5.16848	--	--	Molecular Function: calcium ion binding (GO:0005509);;	K06268|2.2396e-152|cam:101514471|K06268 serine/threonine-protein phosphatase 2B regulatory subunit | (RefSeq) calcineurin B-like protein 3	--	[T]	Signal transduction mechanisms	EF hand;; EF hand;; EF-hand domain;; EF-hand domain pair;; EF-hand domain pair	Calcineurin B-like protein 3 GN=T15N24.20 OS=Arabidopsis thaliana (Mouse-ear cress) PE=1 SV=2	T	Signal transduction mechanisms	calcineurin B-like protein 2 [Lilium longiflorum]	AT5G55990
F01.PB10486	0.004122	0.017016	9.71653	0.014336	7.25462	0.004701	13.0005	1.09416	6.55783	2.98858	1.91872	4.74054	3.29509	5.75916	6.98823	13.1726	0.010569	4.86543	3.62966	7.04731	4.7732	3.32963	4.52712	10.0804	-6.55043	2.2826	1.85987	2.81709	2.25499	1.73541	2.17863	3.3335	--	--	Cellular Component: intracellular (GO:0005622);; Biological Process: cellular protein modification process (GO:0006464);; Biological Process: ubiquitin-dependent protein catabolic process (GO:0006511);;	K08770|0|pmum:103324495|K08770 ubiquitin C | (RefSeq) polyubiquitin-A	--	[OR]	Posttranslational modification, protein turnover, chaperones;; General function prediction only	Ubiquitin family;; Ubiquitin-2 like Rad60 SUMO-like;; Ubiquitin-like domain;; Ubiquitin family;; Ubiquitin-2 like Rad60 SUMO-like;; Ubiquitin-like domain;; Ubiquitin family;; Ubiquitin-2 like Rad60 SUMO-like;; Ubiquitin-like domain	Ubiquitin (Precursor) OS=Avena fatua (Wild oats) PE=2 SV=2	O	Posttranslational modification, protein turnover, chaperones	PREDICTED: LOW QUALITY PROTEIN: polyubiquitin-A-like [Prunus mume]	--
F01.PB10487	7.56001	7.45992	5.39164	4.79122	1.36996	1.35742	0.302757	0.606167	8.7686	10.6516	3.05452	2.70087	0.891305	1.19904	8.08979	8.16131	7.50997	5.09143	1.36369	0.454462	9.71011	2.8777	1.04517	8.12555	2.90883	2.3481	0.447625	-1.13745	3.2795	1.52496	0.063877	3.02248	[R]	General function prediction only	--	--	--	[R]	General function prediction only	RNA recognition motif. (a.k.a. RRM, RBD, or RNP domain)	Glycine-rich RNA-binding protein 8 GN=T22F8.160 OS=Arabidopsis thaliana (Mouse-ear cress) PE=1 SV=1	R	General function prediction only	PREDICTED: RNA-binding protein 38 isoform X2 [Phoenix dactylifera]	--
F01.PB10489	2.33102	2.00413	2.77397	2.98977	1.99935	3.05731	0.99749	0.813684	1.08432	0.684667	2.27666	1.31794	1.21271	1.65368	0.760427	1.22799	2.16757	2.88187	2.52833	0.905587	0.884496	1.7973	1.43319	0.994211	1.11615	1.52705	1.33824	-0.142916	-0.17691	0.845912	0.519335	-0.00823093	--	--	Molecular Function: transcription factor activity, sequence-specific DNA binding (GO:0003700);; Cellular Component: nucleus (GO:0005634);; Biological Process: regulation of transcription, DNA-templated (GO:0006355);; Molecular Function: sequence-specific DNA binding (GO:0043565);;	K09338|0|pda:103711149|K09338 homeobox-leucine zipper protein | (RefSeq) homeobox-leucine zipper protein ROC5	--	--	--	START domain;; Homeobox domain;; Homeobox KN domain	Homeobox-leucine zipper protein ROC5 OS=Oryza sativa subsp. japonica (Rice) PE=2 SV=1	K	Transcription	PREDICTED: homeobox-leucine zipper protein ROC5 isoform X1 [Phoenix dactylifera]	AT3G61150
F01.PB1049	21.8776	10.5896	51.0911	46.1525	44.4786	38.9429	26.3506	20.9281	46.4262	43.649	31.2577	54.0858	39.0525	51.0592	47.4314	27.5736	16.2336	48.6218	41.7107	23.6394	45.0376	42.6718	45.0558	37.5025	4.02092	5.60353	5.38235	4.56312	5.49306	5.41521	5.49365	5.22892	[C]	Energy production and conversion	Cellular Component: mitochondrial respiratory chain complex I (GO:0005747);; Biological Process: ubiquitin-dependent protein catabolic process (GO:0006511);; Molecular Function: NADH dehydrogenase (ubiquinone) activity (GO:0008137);; Molecular Function: electron carrier activity (GO:0009055);; Biological Process: photorespiration (GO:0009853);; Molecular Function: cobalt ion binding (GO:0050897);…	K11352|4.21509e-88|sot:102605402|K11352 NADH dehydrogenase (ubiquinone) 1 alpha subcomplex subunit 12 | (RefSeq) probable NADH dehydrogenase [ubiquinone] 1 alpha subcomplex subunit 12	Oxidative phosphorylation (ko00190)	[C]	Energy production and conversion	NADH ubiquinone oxidoreductase subunit NDUFA12	Probable NADH dehydrogenase [ubiquinone] 1 alpha subcomplex subunit 12 GN=At3g03100 OS=Arabidopsis thaliana (Mouse-ear cress) PE=1 SV=1	C	Energy production and conversion	PREDICTED: probable NADH dehydrogenase [ubiquinone] 1 alpha subcomplex subunit 12 [Elaeis guineensis]	AT3G03100
F01.PB8941	0.221395	0.093959	6.86511	11.7722	15.8093	28.635	1.61628	0.613004	0.16882	0.133192	15.6951	5.74319	0.008328	0.168969	0	0.037385	0.157677	9.31867	22.2221	1.11464	0.151006	10.7191	0.0886485	0.0186925	-2.66404	3.22014	4.47393	0.156711	-2.72637	3.42213	-3.49413	-5.7337	--	--	Biological Process: vacuole organization (GO:0007033);; Biological Process: anthocyanin-containing compound biosynthetic process (GO:0009718);; Biological Process: proanthocyanidin biosynthetic process (GO:0010023);; Molecular Function: oxidoreductase activity, acting on single donors with incorporation of molecular oxygen, incorporation of two atoms of oxygen (GO:0016702);; Molecular Function: l…	K05277|2.15805e-139|pda:103702795|K05277 leucoanthocyanidin dioxygenase [EC:1.14.11.19] | (RefSeq) leucoanthocyanidin dioxygenase-like	Flavonoid biosynthesis (ko00941)	[QR]	Secondary metabolites biosynthesis, transport and catabolism;; General function prediction only	2OG-Fe(II) oxygenase superfamily;; non-haem dioxygenase in morphine synthesis N-terminal	Leucoanthocyanidin dioxygenase GN=ANS OS=Malus domestica (Apple) PE=2 SV=1	H	Coenzyme transport and metabolism	ANS1 [Tulipa fosteriana]	AT4G22880
F01.PB37023	0	0.003804	0.145938	0.132273	0.511601	1.24757	0	0	0	0	0.122907	0.106228	0	0.002174	0	0	0.001902	0.139105	0.879586	0	0	0.114568	0.001087	0	-8.96434	-2.84471	-0.184939	-13.2877	-13.2877	-3.12447	-9.71846	-13.2877	[G]	Carbohydrate transport and metabolism	Molecular Function: hydrolase activity, hydrolyzing O-glycosyl compounds (GO:0004553);; Biological Process: metabolic process (GO:0008152);;	--	--	[G]	Carbohydrate transport and metabolism	Glycosyl hydrolases family 35;; Galactose binding lectin domain;; Beta-galactosidase;; Beta-galactosidase jelly roll domain	Beta-galactosidase 11 (Precursor) GN=OJ1479_B11.10 OS=Oryza sativa subsp. japonica (Rice) PE=2 SV=1	G	Carbohydrate transport and metabolism	PREDICTED: beta-galactosidase 11-like isoform X1 [Elaeis guineensis]	AT2G16730
F01.PB66417	0.054605	0.018013	1.24684	1.33468	1.30264	2.75793	0.056633	0	0.013414	0.027453	0.609213	0.181987	0	0.018539	0.02276	0	0.036309	1.29076	2.03028	0.0283165	0.0204335	0.3956	0.0092695	0.01138	-4.77956	0.368331	1.02175	-5.13713	-5.60588	-1.33752	-6.73781	-6.44473	[RTKL]	General function prediction only;; Signal transduction mechanisms;; Transcription;; Replication, recombination and repair	Molecular Function: protein serine/threonine kinase activity (GO:0004674);; Molecular Function: ATP binding (GO:0005524);; Biological Process: protein phosphorylation (GO:0006468);; Biological Process: signal transduction (GO:0007165);;	K07198|0|pda:103702112|K07198 5'-AMP-activated protein kinase, catalytic alpha subunit [EC:2.7.11.11] | (RefSeq) CBL-interacting protein kinase 18-like	Regulation of autophagy (ko04140)	[T]	Signal transduction mechanisms	Protein kinase domain;; Protein tyrosine kinase;; NAF domain;; Kinase-like	CBL-interacting protein kinase 18 OS=Oryza sativa subsp. japonica (Rice) PE=2 SV=1	T	Signal transduction mechanisms	CBL-interacting protein kinase 18-like protein [Ornithogalum saundersiae]	AT5G58380
F01.PB10508	14.7204	15.7156	3.4128	4.97934	3.35665	4.50786	5.84719	4.36923	6.09927	6.0397	2.38995	1.74662	1.61953	2.37615	3.80875	3.96093	15.218	4.19607	3.93225	5.10821	6.06948	2.06829	1.99784	3.88484	3.92772	2.06907	1.97539	2.35285	2.6016	1.04851	0.998515	1.95789	--	--	--	--	--	--	--	--	--	--	--	--	--
F01.PB10511	4.04066	5.33127	4.35208	2.44637	3.93415	3.1185	7.0772	3.12507	2.5092	2.89215	2.74128	2.13146	2.92344	3.22271	5.13243	5.80708	4.68596	3.39923	3.52632	5.10113	2.70067	2.43637	3.07307	5.46975	2.22838	1.76525	1.81821	2.35085	1.43337	1.28479	1.61973	2.4515	--	--	--	--	--	--	--	--	--	--	--	--	--
F01.PB10514	21.888	24.559	28.4245	31.5455	35.3918	28.5693	37.9875	37.7847	20.3128	23.1072	31.7742	31.9421	28.6644	38.9173	53.0993	51.045	23.2235	29.985	31.9806	37.8861	21.71	31.8582	33.7908	52.0721	4.53752	4.90617	4.99913	5.2436	4.4403	4.9936	5.07856	5.70244	--	--	--	--	--	[R]	General function prediction only	Sep15/SelM redox domain	--	R	General function prediction only	PREDICTED: 15 kDa selenoprotein [Phoenix dactylifera]	AT1G05720
F01.PB48083	0	0	42.6287	37.6424	206.247	223.245	408.874	354.291	0.012717	0	0.656268	0.641397	1.35309	1.00158	0.23144	0.309859	0	40.1355	214.746	381.582	0.0063585	0.648832	1.17733	0.270649	-13.2877	5.32681	7.74649	8.57585	-7.27459	-0.62386	0.235645	-1.88497	[O]	Posttranslational modification, protein turnover, chaperones	--	--	--	--	--	Subtilase family;; PA domain;; Subtilase family;; Peptidase inhibitor I9	Subtilisin-like protease SDD1 {ECO:0000303|PubMed:10809670} (Precursor) OS=Arabidopsis thaliana (Mouse-ear cress) PE=2 SV=1	O	Posttranslational modification, protein turnover, chaperones	PREDICTED: subtilisin-like protease [Elaeis guineensis]	AT1G04110
F01.PB10517	0.999036	0.931552	0.398417	0.538356	0.740143	0.548714	0.633349	0.749132	6.35448	7.0425	1.97761	1.37108	1.67069	0.3672	3.73913	0.597923	0.965294	0.468386	0.644429	0.691241	6.69849	1.67434	1.01894	2.16853	-0.0508102	-1.09392	-0.633684	-0.532532	2.74386	0.74368	0.0272149	1.11678	[J]	Translation, ribosomal structure and biogenesis	Molecular Function: exopeptidase activity (GO:0008238);; Cellular Component: cell part (GO:0044464);;	--	--	[R]	General function prediction only	--	--	R	General function prediction only	PREDICTED: proliferation-associated protein 2G4-like [Cucumis melo]	--
F01.PB13813	0.303445	0.137931	8.68842	8.3192	24.1605	18.6576	0	0.059317	0.095106	0.093263	8.00788	4.13619	0.101807	0.120572	0.027258	0.027687	0.220688	8.50381	21.4091	0.0296585	0.0941845	6.07204	0.111189	0.0274725	-2.17927	3.08813	4.42016	-5.07055	-3.40684	2.6022	-3.16761	-5.18063	--	--	Biological Process: proteolysis (GO:0006508);; Molecular Function: cysteine-type peptidase activity (GO:0008234);;	--	--	[O]	Posttranslational modification, protein turnover, chaperones	Papain family cysteine protease;; Granulin;; Peptidase C1-like family	Xylem cysteine proteinase 2 (Precursor) GN=XCP2 OS=Arabidopsis thaliana (Mouse-ear cress) PE=2 SV=2	O	Posttranslational modification, protein turnover, chaperones	PREDICTED: low-temperature-induced cysteine proteinase-like [Phoenix dactylifera]	AT1G09850
F01.PB10519	25.9974	23.1256	29.7387	34.5942	29.083	32.5876	41.7535	51.1029	17.418	13.4593	11.1231	12.8683	12.4478	16.2947	25.3264	24.9133	24.5615	32.1665	30.8353	46.4282	15.4386	11.9957	14.3712	25.1198	4.61833	5.00749	4.94652	5.53693	3.94848	3.58445	3.84512	4.65076	--	--	--	--	--	--	--	--	--	--	--	--	AT2G34310
F01.PB6891	0	0	2.13938	2.45359	2.60433	10.2377	0.020635	0	0.037983	0.015156	1.90207	0.80108	0	0.055539	0	0	0	2.29649	6.42102	0.0103175	0.0265695	1.35158	0.0277695	0	-13.2877	1.19949	2.68282	-6.58485	-5.22867	0.434749	-5.16517	-13.2877	--	--	Biological Process: biosynthetic process (GO:0009058);; Molecular Function: naringenin-chalcone synthase activity (GO:0016210);;	K00660|0|pda:103720326|K00660 chalcone synthase [EC:2.3.1.74] | (RefSeq) chalcone synthase C2	Flavonoid biosynthesis (ko00941);; Circadian rhythm - plant (ko04712)	--	--	Chalcone and stilbene synthases, N-terminal domain;; Chalcone and stilbene synthases, C-terminal domain;; 3-Oxoacyl-[acyl-carrier-protein (ACP)] synthase III C terminal;; 3-Oxoacyl-[acyl-carrier-protein (ACP)] synthase III;; FAE1/Type III polyketide synthase-like protein	Chalcone synthase GN=CHS OS=Callistephus chinensis (China aster) PE=2 SV=2	H	Coenzyme transport and metabolism	CHS1 [Tulipa fosteriana]	AT5G13930
F01.PB10525	23.5136	24.0223	39.5279	40.8822	51.7384	43.3987	52.9189	32.5105	20.512	17.1006	31.53	28.6537	20.1463	27.8105	81.032	59.8533	23.7679	40.205	47.5686	42.7147	18.8063	30.0919	23.9784	70.4426	4.57095	5.32931	5.57194	5.41666	4.23315	4.91131	4.58367	6.13838	[K]	Transcription	--	--	--	--	--	Uncharacterized ACR, COG1678	--	S	Function unknown	PREDICTED: uncharacterized protein LOC105034500 isoform X2 [Elaeis guineensis]	--
F01.PB10528	0	0	0.126582	0.100689	0.071531	0.055579	0.026974	0	3.30584	1.88915	0.685957	0.634485	0	0.143746	0.042483	0.238294	0	0.113636	0.063555	0.013487	2.5975	0.660221	0.071873	0.140388	-13.2877	-3.13625	-3.97358	-6.20163	1.37718	-0.598761	-3.7964	-2.83148	[GER]	Carbohydrate transport and metabolism;; Amino acid transport and metabolism;; General function prediction only	Cellular Component: membrane (GO:0016020);; Cellular Component: cytoplasmic vesicle (GO:0016023);;	K15287|8.81196e-147|pda:103720563|K15287 solute carrier family 35, member F1/2 | (RefSeq) solute carrier family 35 member F1-like	--	[S]	Function unknown	Solute carrier family 35;; EamA-like transporter family;; CRT-like, chloroquine-resistance transporter-like	--	G	Carbohydrate transport and metabolism	PREDICTED: solute carrier family 35 member F1-like [Elaeis guineensis]	AT3G59340
F01.PB10532	0.218769	0.976949	0.062509	0.518936	0.048915	0.296809	0.263224	0.61433	5.9518	11.33	6.97239	1.92983	23.4832	0.896978	1.24521	2.09293	0.597859	0.290722	0.172862	0.438777	8.64091	4.45111	12.1901	1.66907	-0.741882	-1.78179	-2.53147	-1.18811	3.1112	2.1542	3.60765	0.739131	[O]	Posttranslational modification, protein turnover, chaperones	Molecular Function: nucleic acid binding (GO:0003676);; Molecular Function: ATP binding (GO:0005524);; Cellular Component: cell wall (GO:0005618);; Cellular Component: nucleolus (GO:0005730);; Cellular Component: plasma membrane (GO:0005886);; Biological Process: protein folding (GO:0006457);; Biological Process: protein methylation (GO:0006479);; Molecular Function: protein methyltransferase act…	K09503|5.06745e-169|cic:CICLE_v10020330mg|K09503 DnaJ homolog subfamily A member 2 | (RefSeq) hypothetical protein	Protein processing in endoplasmic reticulum (ko04141)	[O]	Posttranslational modification, protein turnover, chaperones	DnaJ C terminal domain;; DnaJ central domain	DnaJ protein homolog 2 (Precursor) GN=LDJ2 OS=Allium porrum (Leek) PE=2 SV=1	O	Posttranslational modification, protein turnover, chaperones	PREDICTED: dnaJ protein homolog 2-like [Nelumbo nucifera]	AT3G44110
F01.PB10535	49.5691	45.2897	12.9366	16.1248	13.8485	13.4466	25.6737	22.699	55.2527	35.171	7.89216	1.67806	5.11434	8.52447	1.64506	5.30884	47.4294	14.5307	13.6475	24.1863	45.2119	4.78511	6.81941	3.47695	5.56771	3.86104	3.77058	4.59613	5.49863	2.25858	2.76967	1.79786	[J]	Translation, ribosomal structure and biogenesis	Biological Process: RNA methylation (GO:0001510);; Biological Process: pseudouridine synthesis (GO:0001522);; Molecular Function: RNA binding (GO:0003723);; Cellular Component: nucleolus (GO:0005730);; Cellular Component: cytosol (GO:0005829);; Biological Process: purine nucleotide biosynthetic process (GO:0006164);; Biological Process: RNA processing (GO:0006396);; Cellular Component: plasmodesm…	K11131|0|vvi:100258019|K11131 H/ACA ribonucleoprotein complex subunit 4 [EC:5.4.99.-] | (RefSeq) H/ACA ribonucleoprotein complex subunit 4	Ribosome biogenesis in eukaryotes (ko03008)	[J]	Translation, ribosomal structure and biogenesis	DKCLD (NUC011) domain;; tRNA pseudouridylate synthase B C-terminal domain;; PUA domain;; TruB family pseudouridylate synthase (N terminal domain)	H/ACA ribonucleoprotein complex subunit 4 GN=F24I3.230 OS=Arabidopsis thaliana (Mouse-ear cress) PE=1 SV=1	J	Translation, ribosomal structure and biogenesis	PREDICTED: H/ACA ribonucleoprotein complex subunit 4-like [Elaeis guineensis]	--
F01.PB10536	0.204131	0	0	0.055668	0.046749	0.082549	0.212956	0.3564	2.79751	2.12654	1.78899	1.04871	0.527558	1.21538	5.08202	5.30372	0.102066	0.027834	0.064649	0.284678	2.46202	1.41885	0.87147	5.19287	-3.29102	-5.16183	-3.949	-1.81209	1.2999	0.504825	-0.198312	2.37656	--	--	--	--	--	--	--	--	--	--	--	--	--
F01.PB59528	0.213324	0.191432	1.24357	2.22808	3.27751	5.32255	2.0861	3.72667	0.152547	0	0.118223	0.118326	0.031606	0	0	0.302016	0.202378	1.73583	4.30003	2.90638	0.0762735	0.118275	0.015803	0.151008	-2.30416	0.795706	2.10438	1.53927	-3.71078	-3.07857	-5.97456	-2.72635	[Q]	Secondary metabolites biosynthesis, transport and catabolism	Molecular Function: binding (GO:0005488);; Molecular Function: oxidoreductase activity (GO:0016491);;	--	--	[Q]	Secondary metabolites biosynthesis, transport and catabolism	Cytochrome P450	Premnaspirodiene oxygenase GN=CYP71D55 OS=Hyoscyamus muticus (Egyptian henbane) PE=1 SV=1	Q	Secondary metabolites biosynthesis, transport and catabolism	PREDICTED: premnaspirodiene oxygenase-like [Phoenix dactylifera]	AT3G26330
F01.PB10538	4.99458	4.61112	1.33466	1.76328	1.48466	1.69785	1.06957	1.29049	23.2889	24.744	5.07555	2.8014	3.99035	4.68344	4.68545	4.3344	4.80285	1.54897	1.59125	1.18003	24.0164	3.93847	4.33689	4.50993	2.26392	0.631403	0.670254	0.238945	4.58596	1.97767	2.1167	2.17314	--	--	Biological Process: flower development (GO:0009908);;	--	--	--	--	Domain of unknown function (DUF296)	Putative DNA-binding protein ESCAROLA GN=ESC OS=Arabidopsis thaliana (Mouse-ear cress) PE=2 SV=1	S	Function unknown	PREDICTED: putative lysozyme-like protein [Elaeis guineensis]	AT2G33620
F01.PB10540	4.45961	6.03365	4.4584	5.3608	7.09703	6.82122	0.393183	1.33318	5.69981	4.51897	7.37436	10.2003	7.70151	15.5533	3.53769	2.66856	5.24663	4.9096	6.95912	0.863182	5.10939	8.78734	11.6274	3.10312	2.39142	2.29564	2.79893	-0.212097	2.35318	3.13544	3.53947	1.63377	--	--	Cellular Component: membrane (GO:0016020);; Biological Process: positive regulation of cellular metabolic process (GO:0031325);; Cellular Component: cell part (GO:0044464);; Biological Process: single-organism cellular process (GO:0044763);; Biological Process: cellular component organization or biogenesis (GO:0071840);;	--	--	--	--	EamA-like transporter family	Protein WALLS ARE THIN 1 GN=WAT1 OS=Arabidopsis thaliana (Mouse-ear cress) PE=1 SV=1	S	Function unknown	PREDICTED: protein WALLS ARE THIN 1-like [Elaeis guineensis]	AT1G75500
F01.PB4942	0.074167	0.153712	0.373939	0.820237	5.41777	5.07134	0	0	0.947446	0.81337	16.2043	6.79297	0.04389	0	0	0	0.113939	0.597088	5.24455	0	0.880408	11.4986	0.021945	0	-3.13239	-0.743743	2.39085	-13.2877	-0.183592	3.5234	-5.5034	-13.2877	--	--	Molecular Function: transcription factor activity, sequence-specific DNA binding (GO:0003700);; Cellular Component: nucleus (GO:0005634);; Cellular Component: cytoplasm (GO:0005737);; Molecular Function: phosphatidylethanolamine binding (GO:0008429);; Biological Process: positive regulation of flower development (GO:0009911);; Biological Process: inflorescence development (GO:0010229);; Biologica…	K16223|1.64419e-97|pda:103705069|K16223 protein FLOWERING LOCUS T | (RefSeq) protein HEADING DATE 3A-like	Circadian rhythm - plant (ko04712)	[R]	General function prediction only	Phosphatidylethanolamine-binding protein	Protein HEADING DATE 3A OS=Oryza sativa subsp. japonica (Rice) PE=1 SV=1	R	General function prediction only	flowering locus T protein [Lilium hybrid cultivar]	AT1G65480
F01.PB10542	1.79301	2.37331	0.90184	0.6424	0.396684	0.783202	0.236036	0.47601	4.18053	4.78643	1.1219	0.412593	0.507128	0.52493	0.246518	0.248239	2.08316	0.77212	0.589943	0.356023	4.48348	0.767246	0.516029	0.247379	1.05884	-0.372916	-0.761108	-1.48955	2.16465	-0.382052	-0.954196	-2.01462	--	--	--	K15032|9.51755e-91|pda:103715237|K15032 mTERF domain-containing protein, mitochondrial | (RefSeq) uncharacterized LOC103715237	--	[KR]	Transcription;; General function prediction only	mTERF	--	K	Transcription	PREDICTED: uncharacterized protein LOC103715237 [Phoenix dactylifera]	AT1G21150
F01.PB10543	6.92976	5.9471	5.25281	4.28191	6.31297	4.38464	0.303727	0.264491	7.01699	7.9591	4.73627	5.89966	3.99304	3.82992	0.286093	0.336904	6.43843	4.76736	5.34881	0.284109	7.48805	5.31796	3.91148	0.311499	2.68673	2.25322	2.41924	-1.81498	2.90461	2.4109	1.96775	-1.68224	--	--	--	--	--	[S]	Function unknown	PQ loop repeat	--	S	Function unknown	PREDICTED: probable vacuolar amino acid transporter YPQ1 [Elaeis guineensis]	AT4G36850
F01.PB10544	0.281467	0.649687	0.200848	0.441904	0.048501	0.340836	0	0.032772	1.26428	0.871093	0.298541	0.319757	0.196339	0.158027	0	0.052142	0.465577	0.321376	0.194668	0.016386	1.06769	0.309149	0.177183	0.026071	-1.1026	-1.63722	-2.36017	-5.92261	0.0946246	-1.69316	-2.49587	-5.25589	--	--	--	--	--	--	--	--	--	--	--	--	--
F01.PB10545	1.62019	0.457503	3.35541	3.93352	1.12345	3.95885	2.51329	0.963894	3.3423	3.05951	2.47609	1.33662	3.17237	0.753346	2.33261	5.24937	1.03885	3.64447	2.54115	1.73859	3.2009	1.90635	1.96286	3.79099	0.0551228	1.86575	1.34554	0.798001	1.67852	0.930892	0.973029	1.92261	--	--	Cellular Component: vacuolar membrane (GO:0005774);; Cellular Component: endoplasmic reticulum (GO:0005783);; Cellular Component: Golgi apparatus (GO:0005794);; Cellular Component: plasma membrane (GO:0005886);;	K20367|0|mus:103999620|K20367 endoplasmic reticulum-Golgi intermediate compartment protein 3 | (RefSeq) endoplasmic reticulum-Golgi intermediate compartment protein 3	--	[U]	Intracellular trafficking, secretion, and vesicular transport	Endoplasmic reticulum vesicle transporter;; Endoplasmic Reticulum-Golgi Intermediate Compartment (ERGIC)	Protein disulfide isomerase-like 5-4 (Precursor) OS=Oryza sativa subsp. japonica (Rice) PE=2 SV=1	U	Intracellular trafficking, secretion, and vesicular transport	PREDICTED: endoplasmic reticulum-Golgi intermediate compartment protein 3-like [Elaeis guineensis]	AT1G22200
F01.PB10547	3.79728	0.449081	3.3018	3.29825	2.47497	4.89287	5.8799	5.21331	3.12382	5.16221	6.79187	3.2191	6.48937	5.59319	9.00751	10.3739	2.12318	3.30002	3.68392	5.5466	4.14302	5.00549	6.04128	9.69069	1.08629	1.72252	1.88128	2.47163	2.05072	2.32354	2.59488	3.27661	--	--	--	--	--	[I]	Lipid transport and metabolism	--	--	I	Lipid transport and metabolism	PREDICTED: uncharacterized protein LOC103720895 [Phoenix dactylifera]	AT3G13062
F01.PB10549	1.65189	1.20419	2.68008	2.3633	1.93598	2.06498	5.00589	4.90211	1.58616	2.22076	3.04039	2.63862	2.64811	3.99614	4.74608	4.37229	1.42804	2.52169	2.00048	4.954	1.90346	2.8395	3.32213	4.55919	0.514134	1.33445	1.00042	2.30862	0.9287	1.50569	1.73215	2.18881	[E]	Amino acid transport and metabolism	Cellular Component: membrane (GO:0016020);;	K14638|0|pda:103706448|K14638 solute carrier family 15 (peptide/histidine transporter), member 3/4 | (RefSeq) protein NRT1/ PTR FAMILY 8.3-like	--	[E]	Amino acid transport and metabolism	POT family	Protein NRT1/ PTR FAMILY 8.3 GN=F14H20.11 OS=Arabidopsis thaliana (Mouse-ear cress) PE=1 SV=1	E	Amino acid transport and metabolism	PREDICTED: protein NRT1/ PTR FAMILY 8.3-like isoform X1 [Phoenix dactylifera]	AT2G02040
F01.PB5693	0.305307	0.0777	8.83551	15.9644	22.4828	59.7919	0.05982	0.057427	0.395164	0.415261	4.64145	4.71489	0.018726	0.42868	1.33019	0.959778	0.191503	12.3999	41.1373	0.0586235	0.405212	4.67817	0.223703	1.14498	-2.3838	3.63227	5.36238	-4.08992	-1.30289	2.22598	-2.1597	0.195451	--	--	Molecular Function: 8-amino-7-oxononanoate synthase activity (GO:0008710);; Biological Process: flavonoid biosynthetic process (GO:0009813);; Molecular Function: naringenin-chalcone synthase activity (GO:0016210);;	K00660|0|pda:103712379|K00660 chalcone synthase [EC:2.3.1.74] | (RefSeq) chalcone synthase 1	Flavonoid biosynthesis (ko00941);; Circadian rhythm - plant (ko04712)	--	--	Chalcone and stilbene synthases, N-terminal domain;; Chalcone and stilbene synthases, C-terminal domain;; 3-Oxoacyl-[acyl-carrier-protein (ACP)] synthase III;; 3-Oxoacyl-[acyl-carrier-protein (ACP)] synthase III C terminal;; FAE1/Type III polyketide synthase-like protein;; Chalcone and stilbene synthases, N-terminal domain	Chalcone synthase GN=CHS OS=Callistephus chinensis (China aster) PE=2 SV=2	H	Coenzyme transport and metabolism	chalcone synthase C [Lilium hybrid division I]	AT5G13930
F01.PB10553	0	0	0	0	0	0	0	0	0.11934	0.111764	2.65343	0.229872	0.955799	2.62143	0.534766	0.996938	0	0	0	0	0.115552	1.44165	1.78862	0.765852	-13.2877	-13.2877	-13.2877	-13.2877	-3.11214	0.527822	0.838924	-0.384674	--	--	Cellular Component: intracellular (GO:0005622);; Biological Process: cellular protein modification process (GO:0006464);; Biological Process: ubiquitin-dependent protein catabolic process (GO:0006511);;	K08770|0|pxb:103935043|K08770 ubiquitin C | (RefSeq) polyubiquitin	--	[OR]	Posttranslational modification, protein turnover, chaperones;; General function prediction only	Ubiquitin family;; Ubiquitin-2 like Rad60 SUMO-like;; Ubiquitin-like domain;; Ubiquitin-2 like Rad60 SUMO-like;; DUF2407 ubiquitin-like domain;; RNA methyltransferase;; Telomere stability and silencing;; Toluene-4-monooxygenase system protein B (TmoB);; Protein of unknown function (DUF2870)	NEDD8-like protein RUB2 (Precursor) GN=T20F21.24 OS=Arabidopsis thaliana (Mouse-ear cress) PE=1 SV=3	O	Posttranslational modification, protein turnover, chaperones	polyubiquitin (ubq10) [Arabidopsis thaliana]	AT4G05320
F01.PB5469	0.360917	1.26693	1.35065	2.30254	4.01891	4.60626	0.956431	0.680785	0.296145	0.020365	0	0.046313	0.044698	0	0	0.054187	0.813923	1.8266	4.31259	0.818608	0.158255	0.0231565	0.022349	0.0270935	-0.296858	0.869236	2.10859	-0.288579	-2.65877	-5.42622	-5.47721	-5.20059	[G]	Carbohydrate transport and metabolism	Cellular Component: plasma membrane (GO:0005886);; Biological Process: iron ion transport (GO:0006826);; Biological Process: water transport (GO:0006833);; Biological Process: response to water deprivation (GO:0009414);; Biological Process: cellular response to iron ion starvation (GO:0010106);; Molecular Function: water channel activity (GO:0015250);; Cellular Component: integral component of me…	K09872|1.56282e-140|ath:AT4G00430|K09872 aquaporin PIP | (RefSeq) PIP1;4; plasma membrane intrinsic protein 1;4	--	[G]	Carbohydrate transport and metabolism	Major intrinsic protein;; Major intrinsic protein	Probable aquaporin PIP1-4 OS=Arabidopsis thaliana (Mouse-ear cress) PE=1 SV=1	G	Carbohydrate transport and metabolism	plasma membrane intrinsic protein [Tulipa gesneriana]	AT4G00430
F01.PB10560	0.519373	0.662356	0.743416	0.667925	0.455153	0.701377	0.743229	0.669164	2.38678	2.65105	4.16448	4.60057	8.33907	9.66752	22.3058	20.1423	0.590864	0.70567	0.578265	0.706197	2.51892	4.38253	9.00329	21.2241	-0.758857	-0.502729	-0.789948	-0.501654	1.33286	2.1318	3.17047	4.40764	--	--	Molecular Function: zinc ion binding (GO:0008270);;	K10144|1.47382e-139|mus:103988571|K10144 RING finger and CHY zinc finger domain-containing protein 1 [EC:2.3.2.27] | (RefSeq) E3 ubiquitin-protein ligase MIEL1	Ubiquitin mediated proteolysis (ko04120)	[R]	General function prediction only	Zinc-ribbon;; CHY zinc finger;; Ring finger domain;; RING-type zinc-finger;; Zinc finger, C3HC4 type (RING finger);; Zinc finger, C3HC4 type (RING finger)	--	O	Posttranslational modification, protein turnover, chaperones	PREDICTED: RING finger and CHY zinc finger domain-containing protein 1-like [Musa acuminata subsp. malaccensis]	AT5G18650
F01.PB10562	0.092641	0.142976	0.078271	0.089532	0.086604	0.083683	0.553205	0.534193	0.821574	0.633592	0.903174	0.444477	0.974156	1.13889	3.05133	3.23572	0.117808	0.0839015	0.0851435	0.543699	0.727583	0.673825	1.05652	3.14353	-3.08426	-3.57344	-3.55227	-0.878855	-0.458618	-0.569339	0.0794621	1.65243	--	--	Cellular Component: intracellular membrane-bounded organelle (GO:0043231);; Cellular Component: cytoplasmic part (GO:0044444);;	--	--	--	--	--	--	R	General function prediction only	hypothetical protein TRIUR3_33958 [Triticum urartu]	--
F01.PB10563	1.90324	1.89158	1.24193	1.54592	1.17491	1.63519	1.58237	1.51407	2.08235	1.3538	1.85188	1.73725	2.85063	2.43564	4.09827	3.52414	1.89741	1.39393	1.40505	1.54822	1.71807	1.79456	2.64313	3.8112	0.924109	0.479259	0.490723	0.630705	0.780874	0.843713	1.4023	1.93028	--	--	--	--	--	--	--	F-box domain;; F-box associated domain	Putative F-box protein At1g47790 GN=At1g47790 OS=Arabidopsis thaliana (Mouse-ear cress) PE=3 SV=1	R	General function prediction only	PREDICTED: putative F-box protein At1g47790 [Elaeis guineensis]	AT1G12870
F01.PB10565	1.10598	0.741806	1.53367	2.62497	0.507502	1.03564	2.41563	1.39705	0.045137	0.093154	2.56519	1.18826	4.59247	5.0294	12.7719	14.5502	0.923891	2.07932	0.77157	1.90634	0.0691455	1.87673	4.81093	13.6611	-0.114049	1.05618	-0.373944	0.930882	-3.85214	0.908295	2.26635	3.77201	--	--	--	--	--	--	--	--	--	--	--	--	--
F01.PB1057	0	0	0	0	0	0	0	0	13.3199	13.9146	4.11599	2.55862	2.86752	3.88179	4.25052	4.48871	0	0	0	0	13.6172	3.33731	3.37465	4.36961	-13.2877	-13.2877	-13.2877	-13.2877	3.76737	1.73873	1.75478	2.12754	--	--	--	--	--	--	--	--	--	--	--	--	--
F01.PB10571	0.361363	0.262415	0.268572	0.250131	0.258663	0.378015	0.248452	0.466294	1.56717	1.36978	2.36969	1.41244	3.95853	2.62614	1.52156	2.09123	0.311889	0.259351	0.318339	0.357373	1.46847	1.89107	3.29234	1.80639	-1.68043	-1.94646	-1.65091	-1.48409	0.554415	0.919276	1.71916	0.853193	--	--	Biological Process: fatty acid biosynthetic process (GO:0006633);; Molecular Function: oxidoreductase activity, acting on single donors with incorporation of molecular oxygen, incorporation of two atoms of oxygen (GO:0016702);; Molecular Function: metal ion binding (GO:0046872);; Biological Process: response to stimulus (GO:0050896);;	K15718|1.06874e-106|pda:103715746|K15718 linoleate 9S-lipoxygenase [EC:1.13.11.58] | (RefSeq) probable linoleate 9S-lipoxygenase 4	Linoleic acid metabolism (ko00591)	--	--	Lipoxygenase	Putative linoleate 9S-lipoxygenase 3 GN=OSJNBb0017F17.2 OS=Oryza sativa subsp. japonica (Rice) PE=3 SV=1	S	Function unknown	PREDICTED: probable linoleate 9S-lipoxygenase 4 [Phoenix dactylifera]	AT1G55020
F01.PB10574	0.957329	0.675262	0.328794	0.568753	0.553138	0.454599	0.795627	0.331861	1.55268	1.27106	0.309708	0.32049	0.377263	0.263306	0.112309	0.035503	0.816296	0.448773	0.503869	0.563744	1.41187	0.315099	0.320284	0.073906	-0.29266	-1.15562	-0.988595	-0.826632	0.497711	-1.66567	-1.64212	-3.75621	--	--	--	--	--	--	--	--	GATA transcription factor 15 GN=GATA15 OS=Arabidopsis thaliana (Mouse-ear cress) PE=2 SV=2	K	Transcription	PREDICTED: GATA transcription factor 16-like [Musa acuminata subsp. malaccensis]	--
F01.PB32945	3.79082	5.14131	7.16603	4.6733	5.49159	5.92798	1.55232	0.901716	0.014182	0.007111	0	0	0.011754	0.02264	0	0	4.46607	5.91966	5.70979	1.22702	0.0106465	0	0.017197	0	2.15904	2.56554	2.51346	0.295273	-6.53999	-13.2877	-5.85333	-13.2877	[R]	General function prediction only	Molecular Function: zinc ion binding (GO:0008270);; Molecular Function: oxidoreductase activity (GO:0016491);; Biological Process: oxidation-reduction process (GO:0055114);;	--	--	[R]	General function prediction only	Zinc-binding dehydrogenase;; N-terminal domain of oxidoreductase;; Zinc-binding dehydrogenase	2-alkenal reductase (NADP(+)-dependent) GN=DBR OS=Nicotiana tabacum (Common tobacco) PE=1 SV=1	R	General function prediction only	PREDICTED: 2-alkenal reductase (NADP(+)-dependent)-like [Phoenix dactylifera]	AT5G16990
F01.PB10577	13.8948	11.8457	28.125	28.8531	29.2189	22.709	16.3922	32.4318	14.5995	9.9691	32.4856	29.5284	24.6402	32.6674	47.3289	100.905	12.8702	28.4891	25.9639	24.412	12.2843	31.007	28.6538	74.117	3.68598	4.83234	4.69844	4.60952	3.61875	4.95453	4.84066	6.21173	--	--	--	--	--	[P]	Inorganic ion transport and metabolism	Heavy-metal-associated domain	Heavy metal-associated isoprenylated plant protein 26 (Precursor) GN=F20M13.140 OS=Arabidopsis thaliana (Mouse-ear cress) PE=1 SV=1	P	Inorganic ion transport and metabolism	PREDICTED: neurofilament medium polypeptide-like isoform X1 [Phoenix dactylifera]	AT2G36950
F01.PB10579	3.37585	2.97727	1.65679	2.94284	0.472495	1.75271	0.207199	0.571317	2.30145	0.979472	0.98235	0.555494	0.979899	0.422768	0.272892	0.626359	3.17656	2.29982	1.1126	0.389258	1.64046	0.768922	0.701333	0.449626	1.66751	1.20158	0.154066	-1.36083	0.71419	-0.378903	-0.511622	-1.15288	--	--	--	--	--	--	--	--	F-box/LRR-repeat protein 13 GN=FBL13 OS=Arabidopsis thaliana (Mouse-ear cress) PE=2 SV=1	R	General function prediction only	unnamed protein product [Coffea canephora]	AT1G80470
F01.PB10580	0.180893	0.317991	0	0.091944	0.121581	0.125577	0.007692	0.011003	0.930093	0.741112	0.178201	0.125198	0.078398	0.140486	0.425935	0.486433	0.249442	0.045972	0.123579	0.0093475	0.835603	0.151699	0.109442	0.456184	-2.00265	-4.43997	-3.01533	-6.72585	-0.258939	-2.71976	-3.19044	-1.132	--	--	Cellular Component: nucleoid (GO:0009295);; Cellular Component: membrane (GO:0016020);; Cellular Component: chloroplast part (GO:0044434);;	--	--	[G]	Carbohydrate transport and metabolism	--	--	G	Carbohydrate transport and metabolism	PREDICTED: protein TIC 62, chloroplastic [Elaeis guineensis]	--
F01.PB10581	0.30174	0.584609	0.457488	0.564205	0.357715	0.651205	0.62423	0.91249	0.920259	0.675573	1.47644	0.618138	0.453326	0.786103	1.45802	1.96618	0.443175	0.510846	0.50446	0.76836	0.797916	1.04729	0.619714	1.7121	-1.17373	-0.968756	-0.986902	-0.379958	-0.32551	0.066796	-0.690092	0.775852	[RTKL]	General function prediction only;; Signal transduction mechanisms;; Transcription;; Replication, recombination and repair	Molecular Function: protein serine/threonine kinase activity (GO:0004674);; Molecular Function: ATP binding (GO:0005524);; Biological Process: protein phosphorylation (GO:0006468);;	K04733|2.56386e-174|cic:CICLE_v10025774mg|K04733 interleukin-1 receptor-associated kinase 4 [EC:2.7.11.1] | (RefSeq) hypothetical protein	--	[T]	Signal transduction mechanisms	Protein kinase domain;; Protein tyrosine kinase	PTI1-like tyrosine-protein kinase At3g15890 GN=At3g15890 OS=Arabidopsis thaliana (Mouse-ear cress) PE=2 SV=1	T	Signal transduction mechanisms	PREDICTED: PTI1-like tyrosine-protein kinase At3g15890 [Elaeis guineensis]	AT1G52540
F01.PB10582	3.33261	4.8248	3.34098	3.68001	5.64072	4.18739	2.09343	1.93249	2.28536	2.5006	6.76581	8.60305	4.75439	6.55886	2.73709	2.44652	4.07871	3.5105	4.91405	2.01296	2.39298	7.68443	5.65662	2.59181	2.02815	1.81172	2.29694	1.00939	1.25887	2.94196	2.49997	1.37401	[H]	Coenzyme transport and metabolism	Biological Process: rRNA processing (GO:0006364);; Cellular Component: chloroplast thylakoid membrane (GO:0009535);; Cellular Component: chloroplast envelope (GO:0009941);; Biological Process: regulation of proton transport (GO:0010155);; Biological Process: photosynthesis (GO:0015979);; Biological Process: chlorophyll biosynthetic process (GO:0015995);; Biological Process: isopentenyl diphosphat…	K03428|3.44446e-127|pda:103697115|K03428 magnesium-protoporphyrin O-methyltransferase [EC:2.1.1.11] | (RefSeq) magnesium protoporphyrin IX methyltransferase, chloroplastic	Porphyrin and chlorophyll metabolism (ko00860)	[H]	Coenzyme transport and metabolism	Magnesium-protoporphyrin IX methyltransferase C-terminus;; Methyltransferase domain;; Methyltransferase domain;; Methyltransferase domain;; Methyltransferase domain;; Methyltransferase domain	Magnesium protoporphyrin IX methyltransferase, chloroplastic (Precursor) GN=CHLM OS=Arabidopsis thaliana (Mouse-ear cress) PE=1 SV=1	H	Coenzyme transport and metabolism	PREDICTED: magnesium protoporphyrin IX methyltransferase, chloroplastic [Phoenix dactylifera]	AT4G25080
F01.PB54024	0.374227	0.814954	8.79319	5.92846	20.0832	41.3347	0	0.055202	0.565242	0.361372	10.2527	6.59416	0.084731	0.267458	0	0.016172	0.594591	7.36082	30.7089	0.027601	0.463307	8.42342	0.176094	0.008086	-0.749789	2.87989	4.94059	-5.17392	-1.10965	3.07442	-2.50476	-6.93263	[M]	Cell wall/membrane/envelope biogenesis	Cellular Component: endosome (GO:0005768);; Cellular Component: Golgi apparatus (GO:0005794);; Cellular Component: trans-Golgi network (GO:0005802);; Biological Process: glycolytic process (GO:0006096);; Biological Process: calcium ion transport (GO:0006816);; Biological Process: water transport (GO:0006833);; Biological Process: defense response (GO:0006952);; Biological Process: hyperosmotic re…	K10999|0|brp:103827933|K10999 cellulose synthase A [EC:2.4.1.12] | (RefSeq) cellulose synthase A catalytic subunit 4 [UDP-forming]	--	--	--	Cellulose synthase;; Cellulose synthase;; Cellulose synthase;; Cellulose synthase;; Zinc-binding RING-finger;; Cellulose synthase;; Cellulose synthase;; Cellulose synthase	Cellulose synthase A catalytic subunit 3 [UDP-forming] GN=At5g05170 OS=Arabidopsis thaliana (Mouse-ear cress) PE=1 SV=2	M	Cell wall/membrane/envelope biogenesis	PREDICTED: cellulose synthase A catalytic subunit 4 [UDP-forming] isoform X1 [Brassica rapa]	AT4G18780
F01.PB10594	17.1261	11.878	32.6115	29.6864	28.4344	28.3767	35.1764	35.5308	29.8759	16.8693	42.5959	32.0261	41.15	51.0179	92.5728	62.2969	14.502	31.149	28.4056	35.3536	23.3726	37.311	46.084	77.4348	3.85819	4.96112	4.82811	5.14379	4.54675	5.22153	5.5262	6.27491	--	--	--	--	--	[P]	Inorganic ion transport and metabolism	Heavy-metal-associated domain	Heavy metal-associated isoprenylated plant protein 26 (Precursor) GN=F20M13.140 OS=Arabidopsis thaliana (Mouse-ear cress) PE=1 SV=1	P	Inorganic ion transport and metabolism	PREDICTED: neurofilament medium polypeptide-like isoform X1 [Phoenix dactylifera]	AT2G36950
F01.PB51158	0.00539	0	0.905656	1.59844	0.977799	4.40691	0	0	0.032842	0.028036	2.26428	0.839204	0	0.026418	0	0.010219	0.002695	1.25205	2.69236	0	0.030439	1.55174	0.013209	0.0051095	-8.48294	0.324406	1.42892	-13.2877	-5.0332	0.633983	-6.23145	-7.58464	--	--	Molecular Function: ATP binding (GO:0005524);; Biological Process: obsolete ATP catabolic process (GO:0006200);; Biological Process: ATP biosynthetic process (GO:0006754);; Biological Process: cation transport (GO:0006812);; Biological Process: vacuole organization (GO:0007033);; Biological Process: vacuolar acidification (GO:0007035);; Cellular Component: plasmodesma (GO:0009506);; Cellular Comp…	K01535|0|vvi:100265284|K01535 H+-transporting ATPase [EC:3.6.3.6] | (RefSeq) ATPase 10, plasma membrane-type	Oxidative phosphorylation (ko00190)	[P]	Inorganic ion transport and metabolism	E1-E2 ATPase;; haloacid dehalogenase-like hydrolase;; Cation transport ATPase (P-type);; E1-E2 ATPase;; haloacid dehalogenase-like hydrolase;; Cation transport ATPase (P-type)	ATPase 10, plasma membrane-type GN=AHA10 OS=Arabidopsis thaliana (Mouse-ear cress) PE=2 SV=2	P	Inorganic ion transport and metabolism	PREDICTED: ATPase 10, plasma membrane-type [Vitis vinifera]	AT1G17260
F01.PB10596	7.06156	4.08981	8.99426	4.01804	12.0843	11.0771	3.26355	12.4032	34.6493	48.31	49.2023	39.4407	38.0401	22.5842	24.4082	19.6547	5.57569	6.50615	11.5807	7.83338	41.4797	44.3215	30.3121	22.0315	2.47918	2.70183	3.53366	2.96965	5.37434	5.46994	4.92183	4.4615	[H]	Coenzyme transport and metabolism	Cellular Component: mitochondrion (GO:0005739);; Cellular Component: plasma membrane (GO:0005886);; Biological Process: glutamate decarboxylation to succinate (GO:0006540);; Biological Process: response to oxidative stress (GO:0006979);; Molecular Function: zinc ion binding (GO:0008270);; Biological Process: gamma-aminobutyric acid catabolic process (GO:0009450);; Biological Process: pollen tube …	K16871|0|pda:103713189|K16871 4-aminobutyrate---pyruvate transaminase [EC:2.6.1.96] | (RefSeq) gamma-aminobutyrate transaminase 1, mitochondrial	Alanine, aspartate and glutamate metabolism (ko00250);; Butanoate metabolism (ko00650)	[E]	Amino acid transport and metabolism	Aminotransferase class-III	Gamma-aminobutyrate transaminase 1, mitochondrial (Precursor) OS=Oryza sativa subsp. japonica (Rice) PE=1 SV=2	E	Amino acid transport and metabolism	PREDICTED: probable gamma-aminobutyrate transaminase 3, mitochondrial [Elaeis guineensis]	AT3G22200
F01.PB106	29.7116	10.5594	13.5301	16.2824	4.02953	22.1984	8.59304	6.75922	12.7889	25.1433	36.3854	25.5131	20.5209	32.9583	22.592	42.8951	20.1355	14.9062	13.114	7.67613	18.9661	30.9493	26.7396	32.7435	4.33168	3.89785	3.71304	2.9404	4.24536	4.95184	4.74091	5.03314	[R]	General function prediction only	Molecular Function: GTP binding (GO:0005525);; Biological Process: small GTPase mediated signal transduction (GO:0007264);; Biological Process: protein transport (GO:0015031);;	K07901|3.88361e-120|mus:103999909|K07901 Ras-related protein Rab-8A | (RefSeq) ras-related protein RABE1c-like isoform X1	Endocytosis (ko04144)	[TU]	Signal transduction mechanisms;; Intracellular trafficking, secretion, and vesicular transport	Ras family;; Ras of Complex, Roc, domain of DAPkinase;; ADP-ribosylation factor family;; 50S ribosome-binding GTPase;; Gtr1/RagA G protein conserved region	Ras-related protein RABE1c GN=F12M12.30 OS=Arabidopsis thaliana (Mouse-ear cress) PE=1 SV=1	U	Intracellular trafficking, secretion, and vesicular transport	PREDICTED: ras-related protein RABE1c-like [Musa acuminata subsp. malaccensis]	AT3G46060
F01.PB1060	78.2942	84.5025	94.9612	92.5472	92.3256	97.8734	163.242	146.526	55.6555	56.3764	49.0473	50.2535	41.3373	64.3679	122.122	116.872	81.3984	93.7542	95.0995	154.884	56.016	49.6504	52.8526	119.497	6.34693	6.55081	6.57137	7.27505	5.80777	5.63374	5.72391	6.90083	--	--	Cellular Component: endoplasmic reticulum (GO:0005783);; Cellular Component: cytoplasmic vesicle (GO:0016023);;	--	--	--	--	HR-like lesion-inducing	--	S	Function unknown	PREDICTED: uncharacterized protein LOC105043065 [Elaeis guineensis]	AT5G43460
F01.PB18616	3.00541	1.80114	4.75291	4.00266	3.79559	4.25495	7.09794	7.38889	0.005692	0	0.012624	0	0.032006	0.008092	0.082226	0	2.40327	4.37778	4.02527	7.24342	0.002846	0.006312	0.020049	0.041113	1.26506	2.13023	2.00912	2.85669	-8.40703	-7.28501	-5.63315	-4.60076	--	--	Cellular Component: plastid (GO:0009536);;	--	--	[T]	Signal transduction mechanisms	Phosphatidylinositol 3- and 4-kinase	Phosphatidylinositol 4-kinase gamma 6 GN=F21F23.8 OS=Arabidopsis thaliana (Mouse-ear cress) PE=2 SV=1	T	Signal transduction mechanisms	PREDICTED: phosphatidylinositol 4-kinase gamma 7-like [Phoenix dactylifera]	AT2G03890
F01.PB10604	4.20989	5.40665	5.73287	5.33195	4.46733	3.18804	5.1984	3.30096	14.3708	17.8566	8.97292	7.87964	3.78322	4.66124	3.8096	4.30473	4.80827	5.53241	3.82768	4.24968	16.1137	8.42628	4.22223	4.05717	2.26555	2.46793	1.93651	2.08739	4.01022	3.07491	2.07804	2.02051	[I]	Lipid transport and metabolism	Molecular Function: [acyl-carrier-protein] S-malonyltransferase activity (GO:0004314);; Cellular Component: mitochondrion (GO:0005739);; Biological Process: ubiquinone biosynthetic process (GO:0006744);; Cellular Component: chloroplast stroma (GO:0009570);;	K00645|0|mus:103996954|K00645 [acyl-carrier-protein] S-malonyltransferase [EC:2.3.1.39] | (RefSeq) uncharacterized protein LOC103996954	Fatty acid biosynthesis (ko00061);; Fatty acid metabolism (ko01212)	[I]	Lipid transport and metabolism	Acyl transferase domain	--	I	Lipid transport and metabolism	PREDICTED: malonyl-CoA-acyl carrier protein transacylase, mitochondrial [Elaeis guineensis]	AT2G30200
F01.PB10606	1.97485	2.2518	2.11072	2.99759	1.41926	2.19194	3.66869	4.41067	3.51248	3.84995	4.38938	4.32984	5.24553	8.8531	7.5309	5.40646	2.11332	2.55416	1.8056	4.03968	3.68122	4.35961	7.04931	6.46868	1.07958	1.3529	0.852559	2.01428	1.88022	2.12423	2.8175	2.69349	[I]	Lipid transport and metabolism	Biological Process: lipid metabolic process (GO:0006629);; Cellular Component: membrane (GO:0016020);; Molecular Function: oxidoreductase activity, acting on paired donors, with oxidation of a pair of donors resulting in the reduction of molecular oxygen to two molecules of water (GO:0016717);; Molecular Function: delta12-fatty acid dehydrogenase activity (GO:0016720);; Molecular Function: omega-…	K10256|0|mus:103980416|K10256 omega-6 fatty acid desaturase / acyl-lipid omega-6 desaturase (Delta-12 desaturase) [EC:1.14.19.6 1.14.19.22] | (RefSeq) omega-6 fatty acid desaturase, endoplasmic reticulum isozyme 2-like	Biosynthesis of unsaturated fatty acids (ko01040);; Fatty acid metabolism (ko01212)	--	--	Fatty acid desaturase;; Domain of unknown function (DUF3474)	Omega-6 fatty acid desaturase, endoplasmic reticulum isozyme 2 GN=FAD2-2 OS=Glycine max (Soybean) PE=2 SV=1	I	Lipid transport and metabolism	PREDICTED: omega-6 fatty acid desaturase, endoplasmic reticulum isozyme 2-like [Musa acuminata subsp. malaccensis]	AT3G12120
F01.PB10607	0.370906	0.373313	0.725206	0.990695	1.66007	1.49051	0.64776	0.997962	5.78084	11.3387	5.46061	12.3472	11.4603	14.7349	3.71553	5.45373	0.372109	0.857951	1.57529	0.822861	8.55978	8.9039	13.0976	4.58463	-1.42581	-0.220866	0.655709	-0.281104	3.09759	3.15445	3.71124	2.19684	--	--	Molecular Function: enzyme inhibitor activity (GO:0004857);; Cellular Component: extracellular region (GO:0005576);; Cellular Component: cell wall (GO:0005618);; Cellular Component: plasma membrane (GO:0005886);; Molecular Function: pectinesterase activity (GO:0030599);; Biological Process: cell wall modification (GO:0042545);; Biological Process: negative regulation of catalytic activity (GO:004…	--	--	--	--	Pectinesterase	Pectinesterase 3 (Precursor) GN=MPE3 OS=Phaseolus vulgaris (Kidney bean) PE=2 SV=1	R	General function prediction only	PREDICTED: pectinesterase 3 isoform X2 [Elaeis guineensis]	AT1G53840
F01.PB10609	0	0	0	0	0	0	0	0	0.371988	0.12551	6.36724	2.09729	1.92359	0.546316	0.141087	1.12087	0	0	0	0	0.248749	4.23227	1.23495	0.630978	-13.2877	-13.2877	-13.2877	-13.2877	-2.00666	2.08146	0.304571	-0.66411	--	--	--	--	--	--	--	--	--	--	--	--	--
F01.PB59850	0.373143	0.089125	1.08718	1.7357	16.4501	34.7179	7.51856	17.467	1.84578	1.8683	35.2092	11.8561	0	0.300978	2.64629	18.7092	0.231134	1.41144	25.584	12.4928	1.85704	23.5326	0.150489	10.6778	-2.11257	0.497269	4.67718	3.64303	0.893081	4.5566	-2.73131	3.41655	--	--	Molecular Function: oxidoreductase activity (GO:0016491);;	--	--	[Q]	Secondary metabolites biosynthesis, transport and catabolism	Multicopper oxidase;; Multicopper oxidase	L-ascorbate oxidase homolog (Precursor) GN=Bp10 OS=Brassica napus (Rape) PE=2 SV=1	Q	Secondary metabolites biosynthesis, transport and catabolism	PREDICTED: L-ascorbate oxidase homolog [Elaeis guineensis]	AT5G66920
F01.PB10610	2.52125	4.8891	3.87595	2.94141	4.62652	3.18607	2.3284	3.72057	2.92141	3.30821	2.30963	1.95189	1.70882	1.91355	6.18735	6.73172	3.70518	3.40868	3.90629	3.02449	3.11481	2.13076	1.81118	6.45953	1.88958	1.76926	1.96584	1.59674	1.63919	1.09144	0.857013	2.69145	[O]	Posttranslational modification, protein turnover, chaperones	Molecular Function: ATP binding (GO:0005524);; Biological Process: protein folding (GO:0006457);; Biological Process: response to stress (GO:0006950);; Molecular Function: 2-alkenal reductase [NAD(P)] activity (GO:0032440);; Molecular Function: unfolded protein binding (GO:0051082);; Biological Process: oxidation-reduction process (GO:0055114);;	--	--	[O]	Posttranslational modification, protein turnover, chaperones	Hsp70 protein	Stromal 70 kDa heat shock-related protein, chloroplastic (Precursor) GN=HSP70 OS=Pisum sativum (Garden pea) PE=2 SV=1	O	Posttranslational modification, protein turnover, chaperones	heat shock protein, putative [Ricinus communis]	AT5G49910
F01.PB41514	0.010851	0.056169	0.933529	0.595029	0.993717	0.938991	0	0	0	0.003686	0.042681	0.002794	0.00597	0	0	0	0.03351	0.764279	0.966354	0	0.001843	0.0227375	0.002985	0	-4.89497	-0.38764	-0.049227	-13.2877	-9.0075	-5.45245	-8.34051	-13.2877	[M]	Cell wall/membrane/envelope biogenesis	--	K13680|0|pda:103705252|K13680 beta-mannan synthase [EC:2.4.1.32] | (RefSeq) glucomannan 4-beta-mannosyltransferase 1-like	--	--	--	Glycosyl transferase family group 2;; Glycosyltransferase like family 2;; Glycosyl transferase family 2;; Glycosyl transferase family 21	Glucomannan 4-beta-mannosyltransferase 9 GN=F17C15.180 OS=Arabidopsis thaliana (Mouse-ear cress) PE=2 SV=1	M	Cell wall/membrane/envelope biogenesis	PREDICTED: glucomannan 4-beta-mannosyltransferase 1-like [Elaeis guineensis]	AT5G22740
F01.PB10617	3.05822	2.53987	4.73744	3.43099	4.58536	4.50782	4.84805	5.99703	9.58357	10.411	6.43426	6.82515	6.46058	6.63398	38.9817	38.6868	2.79905	4.08422	4.54659	5.42254	9.99731	6.6297	6.54728	38.8343	1.48499	2.03009	2.18482	2.439	3.32155	2.72897	2.71092	5.27926	[O]	Posttranslational modification, protein turnover, chaperones	Molecular Function: adenyl-nucleotide exchange factor activity (GO:0000774);; Molecular Function: copper ion binding (GO:0005507);; Cellular Component: mitochondrial matrix (GO:0005759);; Biological Process: protein folding (GO:0006457);; Cellular Component: chloroplast stroma (GO:0009570);; Cellular Component: thylakoid (GO:0009579);; Biological Process: embryo development ending in seed dormanc…	K03687|7.49861e-94|pda:103721768|K03687 molecular chaperone GrpE | (RefSeq) protein GrpE-like	--	[O]	Posttranslational modification, protein turnover, chaperones	GrpE	--	O	Posttranslational modification, protein turnover, chaperones	PREDICTED: grpE protein homolog, mitochondrial-like, partial [Phoenix dactylifera]	--
F01.PB1062	3.85147	3.84847	2.82595	2.17366	1.17057	0.735384	0.508548	1.29381	3.63097	3.5607	2.10111	1.14545	0.39356	0.494884	0.19138	0.273079	3.84997	2.4998	0.952979	0.90118	3.59583	1.62328	0.444222	0.23223	1.94488	1.32187	-0.069333	-0.149953	1.84637	0.699005	-1.17032	-2.10576	--	--	Molecular Function: metal ion binding (GO:0046872);;	K16281|6.12674e-20|mus:104000181|K16281 RING-H2 zinc finger protein RHA1 | (RefSeq) E3 ubiquitin-protein ligase RHA1B-like	--	[O]	Posttranslational modification, protein turnover, chaperones	--	RING-H2 zinc finger protein RHA1a GN=RHA1A OS=Arabidopsis thaliana (Mouse-ear cress) PE=2 SV=1	O	Posttranslational modification, protein turnover, chaperones	PREDICTED: E3 ubiquitin-protein ligase RHA1B-like [Musa acuminata subsp. malaccensis]	--
F01.PB50830	0.002763	0	0.460873	0.671049	0.580612	1.58597	0.007905	0.003782	0	0	0.381956	0.023135	0	0.012788	0	0	0.0013815	0.565961	1.08329	0.0058435	0	0.202546	0.006394	0	-9.39873	-0.820971	0.115557	-7.39447	-13.2877	-2.30297	-7.26668	-13.2877	--	--	--	K01535|0|pda:103702690|K01535 H+-transporting ATPase [EC:3.6.3.6] | (RefSeq) ATPase 10, plasma membrane-type-like	Oxidative phosphorylation (ko00190)	[P]	Inorganic ion transport and metabolism	E1-E2 ATPase;; Cation transport ATPase (P-type);; haloacid dehalogenase-like hydrolase;; haloacid dehalogenase-like hydrolase;; Cation transport ATPase (P-type);; E1-E2 ATPase	ATPase 10, plasma membrane-type GN=AHA10 OS=Arabidopsis thaliana (Mouse-ear cress) PE=2 SV=2	P	Inorganic ion transport and metabolism	PREDICTED: ATPase 10, plasma membrane-type-like [Musa acuminata subsp. malaccensis]	AT1G17260
F01.PB10628	0.011149	0	0.011242	0.036643	0.040343	0	0.2725	0.497986	3.92254	4.23643	0.356484	0.092286	0.163366	0.390025	0.261678	1.19788	0.0055745	0.0239425	0.0201715	0.385243	4.07949	0.224385	0.276695	0.72978	-7.46129	-5.37827	-5.6244	-1.37578	2.02842	-2.15531	-1.85311	-0.45427	--	--	--	--	--	--	--	--	--	--	--	--	--
F01.PB10629	0.104379	0.0379	0.448417	0.163998	1.00177	2.08786	1.67392	1.51108	0.074862	0	0.230736	0.762893	0.58504	0.934735	2.83481	1.9704	0.0711395	0.306208	1.54482	1.5925	0.037431	0.496815	0.759888	2.40261	-3.81118	-1.70695	0.627528	0.671383	-4.73577	-1.00893	-0.395952	1.26466	--	--	--	--	--	--	--	Phosphate-induced protein 1 conserved region	Protein EXORDIUM-like 2 (Precursor) GN=EXL2 OS=Arabidopsis thaliana (Mouse-ear cress) PE=2 SV=1	R	General function prediction only	PREDICTED: protein EXORDIUM-like 2 [Elaeis guineensis]	AT5G64260
F01.PB8511	1.46913	1.96985	4.52158	3.13833	12.4345	26.4877	8.59996	30.3325	0.226127	0.089468	0.148469	0.071036	0.069672	0.148041	0.015449	0.039726	1.71949	3.82995	19.4611	19.4662	0.157798	0.109753	0.108856	0.0275875	0.782067	1.93736	4.28253	4.28291	-2.66294	-3.18636	-3.19818	-5.17462	--	--	Molecular Function: alternative oxidase activity (GO:0009916);; Cellular Component: integral component of membrane (GO:0016021);; Biological Process: electron transport chain (GO:0022900);; Molecular Function: metal ion binding (GO:0046872);; Cellular Component: respiratory chain (GO:0070469);;	K17893|4.30168e-161|fve:101307016|K17893 ubiquinol oxidase [EC:1.10.3.11] | (RefSeq) ubiquinol oxidase 2, mitochondrial	--	--	--	Alternative oxidase	Ubiquinol oxidase 1a, mitochondrial (Precursor) GN=MCB17.11 OS=Arabidopsis thaliana (Mouse-ear cress) PE=1 SV=2	C	Energy production and conversion	PREDICTED: ubiquinol oxidase 2, mitochondrial-like [Nelumbo nucifera]	AT3G22370
F01.PB10632	1.05165	0.922751	1.96444	2.29873	2.9512	3.03517	2.17131	2.61028	1.28699	1.73449	1.03628	0.789009	2.92132	1.77455	0.19492	0.676196	0.9872	2.13159	2.99318	2.3908	1.51074	0.912643	2.34793	0.435558	-0.0184403	1.092	1.58173	1.25755	0.595349	-0.131719	1.23145	-1.19873	--	--	--	--	--	--	--	gag-polypeptide of LTR copia-type	--	S	Function unknown	hypothetical protein VITISV_010870 [Vitis vinifera]	--
F01.PB10635	8.65577	19.0556	8.29922	15.1794	0.751112	13.2677	42.4833	25.4554	6.88219	8.07192	2.02241	2.05434	2.86177	3.95175	0.836416	1.80643	13.8557	11.7393	7.00942	33.9694	7.47706	2.03838	3.40676	1.32142	3.79242	3.55329	2.80932	5.08617	2.90249	1.02749	1.76844	0.402202	--	--	--	--	--	--	--	--	--	--	--	--	--
F01.PB10637	0.028538	0	0	0.048313	0.013727	0.032319	0.218651	0.090144	0.073465	0.099525	2.31804	1.13694	5.45908	7.82714	13.5156	8.52355	0.014269	0.0241565	0.023023	0.154398	0.086495	1.72749	6.64311	11.0196	-6.1209	-5.36548	-5.43453	-2.69434	-3.52957	0.788759	2.73188	3.46201	--	--	--	--	--	--	--	--	--	--	--	--	--
F01.PB10643	5.87891	6.31014	13.661	10.0375	6.81848	8.41277	13.3767	15.4529	2.18839	3.29936	10.5669	8.36223	9.86919	19.6163	29.7894	21.684	6.09452	11.8492	7.61562	14.4148	2.74388	9.46457	14.7428	25.7367	2.60754	3.56673	2.92898	3.84949	1.45627	3.24255	3.88194	4.68576	[E]	Amino acid transport and metabolism	Molecular Function: transaminase activity (GO:0008483);; Cellular Component: chloroplast (GO:0009507);; Molecular Function: 1-aminocyclopropane-1-carboxylate synthase activity (GO:0016847);; Molecular Function: pyridoxal phosphate binding (GO:0030170);; Biological Process: 1-aminocyclopropane-1-carboxylate biosynthetic process (GO:0042218);;	--	--	[E]	Amino acid transport and metabolism	Aminotransferase class I and II;; Aminotransferase class I and II	Aspartate aminotransferase (Precursor) GN=AAT OS=Pinus pinaster (Maritime pine) PE=1 SV=1	E	Amino acid transport and metabolism	PREDICTED: kynurenine--oxoglutarate transaminase isoform X1 [Musa acuminata subsp. malaccensis]	AT1G77670
F01.PB10644	2.58421	1.97263	0.209235	0.510957	0.190228	0.133487	0.273529	0.038364	2.30125	1.78771	0	0	0	0	0	0	2.27842	0.360096	0.161857	0.155947	2.04448	0	0	0	1.1881	-1.47315	-2.62631	-2.67995	1.03181	-13.2877	-13.2877	-13.2877	--	--	Molecular Function: hydrolase activity, hydrolyzing O-glycosyl compounds (GO:0004553);; Cellular Component: cell wall (GO:0005618);; Biological Process: cellular glucan metabolic process (GO:0006073);; Molecular Function: xyloglucan:xyloglucosyl transferase activity (GO:0016762);; Cellular Component: apoplast (GO:0048046);;	K08235|2.27102e-63|pvu:PHAVU_001G098300g|K08235 xyloglucan:xyloglucosyl transferase [EC:2.4.1.207] | (RefSeq) hypothetical protein	--	--	--	Xyloglucan endo-transglycosylase (XET) C-terminus	Probable xyloglucan endotransglucosylase/hydrolase protein B (Precursor) GN=XTHB OS=Phaseolus angularis (Azuki bean) PE=2 SV=1	R	General function prediction only	PREDICTED: probable xyloglucan endotransglucosylase/hydrolase protein B [Nelumbo nucifera]	AT5G13870
F01.PB10648	51.263	31.6876	96.1551	152.721	141.736	52.0247	15.9818	59.431	27.5868	26.5092	812.995	809.735	494.758	902.448	152.945	144.703	41.4753	124.438	96.8806	37.7064	27.048	811.365	698.603	148.824	5.37418	6.95928	6.59814	5.23674	4.75745	9.66421	9.44833	7.21746	--	--	--	--	--	--	--	Jacalin-like lectin domain	Mannose/glucose-specific lectin (Fragment) OS=Parkia platycephala PE=1 SV=1	S	Function unknown	PREDICTED: putative late blight resistance protein homolog R1B-16 [Nicotiana sylvestris]	--
F01.PB10649	1.90914	3.21122	8.64234	6.3644	19.3217	14.9215	12.867	18.9709	1.68456	1.01762	15.4515	11.488	7.57733	10.5702	10.8378	9.36832	2.56018	7.50337	17.1216	15.9189	1.35109	13.4697	9.07378	10.1031	1.3563	2.90756	4.09776	3.99268	0.434228	3.75166	3.18172	3.33673	[RTKL]	General function prediction only;; Signal transduction mechanisms;; Transcription;; Replication, recombination and repair	Molecular Function: nucleotide binding (GO:0000166);; Molecular Function: protein serine/threonine kinase activity (GO:0004674);; Biological Process: response to hormone (GO:0009725);; Biological Process: phosphorylation (GO:0016310);; Biological Process: intracellular signal transduction (GO:0035556);; Biological Process: organic substance metabolic process (GO:0071704);; Biological Process: res…	--	--	[T]	Signal transduction mechanisms	Protein kinase domain;; Protein tyrosine kinase;; NAF domain;; Kinase-like	CBL-interacting serine/threonine-protein kinase 11 GN=At2g30360 OS=Arabidopsis thaliana (Mouse-ear cress) PE=1 SV=1	T	Signal transduction mechanisms	hypothetical protein JCGZ_17328 [Jatropha curcas]	AT2G30360
F01.PB31298	0.17139	0.209788	1.14066	1.89629	13.9857	32.0782	6.20165	13.1342	1.16177	1.19299	24.4869	11.3451	0	0.294844	1.74547	17.362	0.190589	1.51848	23.0319	9.66792	1.17738	17.916	0.147422	9.55373	-2.39071	0.60272	4.52557	3.27322	0.235703	4.16319	-2.761	3.25608	[Q]	Secondary metabolites biosynthesis, transport and catabolism	Molecular Function: oxidoreductase activity (GO:0016491);;	--	--	[Q]	Secondary metabolites biosynthesis, transport and catabolism	Multicopper oxidase;; Multicopper oxidase;; Multicopper oxidase;; Multicopper oxidase	L-ascorbate oxidase homolog (Precursor) OS=Nicotiana tabacum (Common tobacco) PE=1 SV=1	Q	Secondary metabolites biosynthesis, transport and catabolism	SKU5 similar 17 isoform 1 [Theobroma cacao]	AT5G66920
F01.PB10654	0.952793	0.23803	0.88384	3.00986	0.812227	0.790578	1.21657	0.703396	5.81733	3.44548	1.6044	0.777672	3.28258	1.65761	0.217502	0.110073	0.595411	1.94685	0.801403	0.959984	4.6314	1.19104	2.47009	0.163788	-0.747799	0.961215	-0.319221	-0.0587682	2.21148	0.252338	1.30462	-2.60922	--	--	--	K08770|0|dosa:Os06t0681400-01|K08770 ubiquitin C | (RAP-DB) Os06g0681400; Ubiquitin domain containing protein.	--	[OR]	Posttranslational modification, protein turnover, chaperones;; General function prediction only	Ubiquitin family;; Ubiquitin-2 like Rad60 SUMO-like;; Ubiquitin-like domain;; Ubiquitin-2 like Rad60 SUMO-like;; DUF2407 ubiquitin-like domain;; RNA methyltransferase;; Protein of unknown function (DUF2870);; Toluene-4-monooxygenase system protein B (TmoB)	NEDD8-like protein RUB2 (Precursor) GN=T20F21.24 OS=Arabidopsis thaliana (Mouse-ear cress) PE=1 SV=3	O	Posttranslational modification, protein turnover, chaperones	polyubiquitin (ubq10) [Arabidopsis thaliana]	AT4G05320
F01.PB10655	71.915	72.0353	38.1293	36.3191	40.7996	30.7255	17.6599	27.3491	36.0209	37.0198	17.8633	19.5691	13.6335	18.9844	11.363	10.3237	71.9752	37.2242	35.7625	22.5045	36.5203	18.7162	16.309	10.8433	6.16943	5.21817	5.16038	4.49215	5.19063	4.22622	4.0276	3.43875	--	--	--	K15100|0|pda:103706705|K15100 solute carrier family 25 (mitochondrial citrate transporter), member 1 | (RefSeq) mitochondrial succinate-fumarate transporter 1	--	[C]	Energy production and conversion	Mitochondrial carrier protein	Mitochondrial succinate-fumarate transporter 1 GN=SFC1 OS=Arabidopsis thaliana (Mouse-ear cress) PE=2 SV=1	C	Energy production and conversion	PREDICTED: LOW QUALITY PROTEIN: mitochondrial succinate-fumarate transporter 1-like [Elaeis guineensis]	AT5G01340
F01.PB10657	0.610467	0.132987	0.033079	0.113488	0.11956	0.042116	0.062152	0.013259	1.40058	1.21325	0.395822	0.536343	0.350252	0.124914	0.20005	0.030382	0.371727	0.0732835	0.080838	0.0377055	1.30692	0.466083	0.237583	0.115216	-1.4273	-3.7684	-3.62704	-4.72526	0.386276	-1.10103	-2.07289	-3.11634	--	--	--	--	--	--	--	--	--	--	--	--	--
F01.PB10659	3.02623	3.2897	6.18672	4.32744	5.86008	4.88316	14.2374	14.1219	5.24554	9.35493	6.44634	6.51596	3.11133	5.19575	2.3853	6.92223	3.15797	5.25708	5.37162	14.1796	7.30024	6.48115	4.15354	4.65377	1.65904	2.39429	2.42538	3.82576	2.86796	2.69627	2.05438	2.21843	[RTKL]	General function prediction only;; Signal transduction mechanisms;; Transcription;; Replication, recombination and repair	Molecular Function: protein serine/threonine kinase activity (GO:0004674);; Molecular Function: ATP binding (GO:0005524);; Biological Process: protein phosphorylation (GO:0006468);; Cellular Component: plasmodesma (GO:0009506);;	--	--	[T]	Signal transduction mechanisms	Protein tyrosine kinase;; Protein kinase domain	Probable receptor-like protein kinase At5g56460 GN=At5g56460 OS=Arabidopsis thaliana (Mouse-ear cress) PE=2 SV=1	T	Signal transduction mechanisms	PREDICTED: probable receptor-like protein kinase At5g56460 [Elaeis guineensis]	AT5G56460
F01.PB1066	39.6026	33.2929	43.2092	37.7896	34.3226	21.6381	117.969	70.228	17.8517	14.403	27.133	32.4066	36.3014	46.8136	74.3168	76.9949	36.4478	40.4994	27.9804	94.0986	16.1273	29.7698	41.5575	75.6559	5.18776	5.33983	4.80635	6.5561	4.01144	4.89578	5.37704	6.24138	--	--	--	--	--	--	--	--	--	S	Function unknown	PREDICTED: uncharacterized protein LOC105057277 [Elaeis guineensis]	--
F01.PB10660	1.8314	1.8965	6.38516	4.47264	6.51753	5.84945	8.71589	7.41614	7.01601	6.62679	18.3665	16.4988	16.2587	16.9943	25.1034	28.9511	1.86395	5.4289	6.18349	8.06602	6.8214	17.4327	16.6265	27.0272	0.898439	2.44069	2.62844	3.01187	2.77009	4.12373	4.05542	4.75635	--	--	--	K12382|1.56405e-86|pda:103702109|K12382 saposin | (RefSeq) proactivator polypeptide-like 1	--	[IG]	Lipid transport and metabolism;; Carbohydrate transport and metabolism	Saposin-like type B, region 1;; Saposin-like type B, region 2	--	GI	Carbohydrate transport and metabolism;; Lipid transport and metabolism	PREDICTED: proactivator polypeptide-like 1 [Elaeis guineensis]	AT3G51730
F01.PB10661	23.4006	23.6081	4.67467	11.9906	5.61065	1.80498	6.65514	4.02105	1.1786	3.15042	2.4122	1.34857	4.97868	1.22389	2.62697	1.3181	23.5044	8.33261	3.70781	5.3381	2.16451	1.88039	3.10129	1.97254	4.55486	3.05879	1.89061	2.41635	1.11411	0.911105	1.63291	0.980125	--	--	Molecular Function: protein dimerization activity (GO:0046983);;	--	--	--	--	Helix-loop-helix DNA-binding domain	Transcription factor ICE1 OS=Arabidopsis thaliana (Mouse-ear cress) PE=1 SV=1	K	Transcription	PREDICTED: transcription factor ICE1-like [Musa acuminata subsp. malaccensis]	AT3G26744
F01.PB16162	13.9456	17.0345	9.97698	8.46378	7.11908	8.43829	4.38553	4.68663	0.012569	0	0.040783	0.038998	0.020833	0.040398	0.032421	0.069537	15.4901	9.22038	7.77869	4.53608	0.0062845	0.0398905	0.0306155	0.050979	3.95328	3.20484	2.95955	2.18148	-7.29121	-4.6442	-5.02489	-4.29113	[E]	Amino acid transport and metabolism	--	--	--	--	--	Formiminotransferase domain, N-terminal subdomain	--	S	Function unknown	PREDICTED: formimidoyltransferase-cyclodeaminase [Phoenix dactylifera]	AT2G20830
F01.PB10665	10.0652	9.41448	3.06809	3.7725	3.21837	3.53957	6.71504	6.20592	17.5413	16.1725	4.83633	5.23234	5.81667	6.79454	11.6042	8.99551	9.73983	3.4203	3.37897	6.46048	16.8569	5.03433	6.3056	10.2998	3.28391	1.77416	1.75663	2.69166	4.07528	2.33183	2.65666	3.36456	[J]	Translation, ribosomal structure and biogenesis	Molecular Function: structural constituent of ribosome (GO:0003735);; Cellular Component: ribosome (GO:0005840);; Biological Process: translation (GO:0006412);;	K02930|3.82186e-168|vvi:100255110|K02930 large subunit ribosomal protein L4e | (RefSeq) 60S ribosomal protein L4	Ribosome (ko03010)	[A]	RNA processing and modification	60S ribosomal protein L4 C-terminal domain;; Ribosomal protein L4/L1 family;; Ribosomal protein L4/L1 family	60S ribosomal protein L4 GN=RPL4 OS=Prunus armeniaca (Apricot) PE=2 SV=1	J	Translation, ribosomal structure and biogenesis	PREDICTED: 60S ribosomal protein L4 [Vitis vinifera]	--
F01.PB25194	0.025986	0.053946	0.052582	0.028951	1.42121	1.51138	1.0748	1.78592	0.230158	0.026216	1.32147	0.753324	0	0.009813	0.099424	0.318918	0.039966	0.0407665	1.46629	1.43036	0.128187	1.0374	0.0049065	0.209171	-4.64148	-4.61294	0.552273	0.516481	-2.96255	0.0531079	-7.64198	-2.25656	--	--	Cellular Component: mitochondrion (GO:0005739);;	--	--	--	--	--	F-box protein At5g07610 GN=At5g07610 OS=Arabidopsis thaliana (Mouse-ear cress) PE=2 SV=1	R	General function prediction only	PREDICTED: F-box protein At5g07610-like [Phoenix dactylifera]	--
F01.PB63329	10.5912	8.65713	4.81562	5.27818	1.30349	3.73822	3.3102	4.53904	0.057435	0.053979	0.037317	2.60425	0.00682	0.019751	2.25575	0.019589	9.62415	5.0469	2.52085	3.92462	0.055707	1.32078	0.0132855	1.13767	3.26667	2.33543	1.33397	1.97259	-4.16341	0.401502	-6.22319	0.186207	--	--	--	--	--	--	--	ElonginA binding-protein 1	Uncharacterized protein At4g10930 GN=At4g10930 OS=Arabidopsis thaliana (Mouse-ear cress) PE=2 SV=1	O	Posttranslational modification, protein turnover, chaperones	PREDICTED: uncharacterized protein At4g10930-like [Elaeis guineensis]	AT4G10930
F01.PB1067	2.67307	2.11341	1.55795	2.27482	0.223067	1.87982	0.297868	0.293448	2.69626	2.06476	0.247794	0.791297	0.641456	1.12922	5.52026	5.49619	2.39324	1.91638	1.05144	0.295658	2.38051	0.519545	0.88534	5.50823	1.25903	0.938462	0.0725092	-1.75751	1.25133	-0.9444	-0.175533	2.46161	--	--	--	--	--	--	--	--	--	S	Function unknown	PREDICTED: uncharacterized protein LOC103716670 [Phoenix dactylifera]	--
F01.PB74671	0.201526	0.263071	2.03279	0.356573	5.95948	12.6732	0.162677	0.065109	0.172189	0.127438	1.74872	0.909658	0.050797	0.060479	0.115073	0.090015	0.232299	1.19468	9.31632	0.113893	0.149813	1.32919	0.055638	0.102544	-2.10533	0.256744	3.21978	-3.13298	-2.7378	0.410656	-4.16519	-3.28428	[M]	Cell wall/membrane/envelope biogenesis	Cellular Component: cell wall (GO:0005618);; Biological Process: response to osmotic stress (GO:0006970);; Biological Process: response to water deprivation (GO:0009414);; Biological Process: plant-type secondary cell wall biogenesis (GO:0009834);; Biological Process: positive regulation of abscisic acid biosynthetic process (GO:0010116);; Biological Process: glucuronoxylan metabolic process (GO:…	K10999|0|pda:103708978|K10999 cellulose synthase A [EC:2.4.1.12] | (RefSeq) cellulose synthase A catalytic subunit 4 [UDP-forming]	--	--	--	Cellulose synthase;; Zinc-binding RING-finger;; Glycosyl transferase family group 2	Cellulose synthase A catalytic subunit 4 [UDP-forming] GN=CESA4 OS=Oryza sativa subsp. indica (Rice) PE=2 SV=2	R	General function prediction only	PREDICTED: cellulose synthase A catalytic subunit 4 [UDP-forming] [Phoenix dactylifera]	AT4G18780
F01.PB54745	0.028125	0	0.892816	0.394748	0.531196	1.74305	0.013037	0.02501	0	0	0.182143	0.034707	0	0.013647	0	0	0.0140625	0.643782	1.13712	0.0190235	0	0.108425	0.0068235	0	-6.14178	-0.635132	0.185515	-5.70851	-13.2877	-3.2039	-7.17428	-13.2877	--	--	Molecular Function: ATP binding (GO:0005524);; Biological Process: obsolete ATP catabolic process (GO:0006200);; Biological Process: ATP biosynthetic process (GO:0006754);; Biological Process: cation transport (GO:0006812);; Biological Process: vacuole organization (GO:0007033);; Biological Process: vacuolar acidification (GO:0007035);; Cellular Component: plasmodesma (GO:0009506);; Cellular Comp…	K01535|0|pda:103702690|K01535 H+-transporting ATPase [EC:3.6.3.6] | (RefSeq) ATPase 10, plasma membrane-type-like	Oxidative phosphorylation (ko00190)	[P]	Inorganic ion transport and metabolism	haloacid dehalogenase-like hydrolase;; Cation transport ATPase (P-type);; E1-E2 ATPase;; Cation transporter/ATPase, N-terminus	ATPase 10, plasma membrane-type GN=AHA10 OS=Arabidopsis thaliana (Mouse-ear cress) PE=2 SV=2	P	Inorganic ion transport and metabolism	PREDICTED: ATPase 10, plasma membrane-type isoform X2 [Elaeis guineensis]	AT1G17260
F01.PB6232	27.4559	28.2463	16.527	31.8768	43.9196	93.7428	0.533615	0.151193	11.0114	7.70561	16.9915	10.5597	0.089721	0.782179	0	0	27.8511	24.2019	68.8312	0.342404	9.35852	13.7756	0.43595	0	4.79967	4.59705	6.10499	-1.54581	3.2263	3.78405	-1.19743	-13.2877	--	--	--	K20628|1.28027e-135|mus:103973276|K20628 expansin | (RefSeq) expansin-B16	--	--	--	Pollen allergen;; Lytic transglycolase	Expansin-B16 (Precursor) OS=Oryza sativa subsp. japonica (Rice) PE=3 SV=1	R	General function prediction only	unnamed protein product [Coffea canephora]	AT4G28250
F01.PB10678	3.6088	3.01961	7.53736	5.87231	9.67122	7.79316	6.28072	8.27937	3.56778	2.67321	14.114	10.9395	5.20017	8.3384	11.6774	11.4808	3.31421	6.70484	8.73219	7.28005	3.1205	12.5268	6.76929	11.5791	1.72871	2.74522	3.12636	2.86397	1.64182	3.64695	2.75903	3.53346	[O]	Posttranslational modification, protein turnover, chaperones	Cellular Component: membrane (GO:0016020);;	--	--	[C]	Energy production and conversion	SPFH domain / Band 7 family	Hypersensitive-induced response protein 1 GN=HIR1 OS=Arabidopsis thaliana (Mouse-ear cress) PE=1 SV=1	O	Posttranslational modification, protein turnover, chaperones	Hypersensitive-induced response protein 1 [Morus notabilis]	AT5G62740
F01.PB10683	2.46858	2.28086	1.80871	2.81618	3.38334	4.10577	6.87255	5.4233	1.66269	0.878588	2.396	2.25784	3.39982	4.25592	3.20838	3.2994	2.37472	2.31244	3.74456	6.14793	1.27064	2.32692	3.82787	3.25389	1.24782	1.20948	1.90483	2.62012	0.345667	1.21848	1.93658	1.70221	--	--	--	--	--	--	--	Helix-loop-helix DNA-binding domain	Transcription factor bHLH130 GN=T24P15.19 OS=Arabidopsis thaliana (Mouse-ear cress) PE=1 SV=1	K	Transcription	PREDICTED: transcription factor bHLH130-like [Elaeis guineensis]	AT2G42280
F01.PB60226	2.95008	2.5279	1.60115	1.93618	2.61165	2.90381	1.41529	0.712809	1.43837	0.920171	0.158488	0.032585	0.03276	0	0.07525	0	2.73899	1.76867	2.75773	1.06405	1.17927	0.0955365	0.01638	0.037625	1.45369	0.822744	1.46354	0.0897008	0.238018	-3.38629	-5.92314	-4.72834	--	--	Molecular Function: transferase activity (GO:0016740);;	K13495|1.4548e-139|pda:103710326|K13495 cis-zeatin O-glucosyltransferase [EC:2.4.1.215] | (RefSeq) putative cis-zeatin O-glucosyltransferase	Zeatin biosynthesis (ko00908)	[GC]	Carbohydrate transport and metabolism;; Energy production and conversion	UDP-glucoronosyl and UDP-glucosyl transferase	Zeatin O-glucosyltransferase GN=ZOG1 OS=Phaseolus lunatus (Lima bean) PE=2 SV=1	CG	Energy production and conversion;; Carbohydrate transport and metabolism	PREDICTED: putative cis-zeatin O-glucosyltransferase [Elaeis guineensis]	AT2G15490
F01.PB1069	18.7657	5.09605	9.03383	4.90313	7.3906	21.997	16.05	6.19501	15.6588	13.014	21.2395	29.5685	27.6813	32.3688	49.6073	54.1528	11.9309	6.96848	14.6938	11.1225	14.3364	25.404	30.025	51.8801	3.57664	2.80086	3.87715	3.47542	3.84162	4.66699	4.9081	5.69711	--	--	--	--	--	--	--	--	--	R	General function prediction only	putative expp1 protein [Elaeis guineensis]	AT3G44150
F01.PB10692	15.1092	12.0888	7.94152	9.96753	4.46242	6.188	4.39995	4.47077	18.8661	14.0082	9.81308	5.21155	6.07608	3.87124	7.37398	12.4882	13.599	8.95452	5.32521	4.43536	16.4372	7.51232	4.97366	9.93107	3.76544	3.16263	2.41287	2.14908	4.0389	2.90928	2.31434	3.31196	--	--	--	--	--	--	--	bZIP transcription factor;; Basic region leucine zipper;; bZIP Maf transcription factor	Transcription factor VIP1 GN=F2J6.6 OS=Arabidopsis thaliana (Mouse-ear cress) PE=1 SV=1	K	Transcription	PREDICTED: transcription factor RF2a-like [Musa acuminata subsp. malaccensis]	--
F01.PB10695	4.93103	4.90771	6.43262	4.69738	4.58907	3.48574	6.92875	6.03946	3.12134	3.28975	2.8485	2.28512	2.15732	2.41011	5.82697	5.4055	4.91937	5.565	4.0374	6.4841	3.20554	2.56681	2.28372	5.61623	2.2985	2.47641	2.01346	2.69693	1.68061	1.36003	1.19145	2.48963	[C]	Energy production and conversion	Molecular Function: hydrogen ion transmembrane transporter activity (GO:0015078);; Biological Process: ATP hydrolysis coupled proton transport (GO:0015991);; Molecular Function: hydrolase activity (GO:0016787);; Cellular Component: proton-transporting V-type ATPase, V0 domain (GO:0033179);;	K02146|0|pper:PRUPE_ppa007912mg|K02146 V-type H+-transporting ATPase subunit d | (RefSeq) hypothetical protein	Oxidative phosphorylation (ko00190);; Phagosome (ko04145)	[C]	Energy production and conversion	ATP synthase (C/AC39) subunit	Probable V-type proton ATPase subunit d OS=Oryza sativa subsp. japonica (Rice) PE=2 SV=1	C	Energy production and conversion	hypothetical protein PRUPE_ppa007912mg [Prunus persica]	AT3G28715
F01.PB10696	2.25353	2.63979	2.73096	1.874	0.544855	1.57947	0.352942	0.085807	7.95369	6.26351	0.741513	0.940922	0.842999	0.88963	0.130739	0.886712	2.44666	2.30248	1.06216	0.219374	7.1086	0.841217	0.866315	0.508725	1.29087	1.20325	0.0871403	-2.18787	2.82959	-0.249278	-0.206871	-0.974757	--	--	--	--	--	--	--	Protein of unknown function (DUF1005)	--	S	Function unknown	PREDICTED: uncharacterized protein LOC105047284 [Elaeis guineensis]	AT4G29310
F01.PB10698	0	0	0	0	0	0	0	0	3.02075	3.04146	1.35892	0.812251	0.727075	0.94732	0.522389	0.758564	0	0	0	0	3.03111	1.08558	0.837198	0.640477	-13.2877	-13.2877	-13.2877	-13.2877	1.59989	0.118604	-0.256188	-0.642557	--	--	--	--	--	--	--	--	--	--	--	--	--
F01.PB2255	23.2747	23.5928	40.9758	38.0896	46.0384	39.1254	70.4864	50.4304	0.245195	0.36276	0.280112	0.127595	0.297655	0.280623	0.236319	0.225829	23.4338	39.5327	42.5819	60.4584	0.303978	0.203854	0.289139	0.231074	4.55052	5.30498	5.41217	5.91787	-1.71749	-2.29369	-1.78967	-2.11295	--	--	Molecular Function: SNAP receptor activity (GO:0005484);; Biological Process: intracellular protein transport (GO:0006886);; Cellular Component: membrane (GO:0016020);; Biological Process: vesicle-mediated transport (GO:0016192);;	--	--	[U]	Intracellular trafficking, secretion, and vesicular transport	Syntaxin-like protein;; SNARE domain	Syntaxin-22 GN=MSD23.9 OS=Arabidopsis thaliana (Mouse-ear cress) PE=1 SV=1	U	Intracellular trafficking, secretion, and vesicular transport	syntaxin family protein [Populus trichocarpa]	AT5G46860
F01.PB10700	5.91286	5.94783	9.38663	9.77518	11.8528	14.4726	6.93519	8.643	6.13829	5.57425	10.2655	7.81197	5.54508	7.28716	8.42427	6.60469	5.93034	9.5809	13.1627	7.78909	5.85627	9.03875	6.41612	7.51448	2.56814	3.26018	3.7184	2.96147	2.55001	3.17614	2.68172	2.90969	--	--	Molecular Function: serine-type carboxypeptidase activity (GO:0004185);; Cellular Component: vacuole (GO:0005773);; Biological Process: proteolysis (GO:0006508);; Cellular Component: cytoplasmic vesicle (GO:0016023);; Biological Process: second-messenger-mediated signaling (GO:0019932);;	K16297|0|pda:103707429|K16297 serine carboxypeptidase-like clade II [EC:3.4.16.-] | (RefSeq) serine carboxypeptidase II-2	--	[OE]	Posttranslational modification, protein turnover, chaperones;; Amino acid transport and metabolism	Serine carboxypeptidase	Serine carboxypeptidase II-2 chain B (Precursor; Fragment) GN=CXP;2-2 OS=Hordeum vulgare (Barley) PE=1 SV=1	O	Posttranslational modification, protein turnover, chaperones	PREDICTED: serine carboxypeptidase II-2 isoform X1 [Phoenix dactylifera]	AT4G30810
F01.PB10701	8.4505	8.98495	6.73017	5.41058	7.55983	9.11893	7.95678	7.39931	13.1377	11.5668	9.1867	7.55159	3.54442	5.38112	1.99699	3.93007	8.71772	6.07038	8.33938	7.67804	12.3522	8.36914	4.46277	2.96353	3.12397	2.60181	3.05996	2.94076	3.62671	3.0651	2.15797	1.56737	--	--	--	--	--	--	--	--	--	R	General function prediction only	PRLI-interacting factor A [Arabidopsis thaliana]	--
F01.PB10702	6.12549	6.29213	19.1958	15.3868	15.0169	16.2481	25.5398	22.3654	8.21816	9.18163	25.6397	20.1505	13.6134	22.6942	4.40176	4.12939	6.20881	17.2913	15.6325	23.9526	8.6999	22.8951	18.1538	4.26557	2.63434	4.11198	3.96649	4.58212	3.12101	4.51697	4.18221	2.09277	--	--	Biological Process: multicellular organism development (GO:0007275);; Biological Process: anatomical structure development (GO:0048856);;	K08064|1.68927e-77|pda:103707866|K08064 nuclear transcription factor Y, alpha | (RefSeq) nuclear transcription factor Y subunit A-1	--	[K]	Transcription	CCAAT-binding transcription factor (CBF-B/NF-YA) subunit B	Nuclear transcription factor Y subunit A-9 GN=NFYA9 OS=Arabidopsis thaliana (Mouse-ear cress) PE=2 SV=1	K	Transcription	PREDICTED: nuclear transcription factor Y subunit A-7-like isoform X1 [Elaeis guineensis]	--
F01.PB10704	0.086392	0.100435	0.076135	0.127637	0.049256	0.105144	0.043903	0.053994	1.24223	1.12175	1.75228	2.36223	1.86018	3.27418	0.554027	0.341733	0.0934135	0.101886	0.0772	0.0489485	1.18199	2.05726	2.56718	0.44788	-3.41868	-3.29356	-3.69339	-4.34965	0.241337	1.04079	1.36024	-1.15849	--	--	--	--	--	--	--	--	--	--	--	PREDICTED: pentatricopeptide repeat-containing protein At4g36680, mitochondrial-like [Elaeis guineensis]	--
F01.PB31650	0.393343	0.204931	2.04815	2.39159	1.66701	8.74472	1.37902	2.60148	0.023994	0	0.050808	0.00998	0.005692	0.044427	0.005847	0.028712	0.299137	2.21987	5.20586	1.99025	0.011997	0.030394	0.0250595	0.0172795	-1.74064	1.15054	2.38017	0.993024	-6.36921	-5.03533	-5.31275	-5.84647	--	--	Molecular Function: hydrolase activity (GO:0016787);;	K01051|1.1886e-174|mus:103982084|K01051 pectinesterase [EC:3.1.1.11] | (RefSeq) pectinesterase-like	Pentose and glucuronate interconversions (ko00040);; Starch and sucrose metabolism (ko00500)	--	--	Pectinesterase;; Plant invertase/pectin methylesterase inhibitor	Pectinesterase 2.1 (Precursor) GN=PME2.1 OS=Solanum lycopersicum (Tomato) PE=2 SV=2	G	Carbohydrate transport and metabolism	PREDICTED: pectinesterase-like [Musa acuminata subsp. malaccensis]	AT1G11580
F01.PB28736	0.091496	0.062998	46.9244	122.561	117.244	172.458	0.031632	0.060732	0.115884	0	16.7966	11.1181	0.149024	1.90707	0	0.055889	0.077247	84.7428	144.851	0.046182	0.057942	13.9574	1.02805	0.0279445	-3.69251	6.40502	7.17842	-4.4334	-4.10676	3.80297	0.0400458	-5.15614	[E]	Amino acid transport and metabolism	Molecular Function: N1-acetylspermine:oxygen oxidoreductase (propane-1,3-diamine-forming) activity (GO:0052893);; Molecular Function: spermidine oxidase (propane-1,3-diamine-forming) activity (GO:0052896);; Molecular Function: N8-acetylspermidine:oxygen oxidoreductase (propane-1,3-diamine-forming) activity (GO:0052897);; Molecular Function: N1-acetylspermidine:oxygen oxidoreductase (propane-1,3-d…	K13366|1.45411e-154|mus:103989023|K13366 polyamine oxidase [EC:1.5.3.14 1.5.3.16 1.5.3.-] | (RefSeq) polyamine oxidase	Arginine and proline metabolism (ko00330);; beta-Alanine metabolism (ko00410)	[Q]	Secondary metabolites biosynthesis, transport and catabolism	Flavin containing amine oxidoreductase	Polyamine oxidase (Precursor) GN=PAO OS=Zea mays (Maize) PE=1 SV=1	Q	Secondary metabolites biosynthesis, transport and catabolism	PREDICTED: polyamine oxidase-like [Musa acuminata subsp. malaccensis]	AT5G13700
F01.PB1071	1.90228	3.28312	0.709914	0.448243	0.600311	1.53147	0	0	4.93148	3.8931	3.23416	2.26618	0.083333	0.484238	0	0.421909	2.5927	0.579079	1.06589	0	4.41229	2.75017	0.283786	0.210954	1.37451	-0.78792	0.092198	-13.2877	2.14156	1.45957	-1.81662	-2.24431	--	--	Cellular Component: photosystem I reaction center (GO:0009538);; Biological Process: photosynthesis (GO:0015979);;	K02695|2.88733e-49|cic:CICLE_v10026722mg|K02695 photosystem I subunit VI | (RefSeq) hypothetical protein	Photosynthesis (ko00195)	--	--	Photosystem I reaction centre subunit VI	Photosystem I reaction center subunit VI-2, chloroplastic (Precursor) GN=PSAH2 OS=Arabidopsis thaliana (Mouse-ear cress) PE=2 SV=1	R	General function prediction only	PREDICTED: photosystem I reaction center subunit VI-1, chloroplastic [Nicotiana sylvestris]	AT1G52230
F01.PB10713	36.8296	41.354	1.76471	12.5706	16.0913	18.6792	22.6274	24.7408	18.0809	28.9511	26.3154	26.3059	17.0432	22.7324	36.6234	36.2822	39.0918	7.16767	17.3852	23.6841	23.516	26.3106	19.8878	36.4528	5.2888	2.84152	4.1198	4.56585	4.55558	4.71758	4.31382	5.18796	--	--	Cellular Component: nucleus (GO:0005634);; Molecular Function: zinc ion binding (GO:0008270);; Biological Process: root meristem specification (GO:0010071);; Biological Process: maintenance of root meristem identity (GO:0010078);; Biological Process: regulation of gene expression (GO:0010468);; Biological Process: maintenance of shoot apical meristem identity (GO:0010492);; Biological Process: pr…	--	--	--	--	Coiled-coil region of Oberon;; PHD - plant homeodomain finger protein	OBERON-like protein GN=PVIP OS=Nicotiana benthamiana PE=1 SV=1	R	General function prediction only	PREDICTED: OBERON-like protein [Elaeis guineensis]	AT5G48160
F01.PB1072	14.9696	18.4459	9.36512	7.98543	17.3096	9.19621	3.83541	6.51776	17.6599	17.6835	7.79303	8.43457	6.48211	10.7432	6.25174	6.5949	16.7078	8.67527	13.2529	5.17658	17.6717	8.1138	8.61264	6.42333	4.06246	3.11693	3.72825	2.37203	4.14338	3.0204	3.10647	2.68334	[P]	Inorganic ion transport and metabolism	Molecular Function: superoxide dismutase activity (GO:0004784);; Molecular Function: protein binding (GO:0005515);; Cellular Component: thylakoid (GO:0009579);; Biological Process: removal of superoxide radicals (GO:0019430);; Cellular Component: chloroplast nucleoid (GO:0042644);; Molecular Function: metal ion binding (GO:0046872);; Biological Process: oxidation-reduction process (GO:0055114);;	K04564|1.76274e-97|eus:EUTSA_v10004781mg|K04564 superoxide dismutase, Fe-Mn family [EC:1.15.1.1] | (RefSeq) hypothetical protein	Peroxisome (ko04146)	[P]	Inorganic ion transport and metabolism	Iron/manganese superoxide dismutases, alpha-hairpin domain	Superoxide dismutase [Fe] 3, chloroplastic (Precursor) GN=FSD3 OS=Arabidopsis thaliana (Mouse-ear cress) PE=1 SV=1	P	Inorganic ion transport and metabolism	hypothetical protein EUTSA_v10004781mg [Eutrema salsugineum]	--
F01.PB10722	9.72857	10.7535	0.403177	0.377567	1.25381	0.42277	0	0	8.29324	12.208	0.580254	0.41161	0.130178	0.094846	0	0	10.241	0.390372	0.838288	0	10.2506	0.495932	0.112512	0	3.3563	-1.35671	-0.25431	-13.2877	3.35765	-1.01149	-3.15057	-13.2877	--	--	--	--	--	--	--	IQ calmodulin-binding motif	Protein IQ-DOMAIN 1 GN=IQD1 OS=Arabidopsis thaliana (Mouse-ear cress) PE=1 SV=1	S	Function unknown	PREDICTED: protein IQ-DOMAIN 1-like [Elaeis guineensis]	AT2G26180
F01.PB10723	1.70907	1.611	1.50948	1.84403	0.693904	0.945498	2.11711	0.931333	1.03763	0.709929	1.92621	0.881625	0.895566	1.11473	2.29826	2.18298	1.66004	1.67675	0.819701	1.52422	0.87378	1.40392	1.00515	2.24062	0.731302	0.745755	-0.286654	0.608169	-0.194494	0.489561	0.00755218	1.16396	--	--	--	--	--	--	--	F-box associated	F-box protein At5g65850 GN=At5g65850 OS=Arabidopsis thaliana (Mouse-ear cress) PE=2 SV=1	R	General function prediction only	PREDICTED: putative F-box protein At3g10240 [Phoenix dactylifera]	AT5G42430
F01.PB10725	345.207	0.958956	86.6185	87.9135	38.4746	41.8171	16.7375	21.9752	474.922	491.015	114.341	77.2069	38.1153	27.4866	29.9654	23.0075	173.083	87.266	40.1458	19.3564	482.968	95.774	32.8009	26.4865	7.43532	6.44735	5.32718	4.27474	8.91578	6.58156	5.03567	4.72719	--	--	Cellular Component: nucleosome (GO:0000786);; Molecular Function: DNA binding (GO:0003677);; Cellular Component: nucleus (GO:0005634);; Biological Process: nucleosome assembly (GO:0006334);;	K11275|7.12194e-09|vvi:100245167|K11275 histone H1/5 | (RefSeq) histone H1	--	--	--	linker histone H1 and H5 family	Histone H1 OS=Solanum lycopersicum (Tomato) PE=3 SV=1	B	Chromatin structure and dynamics	PREDICTED: histone H1 [Vitis vinifera]	--
F01.PB8018	11.7273	9.70887	60.8241	57.9275	54.811	50.2321	36.7366	31.559	1.67595	1.8743	1.13729	0.865064	0.276453	0.496369	0.384945	0.316081	10.7181	59.3758	52.5216	34.1478	1.77512	1.00117	0.386411	0.350513	3.42199	5.89181	5.71484	5.09373	0.827999	0.00183754	-1.37142	-1.51205	--	--	--	--	--	--	--	Cupin;; Cupin	Glutelin type-B 5 basic chain (Precursor) OS=Oryza sativa subsp. japonica (Rice) PE=2 SV=1	R	General function prediction only	PREDICTED: glutelin type-A 3-like isoform X2 [Elaeis guineensis]	AT1G03890
F01.PB10730	0.892514	0.667287	0.171063	0.656634	0.318789	0.630986	0.048789	0.196474	1.29088	1.00413	1.06887	0.699165	0.031104	0.060313	0	0.069989	0.7799	0.413849	0.474888	0.122632	1.14751	0.884019	0.0457085	0.0349945	-0.358453	-1.27248	-1.07404	-3.02642	0.198627	-0.177688	-4.44824	-4.83261	[Q]	Secondary metabolites biosynthesis, transport and catabolism	Cellular Component: cytoplasmic vesicle (GO:0016023);; Molecular Function: oxidoreductase activity (GO:0016491);; Molecular Function: metal ion binding (GO:0046872);;	--	--	[QI]	Secondary metabolites biosynthesis, transport and catabolism;; Lipid transport and metabolism	Cytochrome P450	Cytochrome P450 94A1 GN=CYP94A1 OS=Vicia sativa (Spring vetch) PE=2 SV=2	Q	Secondary metabolites biosynthesis, transport and catabolism	PREDICTED: cytochrome P450 94A1-like [Phoenix dactylifera]	AT3G56630
F01.PB10731	11.7436	12.8904	14.9561	22.297	16.1352	11.4886	15.2462	14.448	11.6586	11.0944	20.3258	15.7155	9.81436	18.742	29.7471	19.867	12.317	18.6265	13.8119	14.8471	11.3765	18.0207	14.2782	24.807	3.62259	4.21929	3.78785	3.89212	3.508	4.17159	3.83575	4.63268	[O]	Posttranslational modification, protein turnover, chaperones	Biological Process: protein peptidyl-prolyl isomerization (GO:0000413);; Molecular Function: peptidyl-prolyl cis-trans isomerase activity (GO:0003755);; Cellular Component: endosome (GO:0005768);; Cellular Component: Golgi apparatus (GO:0005794);; Cellular Component: trans-Golgi network (GO:0005802);; Biological Process: protein folding (GO:0006457);;	--	--	[O]	Posttranslational modification, protein turnover, chaperones	Cyclophilin type peptidyl-prolyl cis-trans isomerase/CLD	Peptidyl-prolyl cis-trans isomerase CYP23 (Precursor) GN=T2P11.13 OS=Arabidopsis thaliana (Mouse-ear cress) PE=2 SV=1	O	Posttranslational modification, protein turnover, chaperones	PREDICTED: peptidyl-prolyl cis-trans isomerase CYP23 [Elaeis guineensis]	AT1G26940
F01.PB61363	0.024732	0	0.539461	1.1335	1.23621	4.13997	0.351529	0.831706	0	0.033158	0.150092	0.036236	0	0.026037	0.027862	0.03102	0.012366	0.836483	2.68809	0.591617	0.016579	0.093164	0.0130185	0.029441	-6.32586	-0.257419	1.42663	-0.75702	-5.90582	-3.42254	-6.25225	-5.08114	[Q]	Secondary metabolites biosynthesis, transport and catabolism	Molecular Function: oxidoreductase activity, acting on single donors with incorporation of molecular oxygen, incorporation of two atoms of oxygen (GO:0016702);; Biological Process: single-organism metabolic process (GO:0044710);;	K09840|0|mus:103982044|K09840 9-cis-epoxycarotenoid dioxygenase [EC:1.13.11.51] | (RefSeq) zeaxanthin 7,8(7',8')-cleavage dioxygenase, chromoplastic	Carotenoid biosynthesis (ko00906)	[Q]	Secondary metabolites biosynthesis, transport and catabolism	Retinal pigment epithelial membrane protein	Probable carotenoid cleavage dioxygenase 4, chloroplastic (Precursor) GN=T18B16.140 OS=Arabidopsis thaliana (Mouse-ear cress) PE=1 SV=1	Q	Secondary metabolites biosynthesis, transport and catabolism	PREDICTED: zeaxanthin 7,8(7&apos;,8&apos;)-cleavage dioxygenase, chromoplast [Musa acuminata subsp. malaccensis]	AT4G19170
F01.PB10737	4.25926	3.72173	2.70844	4.58492	6.18242	5.44458	1.00026	0.496585	3.03482	2.45402	2.36076	2.26031	1.96451	3.67311	2.00662	1.52264	3.9905	3.64668	5.8135	0.748423	2.74442	2.31054	2.81881	1.76463	1.9966	1.86662	2.53943	-0.417881	1.45656	1.20829	1.49514	0.819449	[G]	Carbohydrate transport and metabolism	--	K01728|5.032e-180|pda:103710452|K01728 pectate lyase [EC:4.2.2.2] | (RefSeq) probable pectate lyase 4	Pentose and glucuronate interconversions (ko00040)	--	--	Pectate lyase	Putative pectate lyase 21 (Precursor) GN=At5g55720 OS=Arabidopsis thaliana (Mouse-ear cress) PE=3 SV=1	S	Function unknown	PREDICTED: probable pectate lyase 4 [Elaeis guineensis]	AT3G55140
F01.PB10738	2.6041	3.81399	1.77452	1.4699	0.508254	0.681867	1.13382	0.80572	0.485443	0.836058	0.507436	0.094566	0.365288	0.109779	0.192501	0.380257	3.20904	1.62221	0.59506	0.969769	0.660751	0.301001	0.237534	0.286379	1.68219	0.69805	-0.748649	-0.0441389	-0.597604	-1.73168	-2.07319	-1.8035	--	--	--	--	--	[R]	General function prediction only	PPR repeat;; PPR repeat family;; PPR repeat;; Pentatricopeptide repeat domain;; PPR repeat;; PPR repeat;; PPR repeat family	Pentatricopeptide repeat-containing protein At4g36680, mitochondrial (Precursor) GN=At4g36680 OS=Arabidopsis thaliana (Mouse-ear cress) PE=2 SV=1	R	General function prediction only	PREDICTED: pentatricopeptide repeat-containing protein At4g36680, mitochondrial [Phoenix dactylifera]	AT4G36680
F01.PB25869	8.99737	8.84777	18.6498	31.5841	29.2003	42.4312	0	0	7.93061	3.91676	16.5761	8.53816	0	0.527407	0.051337	0	8.92257	25.1169	35.8157	0	5.92368	12.5571	0.263703	0.0256685	3.15748	4.65059	5.16253	-13.2877	2.56652	3.65045	-1.92246	-5.27825	--	--	Molecular Function: DNA binding (GO:0003677);; Molecular Function: transcription factor activity, sequence-specific DNA binding (GO:0003700);; Cellular Component: nucleus (GO:0005634);; Biological Process: regulation of transcription, DNA-templated (GO:0006355);; Molecular Function: protein dimerization activity (GO:0046983);;	K09264|1.10756e-96|pda:103710313|K09264 MADS-box transcription factor, plant | (RefSeq) MADS-box transcription factor 14-like	--	[K]	Transcription	K-box region;; SRF-type transcription factor (DNA-binding and dimerisation domain)	MADS-box transcription factor 14 OS=Oryza sativa subsp. japonica (Rice) PE=1 SV=2	K	Transcription	MADS-box transcription factor [Tulipa gesneriana]	AT5G60910
F01.PB32318	1.60606	1.775	0.555166	1.15671	1.59525	3.42238	0.276977	0.45823	0.166724	0.056586	0.041018	0.007202	0.002565	0.01459	0	0	1.69053	0.855939	2.50881	0.367603	0.111655	0.02411	0.0085775	0	0.75756	-0.224252	1.32706	-1.44339	-3.16159	-5.36825	-6.8485	-13.2877	[C]	Energy production and conversion	Molecular Function: phosphoenolpyruvate carboxykinase (ATP) activity (GO:0004612);; Molecular Function: ATP binding (GO:0005524);; Biological Process: gluconeogenesis (GO:0006094);;	K01610|0|pda:103708389|K01610 phosphoenolpyruvate carboxykinase (ATP) [EC:4.1.1.49] | (RefSeq) phosphoenolpyruvate carboxykinase [ATP]-like	Glycolysis / Gluconeogenesis (ko00010);; Citrate cycle (TCA cycle) (ko00020);; Pyruvate metabolism (ko00620);; Carbon fixation in photosynthetic organisms (ko00710);; Carbon metabolism (ko01200)	--	--	Phosphoenolpyruvate carboxykinase	Phosphoenolpyruvate carboxykinase [ATP] GN=PCKA OS=Arabidopsis thaliana (Mouse-ear cress) PE=1 SV=1	C	Energy production and conversion	PREDICTED: LOW QUALITY PROTEIN: phosphoenolpyruvate carboxykinase [ATP]-like [Elaeis guineensis]	AT4G37870
F01.PB25429	1.31152	2.64753	1.85553	2.73751	4.20693	4.68679	0.840796	0.668619	0.151028	0	0.324529	0.117148	0	0.071437	0.076355	0	1.97952	2.29652	4.44686	0.754707	0.075514	0.220838	0.0357185	0.0381775	0.985227	1.19951	2.15282	-0.405819	-3.7252	-2.17828	-4.80315	-4.70736	[G]	Carbohydrate transport and metabolism	Cellular Component: plasma membrane (GO:0005886);; Biological Process: iron ion transport (GO:0006826);; Biological Process: water transport (GO:0006833);; Biological Process: response to water deprivation (GO:0009414);; Biological Process: cellular response to iron ion starvation (GO:0010106);; Molecular Function: water channel activity (GO:0015250);; Cellular Component: integral component of me…	K09872|0|ath:AT4G00430|K09872 aquaporin PIP | (RefSeq) PIP1;4; plasma membrane intrinsic protein 1;4	--	[G]	Carbohydrate transport and metabolism	Major intrinsic protein	Probable aquaporin PIP1-4 OS=Arabidopsis thaliana (Mouse-ear cress) PE=1 SV=1	G	Carbohydrate transport and metabolism	plasma membrane intrinsic protein [Tulipa gesneriana]	AT4G00430
F01.PB10750	10.5712	9.63576	5.95393	6.54018	5.34129	4.38287	4.31767	5.16465	12.6585	15.053	5.76827	4.11047	2.33286	2.63462	1.76148	2.85137	10.1035	6.24706	4.86208	4.74116	13.8557	4.93937	2.48374	2.30643	3.33679	2.6432	2.2816	2.24527	3.79242	2.30436	1.31257	1.20572	--	--	Molecular Function: obsolete ubiquitin thiolesterase activity (GO:0004221);; Biological Process: ubiquitin-dependent protein catabolic process (GO:0006511);; Molecular Function: cysteine-type peptidase activity (GO:0008234);;	K11843|0|pda:103712935|K11843 ubiquitin carboxyl-terminal hydrolase 14 [EC:3.4.19.12] | (RefSeq) ubiquitin carboxyl-terminal hydrolase 6	--	[O]	Posttranslational modification, protein turnover, chaperones	Ubiquitin carboxyl-terminal hydrolase;; Ubiquitin carboxyl-terminal hydrolase	Ubiquitin carboxyl-terminal hydrolase 6 GN=UBP6 OS=Arabidopsis thaliana (Mouse-ear cress) PE=1 SV=1	O	Posttranslational modification, protein turnover, chaperones	PREDICTED: ubiquitin carboxyl-terminal hydrolase 6 isoform X2 [Phoenix dactylifera]	AT1G51710
F01.PB10751	13.1553	12.4078	21.0031	13.9535	16.1389	16.5719	30.2238	16.827	8.25113	7.65287	30.0042	28.5996	12.4794	13.081	29.1053	22.05	12.7815	17.4783	16.3554	23.5254	7.952	29.3019	12.7802	25.5776	3.676	4.1275	4.0317	4.55615	2.99134	4.87293	3.67585	4.67682	--	--	--	K14496|1.1553e-68|tcc:TCM_015359|K14496 abscisic acid receptor PYR/PYL family | (RefSeq) Regulatory components of ABA receptor 3 isoform 1	Plant hormone signal transduction (ko04075)	--	--	Polyketide cyclase / dehydrase and lipid transport;; Polyketide cyclase / dehydrase and lipid transport	Abscisic acid receptor PYL9 GN=F6F3.16 OS=Arabidopsis thaliana (Mouse-ear cress) PE=1 SV=1	R	General function prediction only	Regulatory components of ABA receptor 3 isoform 1 [Theobroma cacao]	AT4G27920
F01.PB10752	1.56355	1.35635	0.226214	0.198426	0.521508	0.283797	0.188341	0.450074	0.983071	1.45158	0.658061	0.166935	0.341428	0.14324	0.584992	0.284754	1.45995	0.21232	0.402652	0.319207	1.21733	0.412498	0.242334	0.434873	0.546016	-2.23501	-1.31203	-1.64698	0.283835	-1.27719	-2.04434	-1.201	--	--	--	K13103|9.5801e-83|mus:103983545|K13103 tuftelin-interacting protein 11 | (RefSeq) septin and tuftelin-interacting protein 1 homolog 1-like	--	[A]	RNA processing and modification	GC-rich sequence DNA-binding factor-like protein;; G-patch domain	Septin and tuftelin-interacting protein 1 homolog 1 GN=STIPL1 OS=Arabidopsis thaliana (Mouse-ear cress) PE=2 SV=1	A	RNA processing and modification	PREDICTED: septin and tuftelin-interacting protein 1 homolog 1-like [Musa acuminata subsp. malaccensis]	AT1G17070
F01.PB10755	1.96228	0.966924	0.825063	1.65721	0.662862	1.61066	0.328532	0.643769	0.732518	0.975614	2.86378	1.93457	1.68836	1.60839	1.70889	2.94636	1.4646	1.24114	1.13676	0.486151	0.854066	2.39917	1.64837	2.32763	0.550608	0.311778	0.185055	-1.04023	-0.227412	1.2626	0.721132	1.21892	--	--	Molecular Function: protein serine/threonine kinase activity (GO:0004674);; Molecular Function: protein tyrosine kinase activity (GO:0004713);; Molecular Function: ATP binding (GO:0005524);; Biological Process: protein phosphorylation (GO:0006468);; Cellular Component: cytoplasmic vesicle (GO:0016023);;	--	--	[T]	Signal transduction mechanisms	--	Receptor-like protein kinase FERONIA (Precursor) GN=F26O13.190 OS=Arabidopsis thaliana (Mouse-ear cress) PE=1 SV=1	T	Signal transduction mechanisms	PREDICTED: receptor-like protein kinase FERONIA [Musa acuminata subsp. malaccensis]	--
F01.PB10757	0	0	0	0	0	0	0.025017	0.011928	1.4009	1.09532	9.63726	9.17592	22.869	17.9493	24.3374	28.5592	0	0	0	0.0184725	1.24811	9.40659	20.4092	26.4483	-13.2877	-13.2877	-13.2877	-5.75069	0.319864	3.23369	4.35115	4.72511	--	--	--	--	--	--	--	--	--	--	--	--	--
F01.PB10759	9.92622	10.1332	13.7632	11.9594	4.83453	9.92551	33.2629	26.6087	4.73775	6.66919	1.86388	2.46237	4.05636	6.06237	28.8892	21.6282	10.0297	12.8613	7.38002	29.9358	5.70347	2.16312	5.05936	25.2587	3.32622	3.68497	2.88364	4.90381	2.51187	1.11318	2.33898	4.65871	[R]	General function prediction only	Molecular Function: acid phosphatase activity (GO:0003993);; Molecular Function: protein serine/threonine phosphatase activity (GO:0004722);; Cellular Component: vacuole (GO:0005773);; Cellular Component: cytosol (GO:0005829);; Biological Process: protein dephosphorylation (GO:0006470);; Biological Process: response to osmotic stress (GO:0006970);; Cellular Component: protein serine/threonine pho…	--	--	[G]	Carbohydrate transport and metabolism	Calcineurin-like phosphoesterase;; Purple acid Phosphatase, N-terminal domain;; Iron/zinc purple acid phosphatase-like protein C	Phosphoenolpyruvate phosphatase (Precursor) GN=ACPEPP OS=Allium cepa (Onion) PE=1 SV=1	G	Carbohydrate transport and metabolism	PREDICTED: phosphoenolpyruvate phosphatase [Phoenix dactylifera]	AT5G34850
F01.PB10760	1.35593	1.26896	3.17491	2.05459	2.18232	1.93146	3.83714	5.39824	0.874034	0.149786	3.19514	3.54163	2.80641	4.69429	3.11342	2.96399	1.31244	2.61475	2.05689	4.61769	0.51191	3.36838	3.75035	3.03871	0.392366	1.38673	1.04054	2.2072	-0.965756	1.7521	1.90706	1.60351	[R]	General function prediction only	Molecular Function: acid phosphatase activity (GO:0003993);; Molecular Function: metal ion binding (GO:0046872);;	--	--	[G]	Carbohydrate transport and metabolism	Calcineurin-like phosphoesterase;; Purple acid Phosphatase, N-terminal domain;; Iron/zinc purple acid phosphatase-like protein C	Purple acid phosphatase 2 (Precursor) GN=PAP2 OS=Ipomoea batatas (Sweet potato) PE=1 SV=1	G	Carbohydrate transport and metabolism	PREDICTED: purple acid phosphatase-like [Elaeis guineensis]	AT2G16430
F01.PB10762	0	0.045681	0	0	0	0	0	0	3.58989	6.71936	1.64388	1.13106	1.4203	0.534517	0.237636	0.368442	0.0228405	0	0	0	5.15463	1.38747	0.97741	0.303039	-5.44596	-13.2877	-13.2877	-13.2877	2.3659	0.47256	-0.0328174	-1.72195	--	--	--	--	--	--	--	--	--	--	--	--	--
F01.PB10763	2.95491	3.5874	1.42587	1.8439	1.1185	1.53869	0.795105	0.442632	6.38052	4.70127	0.892767	1.07752	0.812591	1.09783	1.1598	0.954764	3.27116	1.63488	1.3286	0.618869	5.5409	0.985143	0.95521	1.05728	1.70985	0.709277	0.410011	-0.692062	2.47015	-0.0214485	-0.0659591	0.0804994	[L]	Replication, recombination and repair	Molecular Function: nucleic acid binding (GO:0003676);; Molecular Function: protein binding (GO:0005515);; Biological Process: DNA metabolic process (GO:0006259);; Molecular Function: metal ion binding (GO:0046872);;	K07466|4.04861e-26|mus:103974419|K07466 replication factor A1 | (RefSeq) replication protein A 70 kDa DNA-binding subunit A	DNA replication (ko03030);; Nucleotide excision repair (ko03420);; Mismatch repair (ko03430);; Homologous recombination (ko03440)	[L]	Replication, recombination and repair	Replication factor-A protein 1, N-terminal domain;; Replication factor-A protein 1, N-terminal domain;; Replication factor-A protein 1, N-terminal domain	Replication protein A 70 kDa DNA-binding subunit C OS=Oryza sativa subsp. japonica (Rice) PE=1 SV=1	L	Replication, recombination and repair	PREDICTED: replication protein A 70 kDa DNA-binding subunit A-like [Musa acuminata subsp. malaccensis]	AT4G19130
F01.PB10770	0.735716	0.392717	1.52249	0.964033	0.566563	0.433661	0.989309	0.641906	0.50047	0.479407	0.223706	0.336135	0.186519	0.302925	3.38078	2.07425	0.564217	1.24326	0.500112	0.815608	0.489938	0.279921	0.244722	2.72752	-0.825424	0.314249	-0.999388	-0.293876	-1.02903	-1.8364	-2.03019	1.44764	[R]	General function prediction only	Molecular Function: amidase activity (GO:0004040);; Molecular Function: carbon-nitrogen ligase activity, with glutamine as amido-N-donor (GO:0016884);; Cellular Component: integral component of chloroplast outer membrane (GO:0031359);;	--	--	[R]	General function prediction only	Tetratricopeptide repeat;; Tetratricopeptide repeat;; TPR repeat;; Tetratricopeptide repeat;; Amidase	Translocon at the outer membrane of chloroplasts 64 GN=TOC64 OS=Pisum sativum (Garden pea) PE=1 SV=1	J	Translation, ribosomal structure and biogenesis	PREDICTED: outer envelope protein 64, chloroplastic [Phoenix dactylifera]	AT3G17970
F01.PB10772	2.5954	2.85576	4.48837	5.68632	3.56832	4.73752	4.8063	5.22672	5.20415	5.75816	8.36049	5.61848	6.48325	6.28193	16.168	15.8035	2.72558	5.08735	4.15292	5.01651	5.48116	6.98949	6.38259	15.9858	1.44662	2.34694	2.05416	2.32671	2.45451	2.80521	2.67416	3.99872	--	--	Cellular Component: mitochondrion (GO:0005739);; Biological Process: response to cold (GO:0009409);; Biological Process: response to water deprivation (GO:0009414);; Biological Process: response to abscisic acid (GO:0009737);; Biological Process: hyperosmotic salinity response (GO:0042538);;	--	--	--	--	Protein of unknown function (DUF3537);; Protein of unknown function (DUF3537)	--	S	Function unknown	PREDICTED: uncharacterized protein LOC105061026 [Elaeis guineensis]	AT3G20300
F01.PB10775	6.15923	6.7834	6.64753	6.01183	7.30656	7.60939	6.61437	5.85477	4.69628	5.99521	6.37605	6.1024	5.83133	12.0444	11.9332	10.4119	6.47131	6.32968	7.45797	6.23457	5.34574	6.23922	8.93785	11.1725	2.69408	2.66215	2.8988	2.64031	2.41842	2.64139	3.15994	3.4819	[R]	General function prediction only	--	--	--	[MOT]	Cell wall/membrane/envelope biogenesis;; Posttranslational modification, protein turnover, chaperones;; Signal transduction mechanisms	Sel1 repeat;; F-box domain;; F-box-like	F-box protein At1g70590 GN=At1g70590 OS=Arabidopsis thaliana (Mouse-ear cress) PE=2 SV=1	MOT	Cell wall/membrane/envelope biogenesis;; Posttranslational modification, protein turnover, chaperones;; Signal transduction mechanisms	PREDICTED: F-box protein At1g70590 isoform X2 [Elaeis guineensis]	AT1G70590
F01.PB68049	6.33716	7.36224	16.8811	11.1032	13.4223	13.8777	31.5698	37.5727	0.656308	0.060246	0.098906	1.69105	0.110242	0.099237	4.15045	19.0968	6.8497	13.9922	13.65	34.5712	0.358277	0.894976	0.10474	11.6236	2.77606	3.80656	3.77084	5.1115	-1.48045	-0.159917	-3.25375	3.539	[P]	Inorganic ion transport and metabolism	Molecular Function: catalase activity (GO:0004096);; Cellular Component: cell wall (GO:0005618);; Cellular Component: mitochondrion (GO:0005739);; Cellular Component: peroxisome (GO:0005777);; Cellular Component: plasma membrane (GO:0005886);; Biological Process: starch metabolic process (GO:0005982);; Biological Process: cellular response to nitrogen starvation (GO:0006995);; Biological Process:…	K03781|0|vvi:100244516|K03781 catalase [EC:1.11.1.6] | (RefSeq) catalase isozyme 1	Tryptophan metabolism (ko00380);; Glyoxylate and dicarboxylate metabolism (ko00630);; Carbon metabolism (ko01200);; Peroxisome (ko04146)	[P]	Inorganic ion transport and metabolism	Catalase;; Catalase-related immune-responsive;; Catalase;; Catalase-related immune-responsive;; Catalase;; Catalase;; Catalase-related immune-responsive	Catalase isozyme 1 GN=CAT1 OS=Gossypium hirsutum (Upland cotton) PE=2 SV=2	P	Inorganic ion transport and metabolism	PREDICTED: catalase isozyme 1 [Elaeis guineensis]	AT4G35090
F01.PB63464	87.1047	74.8539	153.94	152.891	145.366	148.884	116.842	122.613	0.022488	0.014344	0.175474	0.191065	0.471394	1.91806	0.110665	0.359819	80.9793	153.415	147.125	119.728	0.018416	0.18327	1.19473	0.235242	6.33948	7.2613	7.2009	6.90362	-5.75508	-2.44717	0.256803	-2.08717	--	--	Biological Process: fatty acid biosynthetic process (GO:0006633);; Molecular Function: oxidoreductase activity, acting on single donors with incorporation of molecular oxygen, incorporation of two atoms of oxygen (GO:0016702);; Molecular Function: metal ion binding (GO:0046872);;	K15718|0|pda:103697518|K15718 linoleate 9S-lipoxygenase [EC:1.13.11.58] | (RefSeq) linoleate 9S-lipoxygenase 6-like	Linoleic acid metabolism (ko00591)	--	--	Lipoxygenase;; PLAT/LH2 domain	Probable linoleate 9S-lipoxygenase 5 GN=LOX1.5 OS=Solanum tuberosum (Potato) PE=2 SV=1	S	Function unknown	PREDICTED: linoleate 9S-lipoxygenase 6-like [Phoenix dactylifera]	AT1G55020
F01.PB10781	0.899692	1.1112	1.01177	1.16884	0.35372	0.673099	1.93693	1.00992	9.54548	7.49909	11.2198	7.91553	7.77142	8.43559	25.4512	36.7321	1.00544	1.0903	0.513409	1.47342	8.52229	9.56768	8.10351	31.0917	0.00797693	0.124863	-0.961537	0.559271	3.09126	3.25818	3.01856	4.95846	[R]	General function prediction only	--	K12741|1.6358e-99|pda:103700747|K12741 heterogeneous nuclear ribonucleoprotein A1/A3 | (RefSeq) UBP1-associated protein 2B-like	Spliceosome (ko03040)	[R]	General function prediction only	RNA recognition motif. (a.k.a. RRM, RBD, or RNP domain);; RNA recognition motif	UBP1-associated protein 2B GN=UBA2B OS=Arabidopsis thaliana (Mouse-ear cress) PE=2 SV=1	R	General function prediction only	PREDICTED: UBP1-associated protein 2B-like isoform X2 [Phoenix dactylifera]	AT3G56860
F01.PB1617	9.2926	13.9384	21.4773	38.0166	7.48677	50.2275	0.031806	0.145144	3.84157	5.3436	18.4708	9.04683	0.026382	0.362873	0	0	11.6155	29.7469	28.8572	0.088475	4.59258	13.7588	0.194628	0	3.53799	4.89467	4.85086	-3.49696	2.19934	3.78229	-2.36047	-13.2877	--	--	Molecular Function: DNA binding (GO:0003677);; Molecular Function: transcription factor activity, sequence-specific DNA binding (GO:0003700);; Cellular Component: nucleus (GO:0005634);; Biological Process: regulation of transcription, DNA-templated (GO:0006355);; Molecular Function: protein dimerization activity (GO:0046983);;	K09264|2.40755e-74|pda:103710313|K09264 MADS-box transcription factor, plant | (RefSeq) MADS-box transcription factor 14-like	--	[K]	Transcription	K-box region;; SRF-type transcription factor (DNA-binding and dimerisation domain)	MADS-box transcription factor 18 GN=OSJNBb0040H10.26 OS=Oryza sativa subsp. japonica (Rice) PE=1 SV=1	K	Transcription	MADS-box transcription factor [Tulipa gesneriana]	AT5G60910
F01.PB11449	8.49289	4.7417	2.02431	5.79876	3.18814	5.39954	0.09998	0.225303	8.76941	6.61878	16.569	6.9769	0	0.062018	0.309064	3.00136	6.6173	3.91153	4.29384	0.162641	7.69409	11.773	0.031009	1.65521	2.72626	1.96777	2.1023	-2.61935	2.94377	3.55742	-5.00652	0.727104	--	--	--	--	--	[R]	General function prediction only	Leucine rich repeat;; Leucine Rich repeats (2 copies);; Leucine Rich Repeat;; Leucine Rich repeat;; Leucine rich repeat N-terminal domain	DNA-damage-repair/toleration protein DRT100 (Precursor) OS=Arabidopsis thaliana (Mouse-ear cress) PE=2 SV=2	R	General function prediction only	PREDICTED: DNA-damage-repair/toleration protein DRT100 [Phoenix dactylifera]	AT3G20820
F01.PB10785	1.4174	1.23892	0.708894	0.570491	0.585003	0.518651	0.334145	0.326349	0.985249	9.70065	3.39622	2.12041	2.33805	2.98582	2.70718	0.907525	1.32816	0.639692	0.551827	0.330247	5.34295	2.75831	2.66193	1.80735	0.409539	-0.644324	-0.857451	-1.59795	2.41766	1.46384	1.41253	0.853959	--	--	--	--	--	--	--	--	--	--	--	--	--
F01.PB10788	2.34495	2.88579	7.1154	7.6097	1.49922	5.14759	9.00992	1.5632	1.00016	3.04471	2.70871	6.73823	5.17213	0.565285	0.81599	2.66796	2.61537	7.36255	3.32341	5.28656	2.02244	4.72347	2.86871	1.74198	1.38707	2.88022	1.73271	2.40236	1.01617	2.23988	1.52045	0.800807	--	--	Biological Process: protein targeting to vacuole (GO:0006623);; Biological Process: vesicle-mediated transport (GO:0016192);;	--	--	[R]	General function prediction only	Domain of unknown function (DUF814)	--	R	General function prediction only	hypothetical protein AMTR_s00109p00055760 [Amborella trichopoda]	--
F01.PB1079	3.94592	3.92092	0.631815	0.890331	0.279824	0.35834	17.4757	10.5086	3.40818	2.67823	2.05454	0.379472	0.055818	0.191783	5.24907	0.578828	3.93342	0.761073	0.319082	13.9922	3.04321	1.21701	0.123801	2.91395	1.97582	-0.393704	-1.64755	3.80656	1.60564	0.283454	-3.01275	1.54303	[R]	General function prediction only	Molecular Function: iron ion binding (GO:0005506);; Molecular Function: oxidoreductase activity, acting on paired donors, with incorporation or reduction of molecular oxygen, 2-oxoglutarate as one donor, and incorporation of one atom each of oxygen into both donors (GO:0016706);; Biological Process: oxidation-reduction process (GO:0055114);;	K05933|1.06704e-125|pop:POPTR_0004s00460g|K05933 aminocyclopropanecarboxylate oxidase [EC:1.14.17.4] | (RefSeq) aminocyclopropane carboxylate oxidase family protein	Cysteine and methionine metabolism (ko00270)	[QR]	Secondary metabolites biosynthesis, transport and catabolism;; General function prediction only	2OG-Fe(II) oxygenase superfamily;; non-haem dioxygenase in morphine synthesis N-terminal	1-aminocyclopropane-1-carboxylate oxidase GN=ACO OS=Actinidia deliciosa (Kiwi) PE=2 SV=1	Q	Secondary metabolites biosynthesis, transport and catabolism	aco [Tulipa gesneriana]	AT1G62380
F01.PB10790	0.098184	0.373406	0.145349	0.091749	0.127629	0.154954	0.15257	0.381157	0.467907	0.665664	0.411785	0.730982	0.797229	0.886452	5.41415	4.69323	0.235795	0.118549	0.141292	0.266864	0.566786	0.571384	0.84184	5.05369	-2.08378	-3.07523	-2.82223	-1.90529	-0.818871	-0.807216	-0.24821	2.33737	--	--	Molecular Function: transporter activity (GO:0005215);; Cellular Component: intracellular (GO:0005622);; Biological Process: transport (GO:0006810);;	--	--	[I]	Lipid transport and metabolism	CRAL/TRIO domain;; CRAL/TRIO, N-terminal domain;; CRAL/TRIO domain	Phosphatidylinositol/phosphatidylcholine transfer protein SFH13 GN=SFH13 OS=Arabidopsis thaliana (Mouse-ear cress) PE=2 SV=1	I	Lipid transport and metabolism	PREDICTED: phosphatidylinositol/phosphatidylcholine transfer protein SFH13-like [Elaeis guineensis]	AT4G39170
F01.PB67319	18.2037	19.9213	13.5962	11.6615	10.8281	10.3927	2.23334	1.61536	0	0.023856	0.051308	0.040349	0.062705	0.104316	0.024233	0	19.0625	12.6288	10.6104	1.92435	0.011928	0.0458285	0.0835105	0.0121165	4.25267	3.65866	3.40742	0.944447	-6.37746	-4.44447	-3.58017	-6.35503	[G]	Carbohydrate transport and metabolism	Cellular Component: plasma membrane (GO:0005886);; Biological Process: iron ion transport (GO:0006826);; Biological Process: water transport (GO:0006833);; Biological Process: response to water deprivation (GO:0009414);; Biological Process: cellular response to iron ion starvation (GO:0010106);; Molecular Function: water channel activity (GO:0015250);; Cellular Component: integral component of me…	K09872|1.63828e-120|mus:104000197|K09872 aquaporin PIP | (RefSeq) probable aquaporin PIP1-2	--	[G]	Carbohydrate transport and metabolism	Major intrinsic protein	Probable aquaporin PIP1-4 OS=Arabidopsis thaliana (Mouse-ear cress) PE=1 SV=1	G	Carbohydrate transport and metabolism	plasma membrane intrinsic protein [Tulipa gesneriana]	--
F01.PB10792	27.6917	36.9148	26.8296	30.1566	29.3265	28.0611	47.4402	35.5406	19.9662	19.0765	21.1453	19.6658	17.6255	21.2233	32.9164	34.2569	32.3032	28.4931	28.6938	41.4904	19.5213	20.4056	19.4244	33.5867	5.01361	4.83255	4.84267	5.37471	4.28699	4.3509	4.27981	5.06982	--	--	--	--	--	--	--	--	--	S	Function unknown	PREDICTED: uncharacterized protein LOC103701477 [Phoenix dactylifera]	AT4G29960
F01.PB10793	0.867068	0.787975	0.313705	0.802028	0.55931	0.291937	0.634264	0.877549	8.34013	7.88092	16.5497	8.18059	1.12085	2.81073	2.63458	8.14772	0.827522	0.557867	0.425623	0.755907	8.11052	12.3652	1.96579	5.39115	-0.272957	-0.84175	-1.23201	-0.403529	3.01981	3.62822	0.975181	2.43062	--	--	Cellular Component: cell part (GO:0044464);;	--	--	--	--	Cupin;; Cupin	Glutelin type-B 5 basic chain (Precursor) OS=Oryza sativa subsp. japonica (Rice) PE=2 SV=1	R	General function prediction only	PREDICTED: glutelin type-A 3-like isoform X2 [Elaeis guineensis]	AT5G44120
F01.PB44559	0.132483	0.17633	0	0.040739	1.80549	4.04275	0.091277	0.201949	0.732938	0.267817	0.149422	0.047218	0.004481	0.030968	0	0.017953	0.154407	0.0203695	2.92412	0.146613	0.500378	0.09832	0.0177245	0.0089765	-2.69426	-5.61038	1.54805	-2.76893	-0.998623	-3.3449	-5.80999	-6.78365	[C]	Energy production and conversion	Molecular Function: phosphoenolpyruvate carboxykinase (ATP) activity (GO:0004612);; Molecular Function: ATP binding (GO:0005524);; Biological Process: gluconeogenesis (GO:0006094);; Molecular Function: kinase activity (GO:0016301);; Biological Process: phosphorylation (GO:0016310);;	K01610|2.95742e-153|fve:101304515|K01610 phosphoenolpyruvate carboxykinase (ATP) [EC:4.1.1.49] | (RefSeq) phosphoenolpyruvate carboxykinase [ATP]-like	Glycolysis / Gluconeogenesis (ko00010);; Citrate cycle (TCA cycle) (ko00020);; Pyruvate metabolism (ko00620);; Carbon fixation in photosynthetic organisms (ko00710);; Carbon metabolism (ko01200)	--	--	Phosphoenolpyruvate carboxykinase;; Phosphoenolpyruvate carboxykinase;; Phosphoenolpyruvate carboxykinase	Phosphoenolpyruvate carboxykinase [ATP] 1 GN=PCK1 OS=Urochloa panicoides (Panic liverseed grass) PE=1 SV=1	C	Energy production and conversion	PREDICTED: phosphoenolpyruvate carboxykinase [ATP]-like [Fragaria vesca subsp. vesca]	AT4G37870
F01.PB10798	0.828936	0.864048	0.210943	0.529936	0.161922	0.183018	0.431813	0.346565	2.28505	3.23289	0.569988	0.711913	0.489857	0.731966	0.30526	0.400843	0.846492	0.370439	0.17247	0.389189	2.75897	0.64095	0.610912	0.353051	-0.240261	-1.4323	-2.53475	-1.36109	1.46418	-0.64149	-0.710729	-1.50164	--	--	--	--	--	--	--	--	--	R	General function prediction only	PREDICTED: uncharacterized protein LOC103702007 [Phoenix dactylifera]	--
F01.PB10799	0.313146	0.047395	0.297936	0.252911	0.510255	0.175733	1.17673	0.782157	0	0	0	0	0	0	0	0	0.180271	0.275423	0.342994	0.979443	0	0	0	0	-2.47096	-1.85975	-1.54332	-0.0298193	-13.2877	-13.2877	-13.2877	-13.2877	--	--	--	--	--	--	--	Reverse transcriptase-like	--	--	--	--	--
F01.PB108	0.095617	0.159118	0	0	0.035019	0.082447	0	0	1.43557	0.594647	1.1885	1.43573	0.250512	1.20754	2.2969	3.39816	0.127367	0	0.058733	0	1.01511	1.31212	0.729028	2.84753	-2.9718	-13.2877	-4.08723	-13.2877	0.0217782	0.392005	-0.455756	1.50976	--	--	Molecular Function: monooxygenase activity (GO:0004497);; Cellular Component: chloroplast (GO:0009507);; Biological Process: photorespiration (GO:0009853);; Molecular Function: ribulose-bisphosphate carboxylase activity (GO:0016984);; Biological Process: reductive pentose-phosphate cycle (GO:0019253);; Biological Process: oxidation-reduction process (GO:0055114);;	K01602|4.31029e-84|mus:103976659|K01602 ribulose-bisphosphate carboxylase small chain [EC:4.1.1.39] | (RefSeq) ribulose bisphosphate carboxylase small chain, chloroplastic	Glyoxylate and dicarboxylate metabolism (ko00630);; Carbon fixation in photosynthetic organisms (ko00710);; Carbon metabolism (ko01200)	--	--	Ribulose bisphosphate carboxylase, small chain;; Ribulose-1,5-bisphosphate carboxylase small subunit	Ribulose bisphosphate carboxylase small chain 3, chloroplastic (Precursor) GN=RBCS3 OS=Fritillaria agrestis (Stinkbells) PE=2 SV=1	G	Carbohydrate transport and metabolism	RecName: Full=Ribulose bisphosphate carboxylase small chain 3, chloroplastic; Short=RuBisCO small subunit 3; Flags: Precursor [Fritillaria agrestis]	AT1G67090
F01.PB24029	1.18925	1.93829	27.4439	41.0941	66.4268	169.845	3.89825	2.37782	1.01221	0.398658	45.0233	24.1226	0.206998	1.67703	0.152646	0.278433	1.56377	34.269	118.136	3.13803	0.705436	34.573	0.942016	0.215539	0.64512	5.09884	6.8843	1.64991	-0.503208	5.11158	-0.0860234	-2.21331	--	--	Biological Process: biosynthetic process (GO:0009058);; Molecular Function: transferase activity, transferring acyl groups other than amino-acyl groups (GO:0016747);;	K00660|7.03123e-169|pda:103712379|K00660 chalcone synthase [EC:2.3.1.74] | (RefSeq) chalcone synthase 1	Flavonoid biosynthesis (ko00941);; Circadian rhythm - plant (ko04712)	--	--	Chalcone and stilbene synthases, C-terminal domain;; Chalcone and stilbene synthases, N-terminal domain;; 3-Oxoacyl-[acyl-carrier-protein (ACP)] synthase III C terminal;; 3-Oxoacyl-[acyl-carrier-protein (ACP)] synthase III;; FAE1/Type III polyketide synthase-like protein;; Chalcone and stilbene synthases, N-terminal domain	Chalcone synthase 2 GN=CHS2 OS=Citrus sinensis (Sweet orange) PE=2 SV=1	H	Coenzyme transport and metabolism	chalcone synthase C [Lilium hybrid division I]	AT5G13930
F01.PB12173	0.282639	0.936155	0.866853	1.25422	22.2269	41.2521	14.0786	31.6197	0.854896	0.516455	34.6786	11.9779	0.028668	0.482989	3.16025	29.1738	0.609397	1.06053	31.7395	22.8492	0.685675	23.3282	0.255829	16.167	-0.714309	0.0849269	4.98821	4.51408	-0.544192	4.54401	-1.96619	4.01499	[E]	Amino acid transport and metabolism	Molecular Function: serine-type carboxypeptidase activity (GO:0004185);; Cellular Component: vacuole (GO:0005773);; Cellular Component: peroxisome (GO:0005777);; Cellular Component: endoplasmic reticulum membrane (GO:0005789);; Biological Process: proteolysis (GO:0006508);; Cellular Component: cytoplasmic vesicle (GO:0016023);;	K16298|0|mus:103970187|K16298 serine carboxypeptidase-like clade IV [EC:3.4.16.-] | (RefSeq) serine carboxypeptidase-like	--	[OE]	Posttranslational modification, protein turnover, chaperones;; Amino acid transport and metabolism	Serine carboxypeptidase	Serine carboxypeptidase 3 (Precursor) OS=Oryza sativa subsp. japonica (Rice) PE=2 SV=1	O	Posttranslational modification, protein turnover, chaperones	PREDICTED: serine carboxypeptidase-like [Elaeis guineensis]	AT3G10410
F01.PB10805	0.131785	0.240778	0.399918	0.320235	0.854184	0.593472	0.955291	0.496416	0.129151	0.079186	0.726844	0.302969	0.576909	0.747989	1.18868	0.710994	0.186281	0.360077	0.723828	0.725854	0.104168	0.514907	0.662449	0.949839	-2.42367	-1.47322	-0.466082	-0.462051	-3.26162	-0.957337	-0.593901	-0.074094	[F]	Nucleotide transport and metabolism	Molecular Function: magnesium ion binding (GO:0000287);; Molecular Function: dUTP diphosphatase activity (GO:0004170);; Cellular Component: cytosol (GO:0005829);; Biological Process: dUMP biosynthetic process (GO:0006226);; Biological Process: DNA-dependent DNA replication (GO:0006261);; Biological Process: DNA repair (GO:0006281);; Molecular Function: identical protein binding (GO:0042802);; Bio…	K01520|5.12242e-43|cmo:103487963|K01520 dUTP pyrophosphatase [EC:3.6.1.23] | (RefSeq) deoxyuridine 5'-triphosphate nucleotidohydrolase	Pyrimidine metabolism (ko00240)	[F]	Nucleotide transport and metabolism	--	Deoxyuridine 5&apos;-triphosphate nucleotidohydrolase GN=OSJNBa0039O18.10 OS=Oryza sativa subsp. japonica (Rice) PE=3 SV=1	F	Nucleotide transport and metabolism	PREDICTED: deoxyuridine 5&apos;-triphosphate nucleotidohydrolase [Cucumis melo]	--
F01.PB10806	5.36812	7.35804	3.52019	4.47061	1.0506	1.88462	5.45162	4.38609	5.7882	2.43924	4.57621	2.20716	3.79506	4.55127	2.21222	12.1958	6.36308	3.9954	1.46761	4.91885	4.11372	3.39169	4.17317	7.20399	2.66975	1.99838	0.553569	2.29835	2.04048	1.76205	2.06118	2.84882	--	--	Cellular Component: nucleus (GO:0005634);; Cellular Component: cytosol (GO:0005829);; Biological Process: regulation of protein ubiquitination (GO:0031396);; Molecular Function: identical protein binding (GO:0042802);; Biological Process: cellular response to salt stress (GO:0071472);;	K10523|0|pda:103704136|K10523 speckle-type POZ protein | (RefSeq) BTB/POZ and MATH domain-containing protein 3-like	--	[DR]	Cell cycle control, cell division, chromosome partitioning;; General function prediction only	BTB/POZ domain	BTB/POZ and MATH domain-containing protein 3 GN=BPM3 OS=Arabidopsis thaliana (Mouse-ear cress) PE=1 SV=1	D	Cell cycle control, cell division, chromosome partitioning	PREDICTED: BTB/POZ and MATH domain-containing protein 3-like [Elaeis guineensis]	AT2G39760
F01.PB16949	0.02444	0.04948	1.52331	0.278631	1.44617	1.19771	0	0	0	0	0.020939	0	0.011195	0	0	0	0.03696	0.900971	1.32194	0	0	0.0104695	0.0055975	0	-4.75399	-0.150287	0.402765	-13.2877	-13.2877	-6.56395	-7.45546	-13.2877	[M]	Cell wall/membrane/envelope biogenesis	Biological Process: calcium ion transport (GO:0006816);; Biological Process: Golgi organization (GO:0007030);; Biological Process: DNA mediated transformation (GO:0009294);; Biological Process: response to bacterium (GO:0009617);; Biological Process: response to salt stress (GO:0009651);; Biological Process: cytokinin-activated signaling pathway (GO:0009736);; Biological Process: cell wall biogen…	K13680|2.6515e-166|mus:103992432|K13680 beta-mannan synthase [EC:2.4.1.32] | (RefSeq) probable mannan synthase 11 isoform X1	--	--	--	Glycosyl transferase family 2;; Glycosyltransferase like family 2;; Glycosyl transferase family group 2	Glucomannan 4-beta-mannosyltransferase 9 GN=F17C15.180 OS=Arabidopsis thaliana (Mouse-ear cress) PE=2 SV=1	M	Cell wall/membrane/envelope biogenesis	PREDICTED: glucomannan 4-beta-mannosyltransferase 1-like [Elaeis guineensis]	AT5G22740
F01.PB1081	1048.44	1226.82	650.279	682.14	666.028	559.415	551.459	495.527	1435.86	1471.85	479.219	514.381	286.711	530.829	403.661	315.969	1137.63	666.209	612.721	523.493	1453.86	496.8	408.77	359.815	10.1518	9.37983	9.25909	9.03203	10.5057	8.95652	8.67515	8.49111	[J]	Translation, ribosomal structure and biogenesis	Molecular Function: structural constituent of ribosome (GO:0003735);; Cellular Component: nucleolus (GO:0005730);; Cellular Component: mitochondrion (GO:0005739);; Biological Process: translation (GO:0006412);; Cellular Component: chloroplast (GO:0009507);; Cellular Component: cytosolic large ribosomal subunit (GO:0022625);;	K02889|7.15061e-105|obr:102722192|K02889 large subunit ribosomal protein L21e | (RefSeq) 60S ribosomal protein L21-1	Ribosome (ko03010)	[J]	Translation, ribosomal structure and biogenesis	Ribosomal protein L21e	60S ribosomal protein L21-2 GN=RPL21F OS=Arabidopsis thaliana (Mouse-ear cress) PE=2 SV=1	J	Translation, ribosomal structure and biogenesis	PREDICTED: 60S ribosomal protein L21-2-like [Oryza brachyantha]	AT1G57860
F01.PB41191	6.22796	4.91944	1.76705	3.35479	0.750035	2.18625	1.29464	1.80066	0.106884	0.031308	0	0	0	0.024257	0	0	5.5737	2.56092	1.46814	1.54765	0.069096	0	0.0121285	0	2.47866	1.35672	0.554089	0.630173	-3.85317	-13.2877	-6.35361	-13.2877	--	--	--	--	--	[U]	Intracellular trafficking, secretion, and vesicular transport	--	--	U	Intracellular trafficking, secretion, and vesicular transport	PREDICTED: target of Myb protein 1-like isoform X1 [Elaeis guineensis]	AT4G32760
F01.PB2359	0.242562	0.358256	0.764707	0.653475	4.08971	5.67397	2.46332	7.1217	0.136529	0	0.93583	0.316288	0.028192	0.05265	0.171962	0.34529	0.300409	0.709091	4.88184	4.79251	0.0682645	0.626059	0.040421	0.258626	-1.73452	-0.495754	2.28745	2.26081	-3.87061	-0.675399	-4.62519	-1.9505	--	--	--	--	--	--	--	--	--	--	--	--	--
F01.PB1082	36.2126	49.8723	21.8573	20.7868	16.8969	12.163	16.7507	14.1398	44.2439	53.6349	21.275	30.0815	12.5875	21.7928	18.7302	18.7238	43.0424	21.3221	14.5299	15.4453	48.9394	25.6783	17.1901	18.727	5.42769	4.41428	3.86097	3.9491	5.61293	4.68248	4.10352	4.22706	[LR]	Replication, recombination and repair;; General function prediction only	Molecular Function: hydrolase activity (GO:0016787);;	K07766|4.22384e-82|vvi:100241889|K07766 diphosphoinositol-polyphosphate diphosphatase [EC:3.6.1.52] | (RefSeq) nudix hydrolase 16, mitochondrial	--	[T]	Signal transduction mechanisms	NUDIX domain	Nudix hydrolase 16, mitochondrial (Precursor) GN=T2E22.9 OS=Arabidopsis thaliana (Mouse-ear cress) PE=2 SV=1	T	Signal transduction mechanisms	PREDICTED: nudix hydrolase 16, mitochondrial [Vitis vinifera]	AT3G12600
F01.PB60567	0.67903	0.310714	57.3135	103.652	227.251	546.575	0.182244	0.776439	0.639981	0.843707	244.185	100.635	0.248759	6.29193	0	0.046802	0.494872	80.4826	386.913	0.479341	0.741844	172.41	3.27035	0.023401	-1.01458	6.33061	8.59587	-1.06057	-0.430618	7.4297	1.70949	-5.41113	[MG]	Cell wall/membrane/envelope biogenesis;; Carbohydrate transport and metabolism	Molecular Function: binding (GO:0005488);; Biological Process: metabolic process (GO:0008152);; Molecular Function: oxidoreductase activity (GO:0016491);;	K08695|2.41451e-86|mus:103994101|K08695 anthocyanidin reductase [EC:1.3.1.77] | (RefSeq) anthocyanidin reductase	Flavonoid biosynthesis (ko00941)	[V]	Defense mechanisms	NAD(P)H-binding;; NAD dependent epimerase/dehydratase family;; GDP-mannose 4,6 dehydratase;; NmrA-like family;; 3-beta hydroxysteroid dehydrogenase/isomerase family;; Male sterility protein	Dihydroflavonol-4-reductase GN=DFR OS=Gerbera hybrida (Daisy) PE=2 SV=1	Q	Secondary metabolites biosynthesis, transport and catabolism	PREDICTED: anthocyanidin reductase [Musa acuminata subsp. malaccensis]	AT1G61720
F01.PB10823	0.934068	0.848693	1.17664	1.30596	1.59478	2.83193	0.668122	0.70886	2.31528	2.10841	5.41326	2.43618	0.945756	3.38075	3.09076	2.60477	0.891381	1.2413	2.21335	0.688491	2.21185	3.92472	2.16325	2.84776	-0.165725	0.31197	1.1463	-0.538281	1.14532	1.97263	1.11327	1.50988	--	--	Cellular Component: intracellular (GO:0005622);; Molecular Function: zinc ion binding (GO:0008270);;	--	--	--	--	B-box zinc finger	B-box zinc finger protein 24 {ECO:0000303|PubMed:19920209} GN=At1g06040 OS=Arabidopsis thaliana (Mouse-ear cress) PE=1 SV=1	S	Function unknown	PREDICTED: B-box zinc finger protein 24 [Elaeis guineensis]	AT1G06040
F01.PB40094	0.854228	0.200751	1.28586	1.34912	1.14431	1.52981	0.562986	0.198801	0.218075	1.01319	0.100065	0.025173	0.009855	0.006375	0.018055	0.102252	0.527489	1.31749	1.33706	0.380893	0.615634	0.062619	0.008115	0.0601535	-0.922512	0.397904	0.419176	-1.39216	-0.699622	-3.99495	-6.92752	-4.05281	[I]	Lipid transport and metabolism	Molecular Function: iron ion binding (GO:0005506);; Biological Process: fatty acid biosynthetic process (GO:0006633);; Biological Process: wax biosynthetic process (GO:0010025);; Biological Process: cutin biosynthetic process (GO:0010143);; Cellular Component: integral component of membrane (GO:0016021);; Molecular Function: oxidoreductase activity (GO:0016491);; Biological Process: cuticle devel…	K15404|0|mus:103971700|K15404 aldehyde decarbonylase [EC:4.1.99.5] | (RefSeq) protein ECERIFERUM 1-like	Cutin, suberine and wax biosynthesis (ko00073)	--	--	WAX2 C-terminal domain;; Fatty acid hydroxylase superfamily	Protein ECERIFERUM 1 GN=CER1 OS=Arabidopsis thaliana (Mouse-ear cress) PE=1 SV=1	I	Lipid transport and metabolism	PREDICTED: protein ECERIFERUM 1-like [Elaeis guineensis]	AT1G02205
F01.PB10831	3.33022	3.4965	7.36713	8.71789	4.70319	6.40617	3.61643	2.80743	2.67179	2.9457	4.95397	4.04524	3.4288	3.93554	3.06302	3.25266	3.41336	8.04251	5.55468	3.21193	2.80875	4.4996	3.68217	3.15784	1.77124	3.00766	2.47373	1.68348	1.48998	2.16983	1.8806	1.65898	--	--	--	--	--	--	--	GDP-fucose protein O-fucosyltransferase	--	S	Function unknown	PREDICTED: uncharacterized protein LOC103715609 [Phoenix dactylifera]	AT3G21190
F01.PB10833	1.78786	1.71625	2.62531	2.00313	2.28227	1.99564	1.59689	2.03454	0.854403	1.08362	1.80756	1.9971	1.70889	1.74043	1.15627	1.37848	1.75206	2.31422	2.13896	1.81571	0.969012	1.90233	1.72466	1.26737	0.809131	1.21059	1.09698	0.860617	-0.0452654	0.927846	0.786396	0.341952	[E]	Amino acid transport and metabolism	Biological Process: amino acid transmembrane transport (GO:0003333);; Molecular Function: amino acid transmembrane transporter activity (GO:0015171);; Cellular Component: integral component of membrane (GO:0016021);;	--	--	[E]	Amino acid transport and metabolism	Amino acid permease;; Amino acid permease	Probable polyamine transporter At1g31830 GN=At1g31830 OS=Arabidopsis thaliana (Mouse-ear cress) PE=2 SV=1	E	Amino acid transport and metabolism	PREDICTED: probable polyamine transporter At1g31830 isoform X1 [Phoenix dactylifera]	AT1G31830
F01.PB10836	9.93008	8.81758	8.44901	11.5951	5.77541	6.18936	6.43262	6.35403	3.32933	3.1442	6.10928	5.65025	4.6803	4.7299	7.50991	8.08086	9.37383	10.0221	5.98238	6.39333	3.23677	5.87977	4.7051	7.79539	3.22865	3.32512	2.58074	2.67659	1.6946	2.55578	2.23426	2.96264	[R]	General function prediction only	--	--	--	[R]	General function prediction only	--	--	R	General function prediction only	PREDICTED: alpha/beta hydrolase domain-containing protein 17B-like [Phoenix dactylifera]	--
F01.PB10837	10.7809	12.3349	8.68408	8.75548	10.2206	15.2282	35.263	53.9458	34.8472	13.4115	10.3205	6.67258	5.00562	11.4911	14.9939	15.9727	11.5579	8.71978	12.7244	44.6044	24.1293	8.49653	8.24836	15.4833	3.53082	3.12431	3.66954	5.47912	4.59272	3.08689	3.04413	3.95265	--	--	Molecular Function: kinase activity (GO:0016301);; Biological Process: phosphorylation (GO:0016310);;	--	--	[R]	General function prediction only	Leucine rich repeat;; Leucine Rich repeats (2 copies);; Leucine rich repeat N-terminal domain;; Leucine Rich Repeat	Somatic embryogenesis receptor kinase 1 (Precursor) OS=Arabidopsis thaliana (Mouse-ear cress) PE=1 SV=2	R	General function prediction only	PREDICTED: somatic embryogenesis receptor kinase 2-like [Elaeis guineensis]	AT5G21090
F01.PB11675	0.095393	0.336238	0.680181	0.555013	3.64001	5.32766	0.104209	0.049092	0.171827	0.24295	1.08119	0.689136	0	0.079334	0	0	0.215815	0.617597	4.48384	0.0766505	0.207389	0.885164	0.039667	0	-2.21146	-0.695029	2.16477	-3.70368	-2.2689	-0.17582	-4.65228	-13.2877	--	--	Cellular Component: cytoskeleton (GO:0005856);; Biological Process: actin filament organization (GO:0007015);;	K05758|4.14593e-125|pda:103716272|K05758 actin related protein 2/3 complex, subunit 2 | (RefSeq) actin-related protein 2/3 complex subunit 2B	Endocytosis (ko04144)	[Z]	Cytoskeleton	Arp2/3 complex, 34 kD subunit p34-Arc	Actin-related protein 2/3 complex subunit 2B GN=ARPC2B OS=Arabidopsis thaliana (Mouse-ear cress) PE=2 SV=1	Z	Cytoskeleton	PREDICTED: actin-related protein 2/3 complex subunit 2B isoform X1 [Elaeis guineensis]	AT2G33385
F01.PB10842	2.96642	2.93249	3.42681	3.95087	5.01818	5.09772	5.25276	4.28308	5.22248	4.24696	5.21945	4.28751	5.61073	6.68865	8.84899	7.02673	2.94946	3.68884	5.05795	4.76792	4.73472	4.75348	6.14969	7.93786	1.5605	1.88321	2.33858	2.25339	2.24331	2.24901	2.62054	2.98877	--	--	--	--	--	[I]	Lipid transport and metabolism	--	--	I	Lipid transport and metabolism	PREDICTED: stAR-related lipid transfer protein 7, mitochondrial-like [Phoenix dactylifera]	AT1G64720
F01.PB10843	1.27791	1.03029	2.80465	1.84618	5.05291	3.03347	22.2236	21.0981	1.51016	1.22038	2.31658	2.76892	3.20369	4.80914	13.3828	21.4858	1.1541	2.32542	4.04319	21.6609	1.36527	2.54275	4.00642	17.4343	0.206895	1.21755	2.01553	4.43702	0.449293	1.34645	2.00235	4.12386	--	--	Cellular Component: membrane (GO:0016020);;	--	--	--	--	EamA-like transporter family	WAT1-related protein At5g64700 GN=At5g64700 OS=Arabidopsis thaliana (Mouse-ear cress) PE=2 SV=1	S	Function unknown	PREDICTED: WAT1-related protein At5g64700-like [Phoenix dactylifera]	AT5G64700
F01.PB35214	0.09894	0.145378	0.004471	0.039681	1.57865	3.55805	0.081963	0.19607	0.623341	0.265714	0.152157	0.052151	0.006957	0.033631	0	0.013407	0.122159	0.022076	2.56835	0.139016	0.444528	0.102154	0.020294	0.0067035	-3.03199	-5.49486	1.3609	-2.84563	-1.16933	-3.28977	-5.61571	-7.19951	[C]	Energy production and conversion	Molecular Function: phosphoenolpyruvate carboxykinase (ATP) activity (GO:0004612);; Molecular Function: ATP binding (GO:0005524);; Biological Process: gluconeogenesis (GO:0006094);;	K01610|6.15264e-159|cit:102629129|K01610 phosphoenolpyruvate carboxykinase (ATP) [EC:4.1.1.49] | (RefSeq) phosphoenolpyruvate carboxykinase [ATP]-like	Glycolysis / Gluconeogenesis (ko00010);; Citrate cycle (TCA cycle) (ko00020);; Pyruvate metabolism (ko00620);; Carbon fixation in photosynthetic organisms (ko00710);; Carbon metabolism (ko01200)	--	--	Phosphoenolpyruvate carboxykinase;; Phosphoenolpyruvate carboxykinase;; Phosphoenolpyruvate carboxykinase	Phosphoenolpyruvate carboxykinase [ATP] GN=PCKA OS=Arabidopsis thaliana (Mouse-ear cress) PE=1 SV=1	C	Energy production and conversion	PREDICTED: LOW QUALITY PROTEIN: phosphoenolpyruvate carboxykinase [ATP]-like [Elaeis guineensis]	AT4G37870
F01.PB10850	10.3636	12.7743	12.3735	13.2129	9.95369	18.4538	19.8237	21.3008	12.5231	12.9711	21.4295	10.6504	5.99244	7.44205	23.3659	22.8363	11.5689	12.7932	14.2037	20.5622	12.7471	16.04	6.71725	23.1011	3.5322	3.67732	3.82821	4.36193	3.67211	4.00361	2.74789	4.5299	--	--	Cellular Component: membrane (GO:0016020);;	--	--	[G]	Carbohydrate transport and metabolism	Glycosyltransferase family 29 (sialyltransferase)	--	G	Carbohydrate transport and metabolism	PREDICTED: CMP-N-acetylneuraminate-beta-galactosamide-alpha-2,3-sialyltransferase 1-like [Elaeis guineensis]	AT1G08280
F01.PB10852	4.1122	4.88575	3.45867	2.92111	15.5556	13.1692	13.1591	18.0795	5.61566	2.99531	26.3947	30.0224	7.8254	29.3541	37.9993	29.1625	4.49897	3.18989	14.3624	15.6193	4.30549	28.2085	18.5898	33.5809	2.16963	1.67355	3.84423	3.96527	2.10621	4.81806	4.21644	5.06957	--	--	--	--	--	--	--	PLATZ transcription factor	--	S	Function unknown	PREDICTED: uncharacterized protein LOC103985321 [Musa acuminata subsp. malaccensis]	AT1G32700
F01.PB10853	0.367038	0.572981	0.061651	0.172011	0.139388	0.131535	0	0	9.17737	6.21278	1.1843	0.534494	0.100925	0.338569	0.104708	0.11355	0.470009	0.116831	0.135462	0	7.69507	0.859398	0.219747	0.109129	-1.08893	-3.09627	-2.88298	-13.2877	2.94395	-0.218435	-2.18543	-3.19457	--	--	--	--	--	--	--	--	--	--	--	--	--
F01.PB10854	10.0796	11.023	14.3416	12.0942	14.0305	7.40689	2.76572	4.26106	13.3376	19.326	4.53366	5.341	3.67901	6.90833	2.75643	2.42404	10.5513	13.2179	10.7187	3.51339	16.3318	4.93733	5.29367	2.59023	3.39936	3.72443	3.42207	1.81291	4.02962	2.30376	2.4043	1.37314	[R]	General function prediction only	Molecular Function: catalytic activity (GO:0003824);; Biological Process: metabolic process (GO:0008152);;	--	--	[R]	General function prediction only	alpha/beta hydrolase fold;; Serine aminopeptidase, S33;; Alpha/beta hydrolase family	--	R	General function prediction only	PREDICTED: monoacylglycerol lipase ABHD6 isoform X1 [Phoenix dactylifera]	AT1G13820
F01.PB10857	5.22914	5.08119	5.47555	5.29271	4.98404	5.7527	10.7593	11.0607	8.08559	6.58556	4.04201	3.3085	3.71916	5.40465	7.17643	2.54935	5.15516	5.38413	5.36837	10.91	7.33558	3.67526	4.56191	4.86289	2.36605	2.42874	2.42451	3.44759	2.87493	1.87788	2.18967	2.28184	--	--	--	--	--	--	--	Sucrase/ferredoxin-like	--	S	Function unknown	PREDICTED: uncharacterized protein LOC103712852 [Phoenix dactylifera]	AT4G26620
F01.PB10858	4.20772	5.49912	4.79013	6.2172	5.23375	2.99885	1.42043	0.91291	6.73774	5.31102	10.0335	6.46219	2.47698	2.8066	1.03442	1.16649	4.85342	5.50367	4.1163	1.16667	6.02438	8.24785	2.64179	1.10046	2.27903	2.46042	2.04138	0.222521	2.59084	3.04404	1.40157	0.138234	[Z]	Cytoskeleton	Molecular Function: GTPase activity (GO:0003924);; Molecular Function: structural constituent of cytoskeleton (GO:0005200);; Molecular Function: GTP binding (GO:0005525);; Cellular Component: cytoplasm (GO:0005737);; Cellular Component: microtubule (GO:0005874);; Biological Process: obsolete GTP catabolic process (GO:0006184);; Biological Process: microtubule-based process (GO:0007017);; Biologic…	K07374|0|tcc:TCM_034607|K07374 tubulin alpha | (RefSeq) Tubulin alpha-2 chain	Phagosome (ko04145)	[Z]	Cytoskeleton	Tubulin C-terminal domain;; Tubulin/FtsZ family, GTPase domain	Tubulin alpha-1 chain GN=TUBA1 OS=Pisum sativum (Garden pea) PE=3 SV=1	Z	Cytoskeleton	PREDICTED: tubulin alpha chain-like [Nelumbo nucifera]	AT4G14960
F01.PB8404	0.066336	0.09244	0.48671	0.641231	0.564442	0.888906	0	0	0.267156	0.095662	1.48253	0.390932	0	0.008838	0	0.010221	0.079388	0.56397	0.726674	0	0.181409	0.936733	0.004419	0.0051105	-3.65312	-0.826053	-0.460421	-13.2877	-2.46189	-0.094137	-7.78978	-7.58436	--	--	Biological Process: transcription, DNA-templated (GO:0006351);; Biological Process: regulation of cellular process (GO:0050794);;	K14484|6.4757e-84|pda:103705981|K14484 auxin-responsive protein IAA | (RefSeq) auxin-induced protein 22D-like	Plant hormone signal transduction (ko04075)	--	--	AUX/IAA family	Auxin-induced protein 22D GN=AUX22D OS=Vigna radiata var. radiata (Mung bean) PE=2 SV=1	K	Transcription	PREDICTED: auxin-induced protein 22D-like [Phoenix dactylifera]	AT5G43700
F01.PB26252	24.0705	27.1286	8.56308	8.32326	6.93115	6.1662	6.125	7.09393	0.033536	0.109354	0	0	0.027515	0.08084	0.028835	0	25.5995	8.44317	6.54867	6.60946	0.071445	0	0.0541775	0.0144175	4.67805	3.0778	2.71122	2.72456	-3.80501	-13.2877	-4.2035	-6.10606	[R]	General function prediction only	Molecular Function: histone acetyltransferase activity (GO:0004402);; Cellular Component: nucleolus (GO:0005730);; Cellular Component: cytosol (GO:0005829);; Biological Process: DNA repair (GO:0006281);; Biological Process: unidimensional cell growth (GO:0009826);; Biological Process: flower development (GO:0009908);; Biological Process: leaf morphogenesis (GO:0009965);; Biological Process: trich…	K10752|0|pda:103720121|K10752 histone-binding protein RBBP4 | (RefSeq) WD-40 repeat-containing protein MSI4-like	--	[B]	Chromatin structure and dynamics	WD domain, G-beta repeat;; Histone-binding protein RBBP4 or subunit C of CAF1 complex	WD-40 repeat-containing protein MSI4 GN=F3P11.12 OS=Arabidopsis thaliana (Mouse-ear cress) PE=1 SV=3	B	Chromatin structure and dynamics	PREDICTED: WD-40 repeat-containing protein MSI4 [Nelumbo nucifera]	AT2G19520
F01.PB60644	0	0.014246	0.059362	0.090672	8.09124	15.2066	0.125755	0.05475	0.201552	0.137493	4.24955	1.02975	0	0.203776	0.011615	0	0.007123	0.075017	11.6489	0.0902525	0.169523	2.63965	0.101888	0.0058075	-7.11319	-3.73472	3.54214	-3.46829	-2.5596	1.4004	-3.29353	-7.40324	--	--	Molecular Function: hydrolase activity, hydrolyzing O-glycosyl compounds (GO:0004553);; Cellular Component: cell wall (GO:0005618);; Biological Process: cellular glucan metabolic process (GO:0006073);; Molecular Function: xyloglucan:xyloglucosyl transferase activity (GO:0016762);; Biological Process: cell wall macromolecule catabolic process (GO:0016998);; Biological Process: cell wall biogenesis…	K08235|3.47299e-123|pda:103714134|K08235 xyloglucan:xyloglucosyl transferase [EC:2.4.1.207] | (RefSeq) probable xyloglucan endotransglucosylase/hydrolase protein 32	--	--	--	Glycosyl hydrolases family 16;; Xyloglucan endo-transglycosylase (XET) C-terminus	Probable xyloglucan endotransglucosylase/hydrolase protein 32 (Precursor) GN=XTH32 OS=Arabidopsis thaliana (Mouse-ear cress) PE=2 SV=1	R	General function prediction only	PREDICTED: probable xyloglucan endotransglucosylase/hydrolase protein 32 [Elaeis guineensis]	AT2G36870
F01.PB10863	0	0	0.067996	0	0.265554	0.712424	0.09515	0.711567	0.045076	0	0.800674	1.00183	0.056034	1.24002	0.225952	0.293924	0	0.033998	0.488989	0.403358	0.022538	0.901253	0.648025	0.259938	-13.2877	-4.87417	-1.03183	-1.30951	-5.46511	-0.149836	-0.625656	-1.94321	[R]	General function prediction only	Molecular Function: phospholipase A2 activity (GO:0004623);; Biological Process: lipid metabolic process (GO:0006629);; Molecular Function: galactolipase activity (GO:0047714);;	--	--	[I]	Lipid transport and metabolism	Patatin-like phospholipase	Patatin-like protein 2 GN=PLP2 OS=Arabidopsis thaliana (Mouse-ear cress) PE=1 SV=1	I	Lipid transport and metabolism	PREDICTED: patatin-like protein 2 [Phoenix dactylifera]	AT2G26560
F01.PB10866	3.23685	4.11609	5.29136	5.633	5.4826	6.64922	9.4963	7.34376	4.80836	2.78465	4.8727	4.98468	3.70676	4.21224	4.21455	6.42293	3.67647	5.46218	6.06591	8.42003	3.79651	4.92869	3.9595	5.31874	1.87836	2.4495	2.60075	3.07384	1.92471	2.30123	1.98535	2.41111	[U]	Intracellular trafficking, secretion, and vesicular transport	Molecular Function: metal ion binding (GO:0046872);;	K12486|0|mus:103985145|K12486 stromal membrane-associated protein | (RefSeq) probable ADP-ribosylation factor GTPase-activating protein AGD11	Endocytosis (ko04144)	[R]	General function prediction only	C2 domain	Probable ADP-ribosylation factor GTPase-activating protein AGD11 GN=AGD11 OS=Arabidopsis thaliana (Mouse-ear cress) PE=2 SV=1	T	Signal transduction mechanisms	PREDICTED: probable ADP-ribosylation factor GTPase-activating protein AGD11 [Musa acuminata subsp. malaccensis]	AT3G07940
F01.PB10868	0	0.006788	0.020015	0	0	0.021279	0.00772	0	0.450222	0.289388	0.876808	0.94656	0.607226	0.788557	1.15992	1.11471	0.003394	0.0100075	0.0106395	0.00386	0.369805	0.911684	0.697891	1.13732	-8.1609	-6.62843	-6.54093	-7.98028	-1.43477	-0.133236	-0.518719	0.185759	[H]	Coenzyme transport and metabolism	Biological Process: thiamine biosynthetic process (GO:0009228);; Molecular Function: iron-sulfur cluster binding (GO:0051536);;	--	--	--	--	Radical SAM ThiC family	Phosphomethylpyrimidine synthase, chloroplastic (Precursor) GN=T27A16.27 OS=Arabidopsis thaliana (Mouse-ear cress) PE=1 SV=1	H	Coenzyme transport and metabolism	PREDICTED: phosphomethylpyrimidine synthase, chloroplastic isoform X2 [Cucumis melo]	AT2G29630
F01.PB1087	21.4671	19.2592	33.1728	28.772	43.7323	37.9298	44.0887	36.0813	27.1662	34.0463	30.8014	25.0132	40.5603	32.2388	42.3434	47.6981	20.3631	30.9724	40.8311	40.085	30.6063	27.9073	36.3996	45.0208	4.3479	4.95292	5.3516	5.32499	4.93576	4.80258	5.18585	5.49252	--	--	Cellular Component: chloroplast (GO:0009507);; Biological Process: thylakoid membrane organization (GO:0010027);; Biological Process: isopentenyl diphosphate biosynthetic process, methylerythritol 4-phosphate pathway (GO:0019288);;	--	--	--	--	Protein of unknown function (DUF3054)	--	S	Function unknown	PREDICTED: uncharacterized protein LOC105058200 [Elaeis guineensis]	AT1G44920
F01.PB10870	73.7141	72.4964	80.036	71.9624	76.7799	74.532	118.08	95.7253	46.5143	45.1015	56.8212	54.994	49.5007	72.1395	117.458	103.499	73.1052	75.9992	75.656	106.903	45.8079	55.9076	60.8201	110.478	6.1919	6.24791	6.24138	6.74016	5.51753	5.80497	5.92648	6.78762	--	--	--	K03122|2.7596e-159|pda:103715675|K03122 transcription initiation factor TFIIA large subunit | (RefSeq) transcription initiation factor IIA subunit 1-like	Basal transcription factors (ko03022)	[K]	Transcription	Transcription factor IIA, alpha/beta subunit	--	K	Transcription	PREDICTED: transcription initiation factor IIA subunit 1-like [Phoenix dactylifera]	AT1G07480
F01.PB40152	0.940378	0.920276	17.8769	4.2859	21.8463	31.3129	15.0602	17.1213	0.186478	0.597796	0.270351	0.531681	0.090062	0.398428	0.684676	0.46209	0.930327	11.0814	26.5796	16.0908	0.392137	0.401016	0.244245	0.573383	-0.104035	3.47008	4.73225	4.00817	-1.3502	-1.31791	-2.03301	-0.802177	--	--	Molecular Function: chitinase activity (GO:0004568);; Biological Process: carbohydrate metabolic process (GO:0005975);; Biological Process: chitin catabolic process (GO:0006032);; Cellular Component: cytoplasmic vesicle (GO:0016023);; Biological Process: cell wall macromolecule catabolic process (GO:0016998);;	--	--	[R]	General function prediction only	Chitinase class I;; Chitinase class I	Chitinase-like protein 1 (Precursor) GN=At1g05850 OS=Arabidopsis thaliana (Mouse-ear cress) PE=1 SV=1	R	General function prediction only	PREDICTED: chitinase-like protein 1 [Phoenix dactylifera]	AT1G05850
F01.PB74857	0.086187	0.053807	1.49367	2.09388	3.37286	9.65818	0.07881	0.065099	0.104872	0.068955	0.962196	0.786795	0.004125	0.109087	0.294031	0.162802	0.069997	1.79378	6.51552	0.0719545	0.0869135	0.874496	0.056606	0.228416	-3.8345	0.843081	2.7039	-3.79477	-3.52262	-0.193312	-4.14035	-2.12963	--	--	Biological Process: flavonoid biosynthetic process (GO:0009813);; Molecular Function: naringenin-chalcone synthase activity (GO:0016210);;	K00660|1.77019e-117|pda:103712379|K00660 chalcone synthase [EC:2.3.1.74] | (RefSeq) chalcone synthase 1	Flavonoid biosynthesis (ko00941);; Circadian rhythm - plant (ko04712)	--	--	Chalcone and stilbene synthases, N-terminal domain;; Chalcone and stilbene synthases, C-terminal domain;; 3-Oxoacyl-[acyl-carrier-protein (ACP)] synthase III C terminal;; Chalcone and stilbene synthases, C-terminal domain;; 3-Oxoacyl-[acyl-carrier-protein (ACP)] synthase III C terminal	Chalcone synthase GN=CHS OS=Callistephus chinensis (China aster) PE=2 SV=2	H	Coenzyme transport and metabolism	chalcone synthase C [Lilium hybrid division I]	--
F01.PB10877	1.1951	1.60071	0.365099	0.487515	0.25522	0.261662	0.411039	0.786723	11.7631	11.5346	6.26973	3.0822	0.561519	0.818458	0	0	1.3979	0.426307	0.258441	0.598881	11.6488	4.67596	0.689989	0	0.483368	-1.2297	-1.95154	-0.739418	3.54213	2.22529	-0.535147	-13.2877	[R]	General function prediction only	Molecular Function: oxidoreductase activity, acting on paired donors, with incorporation or reduction of molecular oxygen, 2-oxoglutarate as one donor, and incorporation of one atom each of oxygen into both donors (GO:0016706);; Biological Process: oxidation-reduction process (GO:0055114);;	K05933|3.16999e-127|csv:101221460|K05933 aminocyclopropanecarboxylate oxidase [EC:1.14.17.4] | (RefSeq) 1-aminocyclopropane-1-carboxylate oxidase 5	Cysteine and methionine metabolism (ko00270)	[QR]	Secondary metabolites biosynthesis, transport and catabolism;; General function prediction only	non-haem dioxygenase in morphine synthesis N-terminal;; 2OG-Fe(II) oxygenase superfamily	1-aminocyclopropane-1-carboxylate oxidase GN=MAO1B OS=Musa acuminata (Banana) PE=3 SV=1	Q	Secondary metabolites biosynthesis, transport and catabolism	1-aminocyclopropane-1-carboxylic acid oxidase [Tulipa gesneriana]	AT1G77330
F01.PB10878	0.258574	0.342529	0.150326	0.202544	0.160405	0.1624	0.796439	0.970268	1.7189	2.01314	0.985088	0.434639	0.272109	0.61116	0.752198	1.22634	0.300551	0.176435	0.161403	0.883354	1.86602	0.709863	0.441635	0.989267	-1.73384	-2.50197	-2.63037	-0.178774	0.900041	-0.494183	-1.17875	-0.0154223	--	--	Molecular Function: carboxymethylenebutenolidase activity (GO:0008806);;	--	--	[R]	General function prediction only	--	Endo-1,3;1,4-beta-D-glucanase (Precursor) OS=Zea mays (Maize) PE=1 SV=1	R	General function prediction only	PREDICTED: endo-1,3;1,4-beta-D-glucanase [Vitis vinifera]	--
F01.PB1088	9.69196	8.80459	17.8596	18.542	18.4095	26.3721	26.4337	24.3049	17.4738	18.9738	15.8051	13.7147	10.4651	13.8969	12.8673	17.7944	9.24827	18.2008	22.3908	25.3693	18.2238	14.7599	12.181	15.3309	3.2092	4.18594	4.48484	4.66502	4.18776	3.88362	3.60657	3.93838	--	--	--	--	--	--	--	--	GPI-anchored protein LORELEI (Precursor) GN=LRE OS=Arabidopsis thaliana (Mouse-ear cress) PE=2 SV=1	R	General function prediction only	PREDICTED: GPI-anchored protein LORELEI-like [Elaeis guineensis]	--
F01.PB10884	0.408403	0.257264	0.081116	0.211692	0.153591	0.31535	0.043875	0.05347	32.8547	30.8815	28.4954	27.2227	10.3366	14.2341	8.61715	8.46809	0.332834	0.146404	0.234471	0.0486725	31.8681	27.859	12.2854	8.54262	-1.58669	-2.77099	-2.09191	-4.35779	4.99405	4.80008	3.61888	3.0947	[MG]	Cell wall/membrane/envelope biogenesis;; Carbohydrate transport and metabolism	Molecular Function: nucleotide binding (GO:0000166);; Cellular Component: nucleus (GO:0005634);; Cellular Component: cytosol (GO:0005829);; Biological Process: nucleotide-sugar biosynthetic process (GO:0009226);; Molecular Function: UDP-glucuronate decarboxylase activity (GO:0048040);; Cellular Component: apoplast (GO:0048046);; Molecular Function: coenzyme binding (GO:0050662);;	K12449|0|vvi:100248193|K12449 UDP-apiose/xylose synthase | (RefSeq) UDP-D-apiose/UDP-D-xylose synthase 2	Amino sugar and nucleotide sugar metabolism (ko00520)	[GM]	Carbohydrate transport and metabolism;; Cell wall/membrane/envelope biogenesis	NAD dependent epimerase/dehydratase family;; GDP-mannose 4,6 dehydratase	UDP-D-apiose/UDP-D-xylose synthase 2 GN=AXS2 OS=Arabidopsis thaliana (Mouse-ear cress) PE=2 SV=1	G	Carbohydrate transport and metabolism	PREDICTED: UDP-D-apiose/UDP-D-xylose synthase 2 [Vitis vinifera]	AT1G08200
F01.PB10885	5.72259	5.95613	5.68058	5.57618	5.28771	6.59982	11.4771	11.5916	5.87126	8.3913	4.73098	3.53732	4.13042	5.83742	9.33783	40.9976	5.83936	5.62838	5.94376	11.5344	7.13128	4.13415	4.98392	25.1677	2.54584	2.49275	2.5714	3.52788	2.83418	2.04763	2.31731	4.65351	--	--	--	--	--	--	--	Sucrase/ferredoxin-like	--	S	Function unknown	PREDICTED: uncharacterized protein LOC103712852 [Phoenix dactylifera]	AT4G26620
F01.PB10886	14.7962	13.2079	26.7916	23.7878	18.5467	18.2426	15.6414	12.7982	14.9197	15.4867	19.6922	16.5614	10.9632	14.3898	5.94004	7.89025	14.0021	25.2897	18.3946	14.2198	15.2032	18.1268	12.6765	6.91515	3.80758	4.66048	4.20122	3.82984	3.92632	4.18006	3.66409	2.78978	--	--	--	--	--	--	--	--	--	S	Function unknown	PREDICTED: uncharacterized protein LOC105049488 [Elaeis guineensis]	AT1G22790
F01.PB10887	0.054019	0.218196	0.169709	0.130225	0.092981	0.102686	0.172554	0.071883	0.307112	0.119862	0.062476	0.291291	0.116153	0.381681	0.858379	0.900668	0.136107	0.149967	0.0978335	0.122219	0.213487	0.176883	0.248917	0.879524	-2.87612	-2.73632	-3.35205	-3.03129	-2.2271	-2.49831	-2.00568	-0.185042	--	--	--	--	--	--	--	--	--	--	--	--	--
F01.PB10888	9.37787	8.81003	18.7616	16.1111	22.3167	17.9157	22.2168	15.824	10.0775	4.76066	17.9448	14.3491	12.0535	18.5569	15.962	14.002	9.09395	17.4364	20.1162	19.0204	7.41909	16.1469	15.3052	14.982	3.18492	4.12404	4.33029	4.24948	2.89126	4.0132	3.93596	3.90517	--	--	Biological Process: ion transport (GO:0006811);;	--	--	--	--	WRKY DNA -binding domain	Probable WRKY transcription factor 65 GN=WRKY65 OS=Arabidopsis thaliana (Mouse-ear cress) PE=2 SV=1	K	Transcription	PREDICTED: probable WRKY transcription factor 65 isoform X1 [Phoenix dactylifera]	--
F01.PB10889	1.12408	1.28944	0.473713	0.663201	0.348025	0.614655	0.175099	0.074708	1.36634	0.893117	0.456667	0.511207	0.117883	0.116566	0.10302	0.064195	1.20676	0.568457	0.48134	0.124904	1.12973	0.483937	0.117225	0.0836075	0.271257	-0.814623	-1.05457	-2.99996	0.176103	-1.04681	-3.09142	-3.5785	--	--	Molecular Function: binding (GO:0005488);; Molecular Function: oxidoreductase activity (GO:0016491);;	--	--	[Q]	Secondary metabolites biosynthesis, transport and catabolism	Cytochrome P450	Geraniol 8-hydroxylase GN=CYP76B10 OS=Swertia mussotii (Felwort) PE=1 SV=1	Q	Secondary metabolites biosynthesis, transport and catabolism	PREDICTED: geraniol 8-hydroxylase-like [Glycine max]	AT2G45550
F01.PB10890	0.063066	0	0.040569	0.088943	0.22248	0.085681	0.06804	0.225997	0.038733	0.148603	3.7894	1.57982	0.011069	0.073191	0.056577	0.024575	0.031533	0.064756	0.154081	0.147018	0.093668	2.68461	0.04213	0.040576	-4.98243	-3.94662	-2.69731	-2.76495	-3.41476	1.42477	-4.56559	-4.61968	--	--	--	--	--	--	--	--	--	--	--	--	--
F01.PB10893	1.11522	1.4994	1.01738	0.352334	0.457341	0.211416	0.103039	0.354188	3.64934	3.44052	1.45425	1.71855	1.01635	2.0353	0.40112	0.359256	1.30731	0.684859	0.334379	0.228613	3.54493	1.5864	1.52583	0.380188	0.386711	-0.545909	-1.58001	-2.12839	1.8258	0.665847	0.609686	-1.39484	--	--	--	K05389|4.99271e-30|pda:103720046|K05389 potassium channel subfamily K, other eukaryote | (RefSeq) two-pore potassium channel 5-like	--	[P]	Inorganic ion transport and metabolism	Ion channel	Two-pore potassium channel 5 GN=T7B11.10 OS=Arabidopsis thaliana (Mouse-ear cress) PE=1 SV=1	P	Inorganic ion transport and metabolism	PREDICTED: two-pore potassium channel 5-like [Phoenix dactylifera]	AT4G01840
F01.PB10897	0.708029	0.910351	0.566659	0.572797	0.34331	0.412886	0.170902	0.393325	1.36935	1.34974	0.114575	0.598927	0.563065	0.159628	0.222837	0.309336	0.80919	0.569728	0.378098	0.282114	1.35955	0.356751	0.361347	0.266087	-0.305271	-0.811402	-1.40279	-1.82514	0.443234	-1.48661	-1.46815	-1.90949	--	--	--	K15601|1.2896e-78|pda:103722435|K15601 lysine-specific demethylase 3 [EC:1.14.11.-] | (RefSeq) lysine-specific demethylase JMJ25-like	--	[K]	Transcription	JmjC domain, hydroxylase	Lysine-specific demethylase JMJ25 GN=MLP3.6 OS=Arabidopsis thaliana (Mouse-ear cress) PE=1 SV=1	K	Transcription	PREDICTED: LOW QUALITY PROTEIN: uncharacterized protein LOC103722435 [Phoenix dactylifera]	--
F01.PB10898	3.75833	3.65037	4.84834	2.68036	3.94637	3.24918	4.38644	3.88733	2.55815	2.86565	4.55117	3.40863	4.16482	4.15579	6.87013	7.07621	3.70435	3.76435	3.59778	4.13688	2.7119	3.9799	4.16031	6.97317	1.88926	1.91244	1.84715	2.04858	1.43936	1.99277	2.05672	2.80184	--	--	--	--	--	--	--	F-box-like	F-box protein SKIP24 GN=SKIP24 OS=Arabidopsis thaliana (Mouse-ear cress) PE=1 SV=2	R	General function prediction only	PREDICTED: F-box protein SKIP24 isoform X2 [Phoenix dactylifera]	AT1G08710
F01.PB10899	9.27763	10.0584	12.0256	11.5217	6.84742	8.35301	15.6594	12.3848	7.86149	7.065	5.78612	4.88896	4.99116	6.98419	13.6817	14.3018	9.66802	11.7736	7.60022	14.0221	7.46325	5.33754	5.98767	13.9917	3.27324	3.5575	2.92606	3.80964	2.89982	2.4162	2.58202	3.80651	[R]	General function prediction only	Molecular Function: nucleotide binding (GO:0000166);; Molecular Function: nucleic acid binding (GO:0003676);;	K14411|5.00996e-20|mus:103985273|K14411 RNA-binding protein Musashi | (RefSeq) heterogeneous nuclear ribonucleoprotein 1-like	mRNA surveillance pathway (ko03015)	[A]	RNA processing and modification	--	Heterogeneous nuclear ribonucleoprotein 1 GN=RNP1 OS=Arabidopsis thaliana (Mouse-ear cress) PE=1 SV=1	A	RNA processing and modification	PREDICTED: heterogeneous nuclear ribonucleoprotein 1-like [Musa acuminata subsp. malaccensis]	AT2G33410
F01.PB20970	0.252581	0.244335	0.607495	1.7394	1.23149	5.56093	1.35059	1.84306	0.102916	0.073979	0.371985	0.582281	0	0.056865	0.014859	0.028012	0.248458	1.17345	3.39621	1.59683	0.0884475	0.477133	0.0284325	0.0214355	-2.00835	0.230876	1.76397	0.675297	-3.4974	-1.06723	-5.13125	-5.53714	--	--	Molecular Function: binding (GO:0005488);; Molecular Function: oxidoreductase activity (GO:0016491);;	K05280|1.79081e-43|obr:102704205|K05280 flavonoid 3'-monooxygenase [EC:1.14.13.21] | (RefSeq) flavonoid 3'-monooxygenase	Flavonoid biosynthesis (ko00941);; Flavone and flavonol biosynthesis (ko00944)	[Q]	Secondary metabolites biosynthesis, transport and catabolism	Cytochrome P450	Flavonoid 3&apos;-monooxygenase GN=F13G24.190 OS=Arabidopsis thaliana (Mouse-ear cress) PE=1 SV=1	Q	Secondary metabolites biosynthesis, transport and catabolism	flavonoid 3&apos;-hydroxylase [Tulipa fosteriana]	AT3G48320
F01.PB58168	33.7038	32.8502	3.21782	5.11219	3.96048	4.04215	177.323	146.3	19.9231	12.1774	6.35311	0.298277	0.010175	0.039462	0.837	0.011448	33.277	4.16501	4.00131	161.812	16.0503	3.32569	0.0248185	0.424224	5.05646	2.05835	2.00051	7.33817	4.00453	1.7337	-5.32664	-1.23676	[R]	General function prediction only	Molecular Function: iron ion binding (GO:0005506);; Molecular Function: oxidoreductase activity, acting on paired donors, with incorporation or reduction of molecular oxygen, 2-oxoglutarate as one donor, and incorporation of one atom each of oxygen into both donors (GO:0016706);; Biological Process: oxidation-reduction process (GO:0055114);;	K05933|7.03902e-165|pop:POPTR_0004s00460g|K05933 aminocyclopropanecarboxylate oxidase [EC:1.14.17.4] | (RefSeq) aminocyclopropane carboxylate oxidase family protein	Cysteine and methionine metabolism (ko00270)	[QR]	Secondary metabolites biosynthesis, transport and catabolism;; General function prediction only	2OG-Fe(II) oxygenase superfamily;; non-haem dioxygenase in morphine synthesis N-terminal	1-aminocyclopropane-1-carboxylate oxidase GN=ACO OS=Actinidia deliciosa (Kiwi) PE=2 SV=1	Q	Secondary metabolites biosynthesis, transport and catabolism	aco [Tulipa gesneriana]	AT1G05010
F01.PB10903	2.40471	1.75875	1.7034	1.75736	0.604464	0.570262	0.438185	0.748705	1.56611	1.57314	0.738028	0.327011	0.505048	0.396883	0.384254	0.447735	2.08173	1.73038	0.587363	0.593445	1.56963	0.53252	0.450966	0.415994	1.05785	0.791172	-0.76743	-0.752571	0.650515	-0.908823	-1.14859	-1.26502	--	--	--	--	--	--	--	Protein of unknown function (DUF4005)	Protein IQ-DOMAIN 32 GN=IQD32 OS=Arabidopsis thaliana (Mouse-ear cress) PE=1 SV=3	S	Function unknown	PREDICTED: LOW QUALITY PROTEIN: protein IQ-DOMAIN 32-like [Phoenix dactylifera]	--
F01.PB10905	18.1532	19.6751	25.7548	16.3359	28.0586	19.0668	22.7315	15.0699	42.6069	41.0298	10.6911	12.8776	11.7446	17.3344	17.3032	13.6162	18.9142	21.0454	23.5627	18.9007	41.8183	11.7843	14.5395	15.4597	4.2414	4.39544	4.55844	4.24037	5.38607	3.55881	3.86191	3.95045	--	--	Biological Process: metabolic process (GO:0008152);; Biological Process: cellular process (GO:0009987);;	K10712|1.63417e-97|pda:103721329|K10712 cysteamine dioxygenase [EC:1.13.11.19] | (RefSeq) plant cysteine oxidase 2-like	Taurine and hypotaurine metabolism (ko00430)	[S]	Function unknown	PCO_ADO	--	S	Function unknown	PREDICTED: 2-aminoethanethiol dioxygenase-like isoform X1 [Phoenix dactylifera]	AT5G39890
F01.PB22331	0.134972	0.210328	6.22754	8.78914	57.2167	176.551	2.53268	7.65778	0.199226	0.068029	62.8831	19.8809	0.013751	2.18637	0.05745	1.54839	0.17265	7.50834	116.884	5.09523	0.133628	41.382	1.10006	0.80292	-2.53324	2.90851	6.86893	2.34918	-2.90263	5.37093	0.137713	-0.316493	--	--	Cellular Component: extracellular region (GO:0005576);;	K20929|9.88225e-178|mus:104000877|K20929 glyoxal/methylglyoxal oxidase [EC:1.2.3.15] | (RefSeq) aldehyde oxidase GLOX	--	--	--	Glyoxal oxidase N-terminus;; Domain of unknown function (DUF1929)	--	R	General function prediction only	PREDICTED: galactose oxidase [Musa acuminata subsp. malaccensis]	AT3G53950
F01.PB10907	1.4735	1.59647	0.742728	0.649062	3.10754	3.98864	0.451312	1.45992	3.51411	1.89936	3.80569	2.5426	1.93711	3.68053	1.54501	4.91271	1.53499	0.695895	3.54809	0.955614	2.70674	3.17414	2.80882	3.22886	0.618321	-0.522851	1.82708	-0.0653499	1.43661	1.66641	1.49002	1.69107	--	--	Cellular Component: cytoplasmic vesicle (GO:0016023);; Molecular Function: hydrolase activity, acting on ester bonds (GO:0016788);;	--	--	--	--	GDSL-like Lipase/Acylhydrolase	GDSL esterase/lipase At5g55050 (Precursor) GN=At5g55050 OS=Arabidopsis thaliana (Mouse-ear cress) PE=2 SV=1	R	General function prediction only	PREDICTED: GDSL esterase/lipase At5g55050-like [Elaeis guineensis]	AT5G55050
F01.PB10908	6.58996	11.2363	2.33247	2.74989	4.67273	4.89493	75.0959	29.9416	89.7617	24.6814	17.0298	21.1719	6.9833	17.4647	185.062	125.68	8.91314	2.54118	4.78383	52.5187	57.2216	19.1008	12.224	155.371	3.15595	1.34556	2.2582	5.71476	5.83849	4.25557	3.61166	7.27958	--	--	--	--	--	--	--	C2 domain	--	R	General function prediction only	PREDICTED: transcription elongation factor SPT5 [Elaeis guineensis]	--
F01.PB8116	0.153989	0.090166	38.2536	64.199	85.5013	282.62	0	0.085889	0.547391	0.135295	75.6036	29.1458	0	3.46037	0	0.198487	0.122077	51.2263	184.06	0.0429445	0.341343	52.3747	1.73019	0.0992435	-3.03295	5.67882	7.52404	-4.53803	-1.55028	5.7108	0.79101	-3.33143	[Q]	Secondary metabolites biosynthesis, transport and catabolism	Biological Process: biosynthetic process (GO:0009058);; Molecular Function: naringenin-chalcone synthase activity (GO:0016210);;	K00660|0|pda:103720741|K00660 chalcone synthase [EC:2.3.1.74] | (RefSeq) chalcone synthase 3	Flavonoid biosynthesis (ko00941);; Circadian rhythm - plant (ko04712)	--	--	Chalcone and stilbene synthases, N-terminal domain;; 3-Oxoacyl-[acyl-carrier-protein (ACP)] synthase III;; FAE1/Type III polyketide synthase-like protein;; Chalcone and stilbene synthases, C-terminal domain	Chalcone synthase 3 GN=CHS3 OS=Sorghum bicolor (Sorghum) PE=3 SV=1	H	Coenzyme transport and metabolism	chalcone synthase [Lilium hybrid division VII]	AT5G13930
F01.PB66681	2.83265	2.66221	1.6856	3.38243	5.36399	11.7771	0.432718	0.588228	0.320096	0.216187	0.443638	0.091068	0.087478	0.061255	0.072063	0.154047	2.74743	2.53401	8.57056	0.510473	0.268141	0.267353	0.0743665	0.113055	1.45814	1.34148	3.09941	-0.969811	-1.8984	-1.90264	-3.74726	-3.14363	[G]	Carbohydrate transport and metabolism	Molecular Function: hydrolase activity, hydrolyzing O-glycosyl compounds (GO:0004553);; Biological Process: carbohydrate metabolic process (GO:0005975);;	K05349|0|cam:101510720|K05349 beta-glucosidase [EC:3.2.1.21] | (RefSeq) lysosomal beta glucosidase-like	Cyanoamino acid metabolism (ko00460);; Starch and sucrose metabolism (ko00500);; Phenylpropanoid biosynthesis (ko00940)	--	--	Glycosyl hydrolase family 3 N terminal domain;; Glycosyl hydrolase family 3 C-terminal domain	Alpha-L-arabinofuranosidase (Precursor) OS=Medicago sativa subsp. varia (Alfalfa) PE=2 SV=1	G	Carbohydrate transport and metabolism	PREDICTED: lysosomal beta glucosidase-like [Camelina sativa]	AT5G20950
F01.PB10913	12.8949	14.8944	16.0054	13.8904	18.4741	13.6135	22.8828	22.4374	6.30655	5.57591	8.67757	10.4973	6.16215	10.7416	20.8601	15.7673	13.8946	14.9479	16.0438	22.6601	5.94123	9.58744	8.45186	18.3137	3.79647	3.90188	4.00395	4.50209	2.57079	3.26116	3.07929	4.19486	--	--	--	--	--	--	--	B-box zinc finger	B-box zinc finger protein 22 {ECO:0000303|PubMed:19920209} GN=T30F21.7 OS=Arabidopsis thaliana (Mouse-ear cress) PE=1 SV=2	S	Function unknown	PREDICTED: probable salt tolerance-like protein At1g78600 [Phoenix dactylifera]	AT1G78600
F01.PB10914	0	0	0	0	0	0	0	0	0.87018	1.66454	0.156432	0.88595	0.099831	0.005198	0.024007	0.029751	0	0	0	0	1.26736	0.521191	0.0525145	0.026879	-13.2877	-13.2877	-13.2877	-13.2877	0.341938	-0.939839	-4.2484	-5.21202	--	--	--	--	--	--	--	--	--	--	--	--	--
F01.PB10915	19.5987	17.4316	10.427	1.29842	1.45964	0.161244	16.2246	1.22924	4.29162	12.0029	0.385505	4.82827	15.395	1.07942	5.32857	7.66896	18.5151	5.86269	0.81044	8.72691	8.14725	2.60689	8.2372	6.49876	4.21064	2.55159	-0.303045	3.12549	3.02633	1.38238	3.04217	2.70019	--	--	--	--	--	--	--	--	--	--	--	--	--
F01.PB10916	1.98095	1.36766	1.55816	0.991315	1.90352	2.51965	2.34048	1.63771	2.57435	2.27762	5.15489	2.31339	6.18446	7.53966	7.92176	3.02847	1.6743	1.27474	2.21158	1.9891	2.42599	3.73414	6.86206	5.47511	0.743648	0.350314	1.14514	0.992185	1.27863	1.90081	2.77866	2.45292	--	--	--	--	--	--	--	--	--	S	Function unknown	PREDICTED: uncharacterized protein LOC103976098 [Musa acuminata subsp. malaccensis]	AT5G49710
F01.PB10918	5.49325	2.50226	1.50251	1.5601	1.74335	1.25085	1.74606	3.01809	6.4531	5.69786	1.1472	0.785281	1.2373	2.79667	1.12071	1.62536	3.99775	1.5313	1.4971	2.38207	6.07548	0.966241	2.01699	1.37304	1.99923	0.614854	0.582267	1.25228	2.60302	-0.0493965	1.01227	0.457474	--	--	--	--	--	--	--	--	--	--	--	PREDICTED: putative E3 ubiquitin-protein ligase LIN-1 [Elaeis guineensis]	--
F01.PB37747	1.74192	2.03301	2.4112	2.12038	1.24122	1.21146	5.56159	7.23056	0.021142	0	0.008192	0	0	0.016988	0	0	1.88747	2.26579	1.22634	6.39607	0.010571	0.004096	0.008494	0	0.916528	1.18008	0.294474	2.67721	-6.55016	-7.89677	-6.86245	-13.2877	--	--	Molecular Function: iron ion binding (GO:0005506);; Cellular Component: plasma membrane (GO:0005886);; Biological Process: response to wounding (GO:0009611);; Biological Process: jasmonic acid biosynthetic process (GO:0009695);; Molecular Function: linoleate 13S-lipoxygenase activity (GO:0016165);; Biological Process: oxylipin biosynthetic process (GO:0031408);; Biological Process: lipid oxidatio…	K00454|0|pda:103719871|K00454 lipoxygenase [EC:1.13.11.12] | (RefSeq) lipoxygenase 6, chloroplastic	Linoleic acid metabolism (ko00591);; alpha-Linolenic acid metabolism (ko00592)	--	--	Lipoxygenase;; PLAT/LH2 domain;; Lipoxygenase	Lipoxygenase 6, chloroplastic (Precursor) GN=LOX6 OS=Arabidopsis thaliana (Mouse-ear cress) PE=2 SV=1	E	Amino acid transport and metabolism	PREDICTED: lipoxygenase 6, chloroplastic [Phoenix dactylifera]	AT1G67560
F01.PB10920	27.2064	13.6125	19.2407	33.5174	15.0983	22.8881	34.3977	18.5671	6.72595	6.06498	9.11753	6.65605	9.02554	9.21788	14.8773	12.8153	20.4094	26.3791	18.9932	26.4824	6.39547	7.88679	9.12171	13.8463	4.35117	4.72133	4.24742	4.72697	2.67707	2.97946	3.18932	3.79144	[RTKL]	General function prediction only;; Signal transduction mechanisms;; Transcription;; Replication, recombination and repair	Biological Process: MAPK cascade (GO:0000165);; Molecular Function: MAP kinase activity (GO:0004707);; Molecular Function: ATP binding (GO:0005524);; Biological Process: protein phosphorylation (GO:0006468);; Biological Process: response to hydrogen peroxide (GO:0042542);;	K20535|0|sita:101776640|K20535 mitogen-activated protein kinase 1/2 [EC:2.7.11.24] | (RefSeq) mitogen-activated protein kinase 3	--	[T]	Signal transduction mechanisms	Protein kinase domain;; Protein tyrosine kinase;; Lipopolysaccharide kinase (Kdo/WaaP) family;; Haspin like kinase domain	Mitogen-activated protein kinase 3 OS=Oryza sativa subsp. japonica (Rice) PE=2 SV=1	T	Signal transduction mechanisms	PREDICTED: mitogen-activated protein kinase 3-like isoform X1 [Setaria italica]	AT1G10210
F01.PB10924	32.1695	41.0184	63.5365	44.2049	33.3958	22.3112	40.1262	28.1361	20.4058	16.8549	36.1534	42.2255	39.103	58.1986	96.8118	93.7939	36.5939	53.8707	27.8535	34.1311	18.6303	39.1894	48.6508	95.3028	5.19354	5.75143	4.79979	5.09302	4.21959	5.2924	5.60439	6.57445	--	--	Molecular Function: ubiquitin-protein transferase activity (GO:0004842);; Cellular Component: nucleus (GO:0005634);; Biological Process: ubiquitin-dependent protein catabolic process (GO:0006511);; Biological Process: multicellular organism development (GO:0007275);; Molecular Function: zinc ion binding (GO:0008270);; Biological Process: protein ubiquitination (GO:0016567);;	K04506|0|pda:103711185|K04506 E3 ubiquitin-protein ligase SIAH1 [EC:2.3.2.27] | (RefSeq) E3 ubiquitin-protein ligase SINAT5-like	Ubiquitin mediated proteolysis (ko04120)	[R]	General function prediction only	Seven in absentia protein family	E3 ubiquitin-protein ligase SINAT5 GN=SINAT5 OS=Arabidopsis thaliana (Mouse-ear cress) PE=1 SV=2	O	Posttranslational modification, protein turnover, chaperones	PREDICTED: E3 ubiquitin-protein ligase SINAT5 [Nelumbo nucifera]	AT3G61790
F01.PB30013	0.171617	0.104184	2.46286	7.55626	2.80406	26.9442	0	0.010059	0.177712	0.166203	6.77395	2.90478	0.076451	0.17945	0.022662	0.096255	0.1379	5.00956	14.8741	0.0050295	0.171957	4.83937	0.12795	0.0594585	-2.85725	2.32471	3.89474	-7.60697	-2.53904	2.27485	-2.96522	-4.06955	--	--	Biological Process: proteolysis (GO:0006508);; Molecular Function: cysteine-type peptidase activity (GO:0008234);;	--	--	[O]	Posttranslational modification, protein turnover, chaperones	Papain family cysteine protease;; Cathepsin propeptide inhibitor domain (I29);; Peptidase C1-like family;; Granulin	Xylem cysteine proteinase 1 (Precursor) GN=XCP1 OS=Arabidopsis thaliana (Mouse-ear cress) PE=1 SV=1	O	Posttranslational modification, protein turnover, chaperones	PREDICTED: low-temperature-induced cysteine proteinase-like [Phoenix dactylifera]	AT1G09850
F01.PB10928	10.8033	6.78592	8.28837	11.2819	26.4342	38.4368	41.2193	31.3491	4.53024	3.96994	17.8307	28.2094	36.7369	14.2758	67.3155	141.83	8.79459	9.78516	32.4355	36.2842	4.25009	23.0201	25.5063	104.573	3.13663	3.29061	5.01951	5.18127	2.08753	4.52483	4.67279	6.70836	--	--	Cellular Component: endoplasmic reticulum (GO:0005783);; Biological Process: protein folding (GO:0006457);; Biological Process: ER-nucleus signaling pathway (GO:0006984);; Biological Process: response to heat (GO:0009408);; Biological Process: pollen development (GO:0009555);; Biological Process: response to high light intensity (GO:0009644);; Biological Process: response to endoplasmic reticulum…	--	--	--	--	--	--	Z	Cytoskeleton	PREDICTED: uncharacterized protein LOC105055914 [Elaeis guineensis]	AT5G64510
F01.PB10929	2.77431	3.30104	2.95092	3.30988	3.30673	3.59707	5.22802	2.23069	1.23633	1.6527	2.13533	2.28322	1.69274	2.42625	5.41791	4.39607	3.03767	3.1304	3.4519	3.72935	1.44451	2.20928	2.0595	4.90699	1.60301	1.64639	1.78743	1.89896	0.530684	1.14364	1.04236	2.29487	[RTKL]	General function prediction only;; Signal transduction mechanisms;; Transcription;; Replication, recombination and repair	Molecular Function: protein serine/threonine kinase activity (GO:0004674);; Molecular Function: ATP binding (GO:0005524);; Biological Process: protein phosphorylation (GO:0006468);;	K08856|0|mus:103981262|K08856 serine/threonine kinase 16 [EC:2.7.11.1] | (RefSeq) probable serine/threonine-protein kinase DDB_G0291350	--	[KIT]	Transcription;; Lipid transport and metabolism;; Signal transduction mechanisms	Protein kinase domain;; Protein tyrosine kinase	Calcium-dependent protein kinase 22 GN=CPK22 OS=Arabidopsis thaliana (Mouse-ear cress) PE=3 SV=2	T	Signal transduction mechanisms	PREDICTED: probable serine/threonine-protein kinase DDB_G0291350 [Musa acuminata subsp. malaccensis]	AT5G08160
F01.PB10934	9.92269	9.76189	4.4949	4.86269	4.70715	3.85565	7.35794	5.81539	9.29864	6.02518	3.18571	3.76432	5.1805	5.19404	11.6552	12.6244	9.84229	4.67879	4.2814	6.58667	7.66191	3.47502	5.18727	12.1398	3.29901	2.22617	2.09811	2.71957	2.93772	1.79706	2.375	3.60168	--	--	--	--	--	--	--	F-box associated	F-box protein At5g65850 GN=At5g65850 OS=Arabidopsis thaliana (Mouse-ear cress) PE=2 SV=1	R	General function prediction only	PREDICTED: putative F-box protein At3g10240 [Phoenix dactylifera]	AT5G65850
F01.PB16906	6.11241	12.6093	2.80281	4.04439	2.25361	3.44907	0.279504	1.08059	18.0311	6.79134	1.72967	4.91279	0.036578	0	0	0	9.36084	3.4236	2.85134	0.680048	12.4112	3.32123	0.018289	0	3.22665	1.77556	1.51169	-0.556079	3.63358	1.73176	-5.76501	-13.2877	--	--	Molecular Function: transcription factor activity, sequence-specific DNA binding (GO:0003700);; Cellular Component: nucleus (GO:0005634);; Biological Process: regulation of transcription, DNA-templated (GO:0006355);; Molecular Function: sequence-specific DNA binding (GO:0043565);;	--	--	[K]	Transcription	KNOX1 domain;; KNOX2 domain;; Homeobox KN domain;; ELK domain;; Homeobox domain	Homeobox protein knotted-1-like LET6 GN=LET6 OS=Solanum lycopersicum (Tomato) PE=2 SV=1	K	Transcription	KNOTTED-like homebox protein 1 [Cocos nucifera]	AT1G62360
F01.PB10937	1.83545	1.43478	6.69777	9.09943	7.38469	12.9822	4.5184	4.10057	4.50021	4.15767	14.2351	11.0144	5.80982	7.20339	7.00795	0.839151	1.63511	7.8986	10.1834	4.30948	4.32894	12.6248	6.50661	3.92355	0.70948	2.98162	3.34817	2.10755	2.11405	3.6582	2.70193	1.9722	[R]	General function prediction only	Molecular Function: chitinase activity (GO:0004568);; Biological Process: carbohydrate metabolic process (GO:0005975);; Biological Process: chitin catabolic process (GO:0006032);; Cellular Component: cytoplasmic vesicle (GO:0016023);; Biological Process: cell wall macromolecule catabolic process (GO:0016998);;	--	--	[R]	General function prediction only	Chitinase class I	Chitinase-like protein 1 (Precursor) GN=At1g05850 OS=Arabidopsis thaliana (Mouse-ear cress) PE=1 SV=1	R	General function prediction only	PREDICTED: chitinase-like protein 1 [Phoenix dactylifera]	AT1G05850
F01.PB10942	2.19054	1.41151	0.350047	0.155426	0.35014	0.17491	1.003	0.782857	1.7244	2.41163	0.25418	0.222156	0.925996	0.636544	4.04331	3.60723	1.80102	0.252737	0.262525	0.892929	2.06801	0.238168	0.78127	3.82527	0.848898	-1.98372	-1.92892	-0.163221	1.04831	-2.06934	-0.355922	1.9356	[C]	Energy production and conversion	Molecular Function: aldo-keto reductase (NADP) activity (GO:0004033);; Cellular Component: chloroplast thylakoid membrane (GO:0009535);; Cellular Component: chloroplast envelope (GO:0009941);; Cellular Component: plastoglobule (GO:0010287);; Biological Process: oxidation-reduction process (GO:0055114);;	--	--	[C]	Energy production and conversion	Aldo/keto reductase family	Uncharacterized oxidoreductase At1g06690, chloroplastic (Precursor) GN=At1g06690 OS=Arabidopsis thaliana (Mouse-ear cress) PE=2 SV=1	C	Energy production and conversion	PREDICTED: uncharacterized oxidoreductase At1g06690, chloroplastic [Musa acuminata subsp. malaccensis]	AT1G06690
F01.PB17691	3.70837	3.63064	1.18364	2.89278	1.33057	6.73992	0.553633	0.530637	2.28684	2.83627	2.91422	1.79053	0.032464	0.018885	0.203838	0.176318	3.66951	2.03821	4.03524	0.542135	2.56156	2.35237	0.0256745	0.190078	1.87563	1.02737	2.01269	-0.88301	1.35708	1.23418	-5.27791	-2.39458	--	--	Molecular Function: transporter activity (GO:0005215);; Biological Process: transport (GO:0006810);; Cellular Component: membrane (GO:0016020);;	--	--	[E]	Amino acid transport and metabolism	POT family;; POT family	Protein NRT1/ PTR FAMILY 6.4 GN=MIL23.23 OS=Arabidopsis thaliana (Mouse-ear cress) PE=1 SV=1	P	Inorganic ion transport and metabolism	PREDICTED: protein NRT1/ PTR FAMILY 6.4 [Elaeis guineensis]	AT3G21670
F01.PB1095	19.1417	22.235	31.5755	26.4811	15.3825	13.5017	31.6851	36.8562	12.1776	12.8325	14.3419	12.335	8.30086	10.2349	23.9775	21.4533	20.6883	29.0283	14.4421	34.2706	12.5051	13.3384	9.26786	22.7154	4.37075	4.85939	3.85222	5.0989	3.64445	3.73753	3.21225	4.50561	[EH]	Amino acid transport and metabolism;; Coenzyme transport and metabolism	Molecular Function: magnesium ion binding (GO:0000287);; Molecular Function: ketol-acid reductoisomerase activity (GO:0004455);; Molecular Function: copper ion binding (GO:0005507);; Cellular Component: cell wall (GO:0005618);; Cellular Component: mitochondrion (GO:0005739);; Biological Process: isoleucine biosynthetic process (GO:0009097);; Biological Process: valine biosynthetic process (GO:000…	K00053|1.95519e-155|mus:103979685|K00053 ketol-acid reductoisomerase [EC:1.1.1.86] | (RefSeq) ketol-acid reductoisomerase, chloroplastic-like	Valine, leucine and isoleucine biosynthesis (ko00290);; Pantothenate and CoA biosynthesis (ko00770);; 2-Oxocarboxylic acid metabolism (ko01210);; Biosynthesis of amino acids (ko01230)	--	--	Acetohydroxy acid isomeroreductase, catalytic domain	Ketol-acid reductoisomerase, chloroplastic (Precursor) GN=OJ1735_C10.18 OS=Oryza sativa subsp. japonica (Rice) PE=1 SV=1	E	Amino acid transport and metabolism	PREDICTED: ketol-acid reductoisomerase, chloroplastic-like [Musa acuminata subsp. malaccensis]	AT3G58610
F01.PB10950	0.060418	0.100906	0.10694	0.221777	0.054731	0.023428	0.024831	0.047996	0.734069	0.834997	3.44546	1.39287	0.863264	0.680549	0.538708	0.397512	0.080662	0.164358	0.0390795	0.0364135	0.784533	2.41916	0.771907	0.46811	-3.63018	-2.6042	-4.67376	-4.77543	-0.34991	1.27457	-0.373315	-1.09477	--	--	--	--	--	--	--	--	--	--	--	--	--
F01.PB10958	0.866777	1.16906	0.578281	0.71524	0.407144	0.926287	2.57531	1.69302	3.30967	3.54451	3.07742	1.3238	1.82262	1.56085	0.272217	0.740031	1.01792	0.646761	0.666716	2.13416	3.42709	2.20061	1.69173	0.506124	0.0257659	-0.628473	-0.58464	1.09374	1.77703	1.13797	0.758588	-0.982152	[O]	Posttranslational modification, protein turnover, chaperones	Molecular Function: hydrolase activity (GO:0016787);;	--	--	[O]	Posttranslational modification, protein turnover, chaperones	Peptidase family M48	--	O	Posttranslational modification, protein turnover, chaperones	putative protein [Tristagma uniflorum]	AT5G51740
F01.PB10960	0.159295	0.299032	0.107845	0.210752	0.394432	0.349544	0.111804	0.743419	4.29343	4.66858	5.89364	10.889	7.7933	12.4459	38.4563	39.6669	0.229164	0.159299	0.371988	0.427612	4.48101	8.39131	10.1196	39.0616	-2.12492	-2.64929	-1.42628	-1.22529	2.16385	3.06891	3.3391	5.28768	--	--	Molecular Function: transporter activity (GO:0005215);; Cellular Component: intracellular (GO:0005622);; Biological Process: transport (GO:0006810);;	--	--	[I]	Lipid transport and metabolism	CRAL/TRIO domain	Phosphatidylinositol/phosphatidylcholine transfer protein SFH6 GN=SFH6 OS=Arabidopsis thaliana (Mouse-ear cress) PE=2 SV=1	I	Lipid transport and metabolism	PREDICTED: phosphatidylinositol/phosphatidylcholine transfer protein SFH13-like [Elaeis guineensis]	AT4G39170
F01.PB10964	4.14205	4.41803	6.92894	7.57572	12.7266	10.2309	16.3243	13.8674	6.51329	5.64665	13.8576	12.277	9.29854	14.8346	12.8852	12.4664	4.28004	7.25233	11.4788	15.0959	6.07997	13.0673	12.0666	12.6758	2.09766	2.85846	3.52091	3.91609	2.60409	3.7079	3.59295	3.66402	--	--	Biological Process: signal transduction (GO:0007165);; Biological Process: response to abiotic stimulus (GO:0009628);; Biological Process: response to hormone (GO:0009725);; Biological Process: membrane organization (GO:0016044);; Biological Process: heterocycle biosynthetic process (GO:0018130);; Biological Process: aromatic compound biosynthetic process (GO:0019438);; Biological Process: cellul…	--	--	--	--	--	--	S	Function unknown	PREDICTED: uncharacterized protein LOC105059270 [Elaeis guineensis]	AT4G25030
F01.PB27553	0.538407	5.44567	0.026863	9.07337	4.42215	5.28482	0.04494	7.34331	4.98325	4.79747	5.23949	2.35642	0.052204	0.000986	1.0848	1.51461	2.99204	4.55012	4.85349	3.69413	4.89036	3.79796	0.026595	1.2997	1.58118	2.18594	2.27905	1.88527	2.28997	1.92526	-5.22729	0.378295	--	--	--	--	--	--	--	--	--	--	--	--	--
F01.PB31983	4.30938	0.041799	4.60959	3.92655	3.57323	2.59583	4.58863	4.99012	4.91857	2.66397	6.6037	0.020546	0.023603	0.021374	8.93883	7.88238	2.17559	4.26807	3.08453	4.78938	3.79127	3.31212	0.0224885	8.41061	1.12147	2.09362	1.6251	2.25987	1.92272	1.7278	-5.46827	3.07223	--	--	Molecular Function: nucleotide binding (GO:0000166);; Molecular Function: nucleic acid binding (GO:0003676);;	--	--	--	--	RNA recognition motif. (a.k.a. RRM, RBD, or RNP domain)	--	R	General function prediction only	PREDICTED: uncharacterized protein LOC103981129 [Musa acuminata subsp. malaccensis]	--
F01.PB59244	6.43798	8.02295	1.17864	0.538487	2.18793	1.97558	2.80464	0.88497	1.80084	4.51913	0.858884	0.972005	0.018094	0.019937	1.16548	1.00165	7.23046	0.858563	2.08176	1.84481	3.15998	0.915444	0.0190155	1.08356	2.85411	-0.219837	1.05787	0.883547	1.65996	-0.127298	-5.70911	0.115918	[T]	Signal transduction mechanisms	Molecular Function: protein domain specific binding (GO:0019904);;	K06630|2.69793e-159|vvi:100254211|K06630 14-3-3 protein epsilon | (RefSeq) 14-3-3-like protein GF14 iota	--	[O]	Posttranslational modification, protein turnover, chaperones	14-3-3 protein	14-3-3-like protein GF14 iota GN=GRF12 OS=Arabidopsis thaliana (Mouse-ear cress) PE=2 SV=1	O	Posttranslational modification, protein turnover, chaperones	14-3-3 protein Lil 1433-3 [Lilium longiflorum]	AT1G26480
F01.PB10978	2.80754	6.04988	7.6653	11.2365	11.5152	7.97663	13.5213	16.1709	5.56002	5.18906	4.72593	3.77176	5.04065	3.8007	1.09248	1.07287	4.42871	9.4509	9.74591	14.8461	5.37454	4.24885	4.42067	1.08268	2.14692	3.24047	3.28481	3.89202	2.42617	2.08711	2.1443	0.114735	--	--	--	--	--	--	--	--	--	--	--	--	--
F01.PB1098	0.338109	1.19182	0.18926	0.289265	0.278847	0.287862	1.17032	1.03511	2.03893	1.17168	0.615005	1.43589	0.180755	0.941352	43.1668	38.5589	0.764965	0.239262	0.283355	1.10272	1.6053	1.02545	0.561053	40.8628	-0.386345	-2.06273	-1.81881	0.141191	0.682935	0.036395	-0.833533	5.35272	[O]	Posttranslational modification, protein turnover, chaperones	Molecular Function: lactoylglutathione lyase activity (GO:0004462);; Molecular Function: transferase activity (GO:0016740);;	K00799|8.54926e-114|pda:103695843|K00799 glutathione S-transferase [EC:2.5.1.18] | (RefSeq) probable glutathione S-transferase parA	Glutathione metabolism (ko00480)	[O]	Posttranslational modification, protein turnover, chaperones	Glutathione S-transferase, N-terminal domain;; Glutathione S-transferase, N-terminal domain;; Glutathione S-transferase, C-terminal domain;; Glutathione S-transferase, C-terminal domain;; Glutathione S-transferase, N-terminal domain;; Glutathione S-transferase, C-terminal domain	Probable glutathione S-transferase parA GN=PARA OS=Nicotiana tabacum (Common tobacco) PE=2 SV=1	O	Posttranslational modification, protein turnover, chaperones	PREDICTED: probable glutathione S-transferase parA [Elaeis guineensis]	AT1G17170
F01.PB10980	0.725084	0.976695	0.989708	1.19219	0.405568	1.21119	1.36505	1.06955	1.57698	1.36069	8.26611	5.57764	4.13938	6.07282	2.19257	2.40731	0.850889	1.09095	0.808378	1.2173	1.46883	6.92188	5.1061	2.29994	-0.232787	0.125715	-0.306719	0.283806	0.55477	2.79118	2.35225	1.20166	--	--	--	--	--	--	--	--	--	--	--	--	--
F01.PB10981	15.6914	15.5612	19.4146	18.9639	5.99286	12.2064	14.1885	10.6419	7.63745	7.9979	8.64186	6.10583	3.60188	5.01255	1.45595	1.03712	15.6263	19.1893	9.09965	12.4152	7.81767	7.37384	4.30722	1.24654	3.96591	4.26223	3.18583	3.63405	2.96676	2.88244	2.10679	0.31804	--	--	--	--	--	--	--	Plant protein of unknown function	UPF0481 protein At3g47200 GN=At3g47200 OS=Arabidopsis thaliana (Mouse-ear cress) PE=2 SV=1	S	Function unknown	PREDICTED: UPF0481 protein At3g47200-like [Musa acuminata subsp. malaccensis]	AT3G50120
F01.PB10985	9.87055	11.2834	4.50955	4.00073	2.89628	3.73724	2.95871	3.5333	6.19953	8.43799	4.18206	2.93801	2.40293	2.43443	3.68631	6.17981	10.577	4.25514	3.31676	3.24601	7.31876	3.56004	2.41868	4.93306	3.40287	2.08924	1.72982	1.69871	2.87162	1.83193	1.27428	2.30251	[R]	General function prediction only	Biological Process: barrier septum assembly (GO:0000917);; Molecular Function: GTP binding (GO:0005525);;	K03978|1.40315e-145|mus:103979797|K03978 GTP-binding protein | (RefSeq) GTP-binding protein At2g22870	--	[R]	General function prediction only	50S ribosome-binding GTPase;; Ferrous iron transport protein B	GTP-binding protein At2g22870 GN=EMB2001 OS=Arabidopsis thaliana (Mouse-ear cress) PE=2 SV=2	R	General function prediction only	PREDICTED: GTP-binding protein At2g22870 [Musa acuminata subsp. malaccensis]	AT2G22870
F01.PB10987	33.7626	36.1976	11.5644	11.5353	8.46548	9.04978	17.1418	14.0103	30.3738	26.7069	8.84015	10.2746	6.12722	8.62526	11.2532	18.0933	34.9801	11.5499	8.75763	15.5761	28.5404	9.5574	7.37624	14.6732	5.12847	3.52982	3.13056	3.96127	4.83494	3.25663	2.8829	3.87512	--	--	Biological Process: chromatin silencing (GO:0006342);; Biological Process: covalent chromatin modification (GO:0016569);; Biological Process: gene silencing by RNA (GO:0031047);; Biological Process: macromolecule modification (GO:0043412);; Biological Process: single-organism developmental process (GO:0044767);; Biological Process: animal organ development (GO:0048513);;	--	--	[BD]	Chromatin structure and dynamics;; Cell cycle control, cell division, chromosome partitioning	--	--	BD	Chromatin structure and dynamics;; Cell cycle control, cell division, chromosome partitioning	PREDICTED: protein HGV2 isoform X1 [Elaeis guineensis]	AT4G37210
F01.PB10988	10.7324	9.4328	9.96883	11.089	7.66366	7.23831	19.2453	18.0362	4.35691	3.94652	4.7271	5.47113	3.96802	4.56125	10.8905	9.866	10.0826	10.5289	7.45098	18.6408	4.15172	5.09911	4.26464	10.3783	3.33381	3.3963	2.89745	4.2204	2.05374	2.35027	2.09246	3.37551	[RTKL]	General function prediction only;; Signal transduction mechanisms;; Transcription;; Replication, recombination and repair	Molecular Function: protein serine/threonine kinase activity (GO:0004674);; Molecular Function: ATP binding (GO:0005524);; Biological Process: protein phosphorylation (GO:0006468);;	--	--	[T]	Signal transduction mechanisms	Protein kinase domain;; Protein tyrosine kinase	Casein kinase I isoform delta-like GN=At4g26100 OS=Arabidopsis thaliana (Mouse-ear cress) PE=2 SV=2	T	Signal transduction mechanisms	PREDICTED: casein kinase I-like isoform X2 [Elaeis guineensis]	AT4G14340
F01.PB10991	1.76911	1.87576	1.33434	1.07831	2.51479	2.18222	4.11672	4.93571	1.26796	0.959001	0.848749	0.906842	0.867238	1.36693	5.93439	3.60938	1.82244	1.20632	2.3485	4.52622	1.11348	0.877795	1.11708	4.77189	0.865947	0.270736	1.2318	2.17834	0.155205	-0.187879	0.159866	2.25459	--	--	--	K13348|1.75795e-151|mus:103982557|K13348 protein Mpv17 | (RefSeq) uncharacterized protein LOC103982557	Peroxisome (ko04146)	[R]	General function prediction only	Mpv17 / PMP22 family	--	R	General function prediction only	PREDICTED: uncharacterized protein LOC104605628 [Nelumbo nucifera]	AT1G52870
F01.PB10994	1.58989	0.94545	0.755523	0.545289	0.247473	0.546033	0.111516	0.312578	2.06273	1.09774	0.821901	0.672082	0.309428	0.549814	0.439151	0.86041	1.26767	0.650406	0.396753	0.212047	1.58024	0.746992	0.429621	0.64978	0.342293	-0.620366	-1.33332	-2.23686	0.660231	-0.420643	-1.21853	-0.621754	--	--	--	--	--	--	--	Dof domain, zinc finger	Dof zinc finger protein DOF5.6 GN=DOF5.6 OS=Arabidopsis thaliana (Mouse-ear cress) PE=2 SV=2	K	Transcription	PREDICTED: dof zinc finger protein DOF2.1-like [Elaeis guineensis]	--
F01.PB10995	9.0348	6.04671	4.36288	5.26017	3.69939	4.06221	1.9084	2.25245	5.34605	5.79555	3.5156	3.06184	2.67887	3.25205	2.68286	2.5237	7.54075	4.81152	3.8808	2.08043	5.5708	3.28872	2.96546	2.60328	2.91473	2.26652	1.95639	1.05695	2.47791	1.71757	1.56831	1.38039	[U]	Intracellular trafficking, secretion, and vesicular transport	Molecular Function: structural molecule activity (GO:0005198);; Cellular Component: endoplasmic reticulum (GO:0005783);; Cellular Component: plasma membrane (GO:0005886);; Biological Process: protein targeting to membrane (GO:0006612);; Biological Process: positive regulation of flavonoid biosynthetic process (GO:0009963);; Biological Process: regulation of plant-type hypersensitive response (GO:…	--	--	[U]	Intracellular trafficking, secretion, and vesicular transport	MSP (Major sperm protein) domain	Vesicle-associated protein 2-1, N-terminally processed GN=PVA21 OS=Arabidopsis thaliana (Mouse-ear cress) PE=1 SV=1	U	Intracellular trafficking, secretion, and vesicular transport	PREDICTED: vesicle-associated protein 2-1-like [Musa acuminata subsp. malaccensis]	AT5G47180
F01.PB4310	0.987491	0.579046	57.9087	87.5241	127.069	250.072	0	0.36487	0.789396	0.84573	87.1211	44.2031	0	4.01263	0	0.063437	0.783268	72.7164	188.571	0.182435	0.817563	65.6621	2.00632	0.0317185	-0.352237	6.18421	7.55896	-2.45375	-0.290422	6.03699	1.00462	-4.97399	[O]	Posttranslational modification, protein turnover, chaperones	Molecular Function: transferase activity (GO:0016740);;	K00799|6.75764e-105|mus:103981216|K00799 glutathione S-transferase [EC:2.5.1.18] | (RefSeq) glutathione S-transferase F12	Glutathione metabolism (ko00480)	[O]	Posttranslational modification, protein turnover, chaperones	Glutathione S-transferase, N-terminal domain;; Glutathione S-transferase, C-terminal domain;; Glutathione S-transferase, N-terminal domain;; Glutathione S-transferase, N-terminal domain;; Glutathione S-transferase, C-terminal domain;; Glutathione S-transferase, C-terminal domain	Glutathione S-transferase F12 GN=MKP11.22 OS=Arabidopsis thaliana (Mouse-ear cress) PE=1 SV=1	O	Posttranslational modification, protein turnover, chaperones	PREDICTED: glutathione S-transferase F12-like [Musa acuminata subsp. malaccensis]	AT5G17220
F01.PB110	27.2616	19.8917	45.3355	33.501	46.7829	34.6827	21.4269	56.394	2.66441	3.73494	4.50013	1.82773	5.7287	42.933	90.0318	43.2853	23.5767	39.4182	40.7328	38.9105	3.19967	3.16393	24.3308	66.6586	4.55929	5.30079	5.34812	5.28209	1.67797	1.66176	4.60472	6.05872	[O]	Posttranslational modification, protein turnover, chaperones	Molecular Function: glutathione transferase activity (GO:0004364);; Cellular Component: chloroplast stroma (GO:0009570);; Biological Process: protein glutathionylation (GO:0010731);; Biological Process: response to cadmium ion (GO:0046686);;	K00799|7.62398e-127|mus:103996924|K00799 glutathione S-transferase [EC:2.5.1.18] | (RefSeq) protein IN2-1 homolog B-like	Glutathione metabolism (ko00480)	[O]	Posttranslational modification, protein turnover, chaperones	Glutathione S-transferase, N-terminal domain;; Glutathione S-transferase, N-terminal domain;; Glutathione S-transferase, C-terminal domain;; Glutathione S-transferase, C-terminal domain;; Glutathione S-transferase, C-terminal domain	Protein IN2-1 homolog B GN=GSTZ5 OS=Oryza sativa subsp. japonica (Rice) PE=2 SV=1	O	Posttranslational modification, protein turnover, chaperones	PREDICTED: protein IN2-1 homolog B-like [Elaeis guineensis]	AT3G55040
F01.PB32603	3.49409	3.72926	0.530808	0.476137	0.673283	0.603686	40.8901	36.2643	0.896231	1.90177	1.13702	0	0.006844	0	0.042601	0	3.61167	0.503472	0.638484	38.5772	1.399	0.568512	0.003422	0.0213005	1.85271	-0.989729	-0.647051	5.26968	0.484499	-0.814482	-8.14939	-5.54621	[R]	General function prediction only	Molecular Function: iron ion binding (GO:0005506);; Molecular Function: oxidoreductase activity, acting on paired donors, with incorporation or reduction of molecular oxygen, 2-oxoglutarate as one donor, and incorporation of one atom each of oxygen into both donors (GO:0016706);; Biological Process: oxidation-reduction process (GO:0055114);;	K05933|9.37629e-85|pda:103717060|K05933 aminocyclopropanecarboxylate oxidase [EC:1.14.17.4] | (RefSeq) 1-aminocyclopropane-1-carboxylate oxidase-like	Cysteine and methionine metabolism (ko00270)	[QR]	Secondary metabolites biosynthesis, transport and catabolism;; General function prediction only	non-haem dioxygenase in morphine synthesis N-terminal;; 2OG-Fe(II) oxygenase superfamily	1-aminocyclopropane-1-carboxylate oxidase 3 GN=ACO3 OS=Petunia hybrida (Petunia) PE=3 SV=1	Q	Secondary metabolites biosynthesis, transport and catabolism	aco [Tulipa gesneriana]	AT1G05010
F01.PB11002	2.09322	2.08893	2.2245	2.50792	2.23338	1.86615	1.27412	0.913307	1.9736	1.66899	4.06172	3.88189	2.85021	3.96008	4.22003	5.01717	2.09108	2.36621	2.04976	1.09371	1.8213	3.9718	3.40515	4.6186	1.06431	1.24264	1.03553	0.129367	0.865044	1.98983	1.76776	2.20749	--	--	Biological Process: maltose metabolic process (GO:0000023);; Molecular Function: RNA binding (GO:0003723);; Biological Process: aromatic amino acid family biosynthetic process (GO:0009073);; Biological Process: response to blue light (GO:0009637);; Biological Process: embryo development ending in seed dormancy (GO:0009793);; Biological Process: regulation of proton transport (GO:0010155);; Biolog…	--	--	--	--	APO RNA-binding	APO protein 2, chloroplastic (Precursor) GN=MTI20.19 OS=Arabidopsis thaliana (Mouse-ear cress) PE=2 SV=1	S	Function unknown	PREDICTED: APO protein 2, chloroplastic [Nelumbo nucifera]	AT5G57930
F01.PB11003	44.2837	59.307	16.247	16.9187	28.6149	19.9849	30.8769	23.9237	69.6388	64.0045	16.3629	13.9173	16.3804	29.9527	33.4093	21.2602	51.7953	16.5829	24.2999	27.4003	66.8216	15.1401	23.1666	27.3347	5.69475	4.05163	4.60288	4.77613	6.06225	3.92031	4.53398	4.77267	[J]	Translation, ribosomal structure and biogenesis	Cellular Component: cell wall (GO:0005618);; Cellular Component: nucleolus (GO:0005730);; Cellular Component: vacuole (GO:0005773);; Cellular Component: plasma membrane (GO:0005886);; Cellular Component: chloroplast (GO:0009507);; Cellular Component: cytosolic large ribosomal subunit (GO:0022625);;	K02937|1.33918e-143|mus:104000158|K02937 large subunit ribosomal protein L7e | (RefSeq) 60S ribosomal protein L7-2	Ribosome (ko03010)	[J]	Translation, ribosomal structure and biogenesis	Ribosomal L30 N-terminal domain;; Ribosomal protein L30p/L7e	60S ribosomal protein L7-4 GN=RPL7D OS=Arabidopsis thaliana (Mouse-ear cress) PE=2 SV=1	J	Translation, ribosomal structure and biogenesis	PREDICTED: 60S ribosomal protein L7-2 [Musa acuminata subsp. malaccensis]	AT3G13580
F01.PB11006	3.33866	5.28008	2.80688	2.67206	6.70059	12.0298	8.63347	5.25522	37.764	23.5135	4.05217	1.03496	6.54421	4.73898	2.19146	1.94908	4.30937	2.73947	9.36518	6.94434	30.6388	2.54356	5.64159	2.07027	2.10751	1.45395	3.22732	2.79586	4.93729	1.34691	2.49613	1.04989	--	--	Cellular Component: extracellular region (GO:0005576);; Biological Process: syncytium formation (GO:0006949);; Biological Process: plant-type cell wall organization (GO:0009664);; Cellular Component: membrane (GO:0016020);;	--	--	--	--	Lytic transglycolase;; Pollen allergen	Expansin-A8 (Precursor) GN=T2P4.4 OS=Arabidopsis thaliana (Mouse-ear cress) PE=2 SV=1	R	General function prediction only	hypothetical protein EUGRSUZ_G03134 [Eucalyptus grandis]	AT2G40610
F01.PB61786	1.83271	1.67195	22.6283	37.5781	50.189	113.093	0.373136	0.333369	0.258669	0.18871	70.7771	30.7983	0.018068	1.69791	0	0.104398	1.75233	30.1032	81.6408	0.353253	0.223689	50.7877	0.857988	0.052199	0.809356	4.91185	6.35122	-1.50082	-2.15979	5.66641	-0.220803	-4.25707	[MG]	Cell wall/membrane/envelope biogenesis;; Carbohydrate transport and metabolism	Biological Process: cellular metabolic process (GO:0044237);; Molecular Function: dihydrokaempferol 4-reductase activity (GO:0045552);; Molecular Function: coenzyme binding (GO:0050662);; Biological Process: oxidation-reduction process (GO:0055114);;	K13082|0|pda:103712715|K13082 bifunctional dihydroflavonol 4-reductase/flavanone 4-reductase [EC:1.1.1.219 1.1.1.234] | (RefSeq) dihydroflavonol-4-reductase	Flavonoid biosynthesis (ko00941)	[V]	Defense mechanisms	NAD dependent epimerase/dehydratase family;; 3-beta hydroxysteroid dehydrogenase/isomerase family;; NAD(P)H-binding;; Male sterility protein;; GDP-mannose 4,6 dehydratase;; NmrA-like family	Dihydroflavonol-4-reductase GN=ANT18 OS=Hordeum vulgare (Barley) PE=3 SV=1	Q	Secondary metabolites biosynthesis, transport and catabolism	dihydroflavonol 4-reductase [Tulipa gesneriana]	AT5G42800
F01.PB11016	8.39039	6.02585	6.45573	7.73624	5.98033	5.709	5.39144	4.94026	3.54936	1.99303	5.66228	6.25662	3.56047	5.66029	7.65328	7.32537	7.20812	7.09599	5.84466	5.16585	2.77119	5.95945	4.61038	7.48933	2.84964	2.82702	2.54714	2.36903	1.47056	2.5752	2.20492	2.90485	[E]	Amino acid transport and metabolism	Molecular Function: N4-(beta-N-acetylglucosaminyl)-L-asparaginase activity (GO:0003948);; Molecular Function: asparaginase activity (GO:0004067);; Biological Process: glycoprotein catabolic process (GO:0006516);;	K01444|0|mus:103970402|K01444 N4-(beta-N-acetylglucosaminyl)-L-asparaginase [EC:3.5.1.26] | (RefSeq) probable isoaspartyl peptidase/L-asparaginase 3 isoform X1	Other glycan degradation (ko00511)	[E]	Amino acid transport and metabolism	Asparaginase	Isoaspartyl peptidase/L-asparaginase 3 subunit beta (Precursor) GN=At5g61540 OS=Arabidopsis thaliana (Mouse-ear cress) PE=2 SV=1	E	Amino acid transport and metabolism	PREDICTED: probable isoaspartyl peptidase/L-asparaginase 3 [Musa acuminata subsp. malaccensis]	AT5G61540
F01.PB1102	16.0117	10.002	0.338172	0.47262	0.690712	1.85311	0.062596	0.023473	41.3112	21.2168	3.35324	1.01345	0.079197	0.368852	0	0	13.0068	0.405396	1.27191	0.0430345	31.264	2.18335	0.224025	0	3.70121	-1.30224	0.347108	-4.53501	4.96644	1.12661	-2.15763	-13.2877	--	--	Cellular Component: extracellular region (GO:0005576);; Biological Process: syncytium formation (GO:0006949);; Biological Process: plant-type cell wall organization (GO:0009664);; Cellular Component: membrane (GO:0016020);;	--	--	--	--	Pollen allergen;; Lytic transglycolase	Expansin-A2 (Precursor) OS=Oryza sativa subsp. japonica (Rice) PE=2 SV=2	R	General function prediction only	PREDICTED: expansin-A2-like [Musa acuminata subsp. malaccensis]	AT2G40610
F01.PB11023	0.413451	0.540924	0.52345	0.504481	0.497855	0.48022	1.80139	1.83157	0.4151	0.579377	0.543764	0.374968	0.553384	0.806486	1.27689	1.00717	0.477187	0.513965	0.489038	1.81648	0.497239	0.459366	0.679935	1.14203	-1.06707	-0.959976	-1.03169	0.861223	-1.0077	-1.12197	-0.556319	0.191726	[H]	Coenzyme transport and metabolism	Molecular Function: nicotinate-nucleotide diphosphorylase (carboxylating) activity (GO:0004514);; Molecular Function: nicotinate phosphoribosyltransferase activity (GO:0004516);; Biological Process: NAD biosynthetic process (GO:0009435);; Biological Process: nicotinate nucleotide salvage (GO:0019358);;	K00763|0|mus:103976046|K00763 nicotinate phosphoribosyltransferase [EC:6.3.4.21] | (RefSeq) nicotinate phosphoribosyltransferase 2	Nicotinate and nicotinamide metabolism (ko00760)	[H]	Coenzyme transport and metabolism	Nicotinate phosphoribosyltransferase (NAPRTase) family	--	H	Coenzyme transport and metabolism	PREDICTED: nicotinate phosphoribosyltransferase-like [Elaeis guineensis]	AT2G23420
F01.PB11026	7.58996	7.44159	3.52982	3.81733	3.16647	4.58688	6.83443	4.81402	9.20359	7.4556	6.65297	5.98123	3.91017	3.52255	93.5111	83.5238	7.51577	3.67358	3.87668	5.82423	8.3296	6.3171	3.71636	88.5175	2.90994	1.87722	1.95486	2.54209	3.05826	2.65929	1.89393	6.46789	--	--	Molecular Function: serine-type endopeptidase activity (GO:0004252);; Cellular Component: intracellular (GO:0005622);; Cellular Component: plasma membrane (GO:0005886);; Molecular Function: zinc ion binding (GO:0008270);; Cellular Component: integral component of membrane (GO:0016021);;	K09651|4.17889e-99|tcc:TCM_036040|K09651 rhomboid domain-containing protein 1 [EC:3.4.21.-] | (RefSeq) RHOMBOID-like protein 14 isoform 1	--	[S]	Function unknown	Rhomboid family;; Zn-finger in Ran binding protein and others	Uncharacterized protein At3g17611 GN=At3g17611 OS=Arabidopsis thaliana (Mouse-ear cress) PE=2 SV=1	T	Signal transduction mechanisms	PREDICTED: uncharacterized protein At3g17611 isoform X1 [Elaeis guineensis]	--
F01.PB11028	17.2237	17.2246	42.4183	37.2447	24.7161	24.9999	34.5607	53.0844	5.76823	6.59607	17.1065	13.0538	68.5823	188.693	344.671	245.203	17.2241	39.8315	24.858	43.8225	6.18215	15.0801	128.638	294.937	4.10637	5.31584	4.63565	5.4536	2.62813	3.91458	7.00717	8.20426	[R]	General function prediction only	--	--	--	[QR]	Secondary metabolites biosynthesis, transport and catabolism;; General function prediction only	non-haem dioxygenase in morphine synthesis N-terminal;; 2OG-Fe(II) oxygenase superfamily	Protein SRG1 GN=SRG1 OS=Arabidopsis thaliana (Mouse-ear cress) PE=2 SV=1	Q	Secondary metabolites biosynthesis, transport and catabolism	PREDICTED: flavonol synthase/flavanone 3-hydroxylase-like [Elaeis guineensis]	AT3G19000
F01.PB11029	2.75937	2.78048	2.19153	2.83555	1.2295	1.59647	1.09264	2.15242	2.2969	0.557555	0.980183	2.07775	1.93832	1.76556	3.74273	4.54133	2.76992	2.51354	1.41299	1.62253	1.42723	1.52897	1.85194	4.14203	1.4699	1.32978	0.49885	0.698334	0.513316	0.612653	0.889116	2.05037	--	--	Biological Process: cellulose biosynthetic process (GO:0030244);; Biological Process: Golgi vesicle transport (GO:0048193);;	K08497|5.02393e-90|pda:103706965|K08497 protein transport protein SEC20 | (RefSeq) uncharacterized LOC103706965	SNARE interactions in vesicular transport (ko04130)	--	--	Sec20	--	S	Function unknown	PREDICTED: uncharacterized protein LOC103706965 [Phoenix dactylifera]	AT3G24315
F01.PB11030	2.58409	6.71272	12.7134	13.8262	7.66341	2.72816	11.3689	5.38741	3.60923	3.40183	9.20611	4.46036	3.54269	7.73197	19.7659	16.6326	4.64841	13.2698	5.19579	8.37817	3.50553	6.83324	5.63733	18.1992	2.21677	3.73008	2.37737	3.06665	1.80967	2.77259	2.49504	4.18581	[R]	General function prediction only	Cellular Component: cytosol (GO:0005829);; Biological Process: L-methionine salvage from methylthioadenosine (GO:0019509);; Molecular Function: identical protein binding (GO:0042802);; Molecular Function: S-methyl-5-thioribose kinase activity (GO:0046522);;	K00899|0|pda:103714112|K00899 5-methylthioribose kinase [EC:2.7.1.100] | (RefSeq) methylthioribose kinase	Cysteine and methionine metabolism (ko00270)	--	--	Phosphotransferase enzyme family	Methylthioribose kinase GN=MTK OS=Arabidopsis thaliana (Mouse-ear cress) PE=1 SV=1	H	Coenzyme transport and metabolism	PREDICTED: methylthioribose kinase isoform X2 [Phoenix dactylifera]	AT1G49820
F01.PB11031	13.8531	12.5447	0.788044	1.64457	1.90712	2.42193	3.59607	5.98922	9.5005	11.8844	2.34339	0.502125	1.1007	2.24197	4.50471	3.54412	13.1989	1.21631	2.16453	4.79265	10.6924	1.42276	1.67134	4.02442	3.72236	0.282627	1.11412	2.26085	3.41853	0.508789	0.741087	2.00882	[GER]	Carbohydrate transport and metabolism;; Amino acid transport and metabolism;; General function prediction only	Cellular Component: integral component of membrane (GO:0016021);; Biological Process: transmembrane transport (GO:0055085);;	K15276|0|mus:103989736|K15276 solute carrier family 35 (adenosine 3'-phospho 5'-phosphosulfate transporter), member B2 | (RefSeq) UDP-galactose/UDP-glucose transporter 5B	--	[G]	Carbohydrate transport and metabolism	UAA transporter family	UDP-galactose/UDP-glucose transporter 5B GN=At5g59740 OS=Arabidopsis thaliana (Mouse-ear cress) PE=2 SV=1	G	Carbohydrate transport and metabolism	PREDICTED: UDP-galactose/UDP-glucose transporter 5B-like [Musa acuminata subsp. malaccensis]	AT5G59740
F01.PB11034	15.0011	14.3198	12.6791	9.91455	15.7449	11.8672	23.4386	21.2163	13.9788	13.1034	11.3373	11.7391	8.42051	12.285	41.5438	34.0795	14.6605	11.2968	13.8061	22.3275	13.5411	11.5382	10.3527	37.8116	3.87387	3.49786	3.78724	4.48075	3.75929	3.52836	3.37196	5.24076	--	--	Molecular Function: binding (GO:0005488);;	--	--	[O]	Posttranslational modification, protein turnover, chaperones	Myb-like DNA-binding domain;; Myb-like DNA-binding domain	Transcription factor DIVARICATA GN=DIVARICATA OS=Antirrhinum majus (Garden snapdragon) PE=2 SV=1	K	Transcription	PREDICTED: transcription factor DIVARICATA-like [Musa acuminata subsp. malaccensis]	AT5G08520
F01.PB9846	7.4592	8.09395	25.8307	14.4856	9.77094	14.7139	232.214	355.291	0.018983	0.038074	0.081796	0.109148	0.07832	0.161656	0.165737	0.071302	7.77658	20.1581	12.2424	293.753	0.0285285	0.095472	0.119988	0.118519	2.95915	4.3333	3.61383	8.19846	-5.1264	-3.38727	-3.05784	-3.07559	[E]	Amino acid transport and metabolism	Molecular Function: asparagine synthase (glutamine-hydrolyzing) activity (GO:0004066);; Molecular Function: ATP binding (GO:0005524);; Biological Process: glutamine metabolic process (GO:0006541);; Biological Process: L-asparagine biosynthetic process (GO:0070981);;	K01953|0|mus:103998001|K01953 asparagine synthase (glutamine-hydrolysing) [EC:6.3.5.4] | (RefSeq) asparagine synthetase [glutamine-hydrolyzing] 2	Alanine, aspartate and glutamate metabolism (ko00250)	[E]	Amino acid transport and metabolism	Asparagine synthase;; Glutamine amidotransferase domain;; Glutamine amidotransferase domain;; Aluminium induced protein	Asparagine synthetase [glutamine-hydrolyzing] 2 GN=OJ1001_B06.12 OS=Oryza sativa subsp. japonica (Rice) PE=2 SV=3	E	Amino acid transport and metabolism	PREDICTED: asparagine synthetase [glutamine-hydrolyzing] 2 [Nelumbo nucifera]	AT5G10240
F01.PB11040	1.97752	1.73739	1.20746	1.22432	2.17594	2.65459	5.46771	4.96047	0.841648	0.748567	6.62706	3.04922	24.4074	28.6618	57.0979	86.6207	1.85745	1.21589	2.41527	5.21409	0.795107	4.83814	26.5346	71.8593	0.893403	0.282127	1.27224	2.38244	-0.330597	2.27448	4.72981	6.1671	--	--	--	--	--	--	--	--	--	--	--	--	--
F01.PB11041	0.024992	0.089897	0.253637	0.353045	0.261941	0.11653	0.196995	0.202441	30.2953	32.3275	37.503	32.0917	24.1614	28.3085	56.1557	46.0163	0.0574445	0.303341	0.189236	0.199718	31.3114	34.7974	26.235	51.086	-4.11918	-1.72051	-2.40098	-2.32324	4.96862	5.12091	4.71342	5.67486	--	--	Cellular Component: cell wall (GO:0005618);; Cellular Component: mitochondrion (GO:0005739);; Cellular Component: plasma membrane (GO:0005886);; Cellular Component: chloroplast envelope (GO:0009941);; Cellular Component: integral component of membrane (GO:0016021);; Biological Process: transmembrane transport (GO:0055085);;	K15104|2.34407e-166|mus:103971030|K15104 solute carrier family 25 (mitochondrial oxoglutarate transporter), member 11 | (RefSeq) mitochondrial dicarboxylate/tricarboxylate transporter DTC	--	[C]	Energy production and conversion	Mitochondrial carrier protein	Mitochondrial dicarboxylate/tricarboxylate transporter DTC GN=DTC OS=Arabidopsis thaliana (Mouse-ear cress) PE=1 SV=1	C	Energy production and conversion	PREDICTED: mitochondrial dicarboxylate/tricarboxylate transporter DTC-like [Musa acuminata subsp. malaccensis]	AT5G19760
F01.PB11042	13.2188	28.1763	14.4938	10.0584	19.4393	24.2367	51.5145	110.017	18.9507	20.4563	12.0912	9.62915	13.0829	21.3679	79.487	41.6397	20.6975	12.2761	21.838	80.766	19.7035	10.8602	17.2254	60.5633	4.37139	3.61779	4.44877	6.33568	4.30039	3.44099	4.10647	5.92037	[O]	Posttranslational modification, protein turnover, chaperones	Molecular Function: transferase activity (GO:0016740);;	K07393|0|pda:103703343|K07393 putative glutathione S-transferase | (RefSeq) glutathionyl-hydroquinone reductase YqjG-like	--	[O]	Posttranslational modification, protein turnover, chaperones	Glutathione S-transferase, N-terminal domain;; Glutathione S-transferase, C-terminal domain;; Glutathione S-transferase, C-terminal domain;; Glutathione S-transferase, N-terminal domain	--	O	Posttranslational modification, protein turnover, chaperones	PREDICTED: LOW QUALITY PROTEIN: glutathione S-transferase omega-like 2 [Elaeis guineensis]	AT4G19880
F01.PB11046	0	0.017305	0.176812	0.357116	0.234209	0.663754	0.073176	0.065011	0.542384	0.033583	0.960891	0.723346	0.159907	0.291399	0.494523	0.695111	0.0086525	0.266964	0.448981	0.0690935	0.287984	0.842118	0.225653	0.594817	-6.83609	-1.90474	-1.15495	-3.85322	-1.79544	-0.247734	-2.14718	-0.74924	[R]	General function prediction only	Molecular Function: oxidoreductase activity (GO:0016491);;	--	--	[QR]	Secondary metabolites biosynthesis, transport and catabolism;; General function prediction only	non-haem dioxygenase in morphine synthesis N-terminal	Protein SRG1 GN=SRG1 OS=Arabidopsis thaliana (Mouse-ear cress) PE=2 SV=1	Q	Secondary metabolites biosynthesis, transport and catabolism	PREDICTED: S-norcoclaurine synthase 1-like [Phoenix dactylifera]	AT4G25300
F01.PB11048	0.119015	0.109627	0	0.029367	0.048173	0	0	0	0.857467	1.07083	0.598441	0.130092	0.812567	0.655574	0	0.234167	0.114321	0.0146835	0.0240865	0	0.964151	0.364266	0.734071	0.117083	-3.12758	-6.07987	-5.36965	-13.2877	-0.0525201	-1.45654	-0.445813	-3.09316	--	--	--	--	--	--	--	--	--	--	--	--	--
F01.PB11052	13.3851	14.7509	32.6588	23.5404	19.3081	18.4405	120.055	192.482	9.22477	11.4606	11.2535	10.1789	19.9613	54.1464	90.9013	53.7144	14.068	28.0996	18.8743	156.269	10.3427	10.7162	37.0539	72.3079	3.81436	4.81248	4.23836	7.28789	3.37055	3.42174	5.21156	6.17608	[R]	General function prediction only	--	--	--	[QR]	Secondary metabolites biosynthesis, transport and catabolism;; General function prediction only	non-haem dioxygenase in morphine synthesis N-terminal;; 2OG-Fe(II) oxygenase superfamily	Naringenin,2-oxoglutarate 3-dioxygenase GN=FHT OS=Callistephus chinensis (China aster) PE=2 SV=1	Q	Secondary metabolites biosynthesis, transport and catabolism	PREDICTED: 1-aminocyclopropane-1-carboxylate oxidase 5-like [Elaeis guineensis]	AT3G19000
F01.PB6245	0.389114	0.451865	10.791	14.8789	30.6783	53.2452	0.067977	0.121637	0.137468	0.211798	19.513	6.85151	0	0.907041	0	0.017651	0.42049	12.8349	41.9617	0.094807	0.174633	13.1823	0.45352	0.0088255	-1.24952	3.68202	5.39101	-3.39734	-2.51678	3.72054	-1.14044	-6.80785	[MG]	Cell wall/membrane/envelope biogenesis;; Carbohydrate transport and metabolism	Biological Process: cellular metabolic process (GO:0044237);; Molecular Function: dihydrokaempferol 4-reductase activity (GO:0045552);; Molecular Function: coenzyme binding (GO:0050662);; Biological Process: oxidation-reduction process (GO:0055114);;	K13082|2.36254e-154|pda:103712715|K13082 bifunctional dihydroflavonol 4-reductase/flavanone 4-reductase [EC:1.1.1.219 1.1.1.234] | (RefSeq) dihydroflavonol-4-reductase	Flavonoid biosynthesis (ko00941)	[V]	Defense mechanisms	NAD dependent epimerase/dehydratase family;; NAD(P)H-binding;; NmrA-like family;; NAD dependent epimerase/dehydratase family;; GDP-mannose 4,6 dehydratase;; 3-beta hydroxysteroid dehydrogenase/isomerase family	Dihydroflavonol-4-reductase GN=ANT18 OS=Hordeum vulgare (Barley) PE=3 SV=1	Q	Secondary metabolites biosynthesis, transport and catabolism	dihydroflavonol 4-reductase [Tulipa gesneriana]	AT5G42800
F01.PB4674	2.11446	2.87312	2.32765	1.80492	191.116	160.807	27.5944	25.7282	5.8235	1.83299	38.5533	10.655	0.309209	3.63053	16.0593	40.0972	2.49379	2.06628	175.962	26.6613	3.82825	24.6041	1.96987	28.0783	1.3184	1.04711	7.45912	4.73668	1.93672	4.62083	0.978174	4.81139	--	--	Molecular Function: copper ion binding (GO:0005507);; Biological Process: protein targeting to membrane (GO:0006612);; Biological Process: water transport (GO:0006833);; Biological Process: cellular copper ion homeostasis (GO:0006878);; Biological Process: pattern specification process (GO:0007389);; Biological Process: regulation of cell size (GO:0008361);; Biological Process: response to salt s…	--	--	--	--	--	Metallothionein-like protein type 3 OS=Musa acuminata (Banana) PE=3 SV=1	R	General function prediction only	metallothionein type I [Fritillaria agrestis]	AT3G15353
F01.PB11055	3.36416	2.87304	3.46998	2.93519	1.34373	1.09279	1.42696	0.318882	3.68868	3.24005	3.16232	2.75695	1.35247	1.7369	1.38807	1.48035	3.1186	3.20259	1.21826	0.872921	3.46436	2.95964	1.54468	1.43421	1.64095	1.67928	0.284937	-0.195911	1.79263	1.56547	0.627405	0.520357	[Q]	Secondary metabolites biosynthesis, transport and catabolism	--	--	--	[Q]	Secondary metabolites biosynthesis, transport and catabolism	Cytochrome P450	Cytochrome P450 81E8 {ECO:0000303|PubMed:14617078} OS=Medicago truncatula (Barrel medic) PE=2 SV=1	Q	Secondary metabolites biosynthesis, transport and catabolism	PREDICTED: isoflavone 2&apos;-hydroxylase-like [Phoenix dactylifera]	AT4G37320
F01.PB1888	0.830151	1.80575	3.52263	4.09341	162.981	146.155	35.0794	39.1068	2.34198	4.69457	14.1436	6.78743	0.462756	2.95663	3.52742	5.14661	1.31795	3.80802	154.568	37.0931	3.51827	10.4655	1.70969	4.33702	0.398407	1.92908	7.2721	5.21308	1.81491	3.38759	0.773821	2.11674	--	--	Molecular Function: copper ion binding (GO:0005507);; Biological Process: protein targeting to membrane (GO:0006612);; Biological Process: water transport (GO:0006833);; Biological Process: cellular copper ion homeostasis (GO:0006878);; Biological Process: pattern specification process (GO:0007389);; Biological Process: regulation of cell size (GO:0008361);; Biological Process: response to salt s…	--	--	--	--	--	Metallothionein-like protein type 3 OS=Musa acuminata (Banana) PE=3 SV=1	R	General function prediction only	metallothionein type I [Fritillaria agrestis]	--
F01.PB40635	0.768903	1.07168	0.699809	0.466231	0.429829	0.30053	0.068609	0.328874	0.140745	0	0.177407	0.152692	0	0.008627	0.018778	0.183479	0.920292	0.58302	0.365179	0.198742	0.0703725	0.16505	0.0043135	0.101128	-0.11968	-0.778135	-1.45293	-2.33031	-3.8268	-2.59816	-7.82386	-3.30431	--	--	--	--	--	[T]	Signal transduction mechanisms	MA3 domain;; MA3 domain	Eukaryotic translation initiation factor isoform 4G-1 GN=EIF(ISO)4G1 OS=Arabidopsis thaliana (Mouse-ear cress) PE=1 SV=1	T	Signal transduction mechanisms	PREDICTED: uncharacterized protein LOC105041091 [Elaeis guineensis]	AT1G22730
F01.PB11066	2.60672	3.16626	6.55307	0.58388	3.93256	3.26094	3.96084	3.43895	5.49699	1.27286	1.48665	2.65433	2.67128	6.00681	19.3607	14.209	2.88649	3.56847	3.59675	3.69989	3.38493	2.07049	4.33904	16.7849	1.52937	1.83535	1.84673	1.88752	1.75917	1.05004	2.11741	4.0691	[G]	Carbohydrate transport and metabolism	Molecular Function: transporter activity (GO:0005215);; Cellular Component: mitochondrion (GO:0005739);; Cellular Component: vacuole (GO:0005773);; Biological Process: water transport (GO:0006833);; Biological Process: response to water deprivation (GO:0009414);; Biological Process: response to salt stress (GO:0009651);; Cellular Component: chloroplast envelope (GO:0009941);; Cellular Component: …	K09872|1.72988e-136|mus:104000197|K09872 aquaporin PIP | (RefSeq) probable aquaporin PIP1-2	--	[G]	Carbohydrate transport and metabolism	Major intrinsic protein	Aquaporin PIP1-1 OS=Oryza sativa subsp. japonica (Rice) PE=2 SV=1	G	Carbohydrate transport and metabolism	plasma membrane intrinsic protein 1 [Lilium hybrid cultivar]	--
F01.PB11069	27.6735	46.0908	19.2221	24.9009	39.1626	40.4854	92.9079	127.904	32.6538	16.57	37.2877	31.8675	32.7963	62.6724	35.3303	11.7688	36.8821	22.0615	39.824	110.406	24.6119	34.5776	47.7343	23.5496	5.20485	4.46347	5.31557	6.78667	4.62129	5.11177	5.57696	4.55764	[J]	Translation, ribosomal structure and biogenesis	Molecular Function: translation initiation factor activity (GO:0003743);; Cellular Component: nucleus (GO:0005634);; Cellular Component: cytoplasm (GO:0005737);; Biological Process: translational initiation (GO:0006413);; Biological Process: RNA metabolic process (GO:0016070);;	K03262|0|pda:103717714|K03262 translation initiation factor 5 | (RefSeq) eukaryotic translation initiation factor 5-like	RNA transport (ko03013)	[J]	Translation, ribosomal structure and biogenesis	Domain found in IF2B/IF5;; eIF4-gamma/eIF5/eIF2-epsilon	Eukaryotic translation initiation factor 5 GN=EIF5 OS=Phaseolus vulgaris (Kidney bean) PE=2 SV=1	J	Translation, ribosomal structure and biogenesis	PREDICTED: eukaryotic translation initiation factor 5-like [Elaeis guineensis]	AT1G77840
F01.PB11070	0	0	0	0	0	0	0	0	4.94434	5.31309	2.92026	1.64659	1.41632	1.78422	0.094415	0.409891	0	0	0	0	5.12871	2.28342	1.60027	0.252153	-13.2877	-13.2877	-13.2877	-13.2877	2.35863	1.19126	0.678405	-1.98706	--	--	Molecular Function: methyltransferase activity (GO:0008168);; Biological Process: methylation (GO:0032259);;	--	--	--	--	--	--	R	General function prediction only	PREDICTED: uncharacterized protein LOC103978498 [Musa acuminata subsp. malaccensis]	--
F01.PB58960	0.123363	0.247674	4.14637	5.82541	8.54781	22.7398	0	0	0.078694	0.020789	5.33655	2.29023	0	0.334551	0	0	0.185519	4.98589	15.6438	0	0.0497415	3.81339	0.167275	0	-2.42959	2.31788	3.96753	-13.2877	-4.32651	1.93111	-2.57884	-13.2877	--	--	--	--	--	[O]	Posttranslational modification, protein turnover, chaperones	Domain of unknown function (DUF4793);; Zinc finger, C3HC4 type (RING finger);; Domain of unknown function (DUF4792)	Probable E3 ubiquitin-protein ligase LUL3 GN=T16G12.120 OS=Arabidopsis thaliana (Mouse-ear cress) PE=1 SV=1	O	Posttranslational modification, protein turnover, chaperones	PREDICTED: uncharacterized protein LOC103700820 [Phoenix dactylifera]	AT2G38195
F01.PB11075	1.7671	2.05357	1.06248	1.39183	1.18818	1.38731	2.97681	3.01017	0.522119	1.07908	0.937807	0.423835	1.35512	1.49395	2.03536	2.2633	1.91034	1.22715	1.28775	2.99349	0.800597	0.680821	1.42454	2.14933	0.933902	0.295434	0.364961	1.58188	-0.320672	-0.554441	0.510594	1.10396	[I]	Lipid transport and metabolism	Biological Process: metabolic process (GO:0008152);; Cellular Component: chloroplast envelope (GO:0009941);; Cellular Component: membrane (GO:0016020);; Molecular Function: ligase activity (GO:0016874);;	K01897|0|pda:103703200|K01897 long-chain acyl-CoA synthetase [EC:6.2.1.3] | (RefSeq) long chain acyl-CoA synthetase 9, chloroplastic-like	Fatty acid biosynthesis (ko00061);; Fatty acid degradation (ko00071);; Fatty acid metabolism (ko01212);; Peroxisome (ko04146)	[I]	Lipid transport and metabolism	AMP-binding enzyme	Long chain acyl-CoA synthetase 9, chloroplastic GN=LACS9 OS=Arabidopsis thaliana (Mouse-ear cress) PE=2 SV=1	I	Lipid transport and metabolism	PREDICTED: long chain acyl-CoA synthetase 9, chloroplastic-like [Elaeis guineensis]	AT1G77590
F01.PB8269	5.18607	3.01732	1.00772	2.33344	1.67396	3.0197	0.077372	0.137709	6.68496	5.30973	12.4727	5.30993	0	0.035747	0.216121	2.1911	4.1017	1.67058	2.34683	0.10754	5.99735	8.89134	0.0178735	1.20361	2.03626	0.740436	1.23077	-3.21571	2.58435	3.15242	-5.79798	0.267491	--	--	--	--	--	[R]	General function prediction only	Leucine rich repeat;; Leucine Rich repeats (2 copies);; Leucine Rich Repeat;; Leucine Rich repeat	DNA-damage-repair/toleration protein DRT100 (Precursor) OS=Arabidopsis thaliana (Mouse-ear cress) PE=2 SV=2	S	Function unknown	PREDICTED: DNA-damage-repair/toleration protein DRT100-like [Musa acuminata subsp. malaccensis]	AT3G20820
F01.PB11086	1.19108	0.892664	1.15931	1.5753	0.604274	1.03026	1.50867	1.2062	4.48162	4.02216	3.79869	2.45598	2.18423	2.45309	34.5054	34.823	1.04187	1.3673	0.817267	1.35743	4.25189	3.12733	2.31866	34.6642	0.059313	0.451438	-0.290945	0.440986	2.08814	1.64498	1.21335	5.11538	[O]	Posttranslational modification, protein turnover, chaperones	Molecular Function: metalloendopeptidase activity (GO:0004222);; Biological Process: proteolysis (GO:0006508);; Cellular Component: membrane (GO:0016020);;	--	--	[O]	Posttranslational modification, protein turnover, chaperones	Peptidase family M48	--	O	Posttranslational modification, protein turnover, chaperones	PREDICTED: LOW QUALITY PROTEIN: uncharacterized protein LOC103988196, partial [Musa acuminata subsp. malaccensis]	AT5G51740
F01.PB11087	0.108319	0.025029	0.023969	0.103758	0	0.086698	0	0	8.45305	5.26552	14.9445	5.806	0	0.02119	0.328134	3.11895	0.066674	0.0638635	0.043349	0	6.85928	10.3752	0.010595	1.72354	-3.90457	-3.96661	-4.52453	-13.2877	2.77808	3.37509	-6.54692	0.785462	--	--	--	--	--	[R]	General function prediction only	Leucine rich repeat;; Leucine Rich repeats (2 copies);; Leucine Rich Repeat;; Leucine Rich repeat;; Leucine rich repeat N-terminal domain	DNA-damage-repair/toleration protein DRT100 (Precursor) OS=Arabidopsis thaliana (Mouse-ear cress) PE=2 SV=2	R	General function prediction only	PREDICTED: DNA-damage-repair/toleration protein DRT100 [Phoenix dactylifera]	AT3G20820
F01.PB11088	0.321933	0.386612	0.905936	1.08335	0.711484	2.07482	6.3518	5.11937	0.276139	0.357487	4.71008	1.64645	0.238702	1.24463	1.65205	1.60268	0.354272	0.994643	1.39315	5.73559	0.316813	3.17827	0.741665	1.62737	-1.49666	-0.00760425	0.478457	2.51997	-1.65784	1.66829	-0.430966	0.702627	--	--	Biological Process: proteolysis (GO:0006508);; Molecular Function: cysteine-type peptidase activity (GO:0008234);; Molecular Function: 2-alkenal reductase [NAD(P)] activity (GO:0032440);; Biological Process: oxidation-reduction process (GO:0055114);;	--	--	[O]	Posttranslational modification, protein turnover, chaperones	Papain family cysteine protease;; Granulin;; Cathepsin propeptide inhibitor domain (I29);; Peptidase C1-like family	Cysteine proteinase RD21a (Precursor) GN=RD21A OS=Arabidopsis thaliana (Mouse-ear cress) PE=1 SV=1	O	Posttranslational modification, protein turnover, chaperones	PREDICTED: oryzain alpha chain-like [Phoenix dactylifera]	AT1G47128
F01.PB25165	19.4284	18.6474	11.402	10.7457	10.6441	9.78645	18.781	17.693	7.92431	8.80432	1.03511	0.841637	0.144924	0.06245	1.19734	1.02469	19.0379	11.0739	10.2153	18.237	8.36431	0.938372	0.103687	1.11102	4.25081	3.4691	3.35267	4.18881	3.06426	-0.0916152	-3.2683	0.152013	[S]	Function unknown	Biological Process: apoptotic process (GO:0006915);; Biological Process: metabolic process (GO:0008152);; Cellular Component: intracellular part (GO:0044424);;	--	--	[S]	Function unknown	Cytokine-induced anti-apoptosis inhibitor 1, Fe-S biogenesis;; Methyltransferase domain	Anamorsin homolog {ECO:0000255|HAMAP-Rule:MF_03115} OS=Vitis vinifera (Grape) PE=3 SV=1	S	Function unknown	PREDICTED: anamorsin homolog [Elaeis guineensis]	--
F01.PB58426	1.96815	1.73204	0.783755	1.03742	0.99233	1.50005	0.166325	0.003235	1.29179	0.996522	3.50945	1.08796	0	0.015152	0.019457	0.06708	1.8501	0.910585	1.24619	0.08478	1.14416	2.29871	0.007576	0.0432685	0.887679	-0.134975	0.317639	-3.55843	0.194409	1.20089	-7.02543	-4.52721	--	--	--	--	--	[R]	General function prediction only	Leucine rich repeat;; Leucine Rich Repeat;; Leucine Rich repeats (2 copies);; Leucine Rich repeat	DNA-damage-repair/toleration protein DRT100 (Precursor) OS=Arabidopsis thaliana (Mouse-ear cress) PE=2 SV=2	S	Function unknown	PREDICTED: DNA-damage-repair/toleration protein DRT100-like [Musa acuminata subsp. malaccensis]	AT3G12610
F01.PB11098	0.023183	0	0.090602	0.281325	0.062265	0.099752	0.057053	0.015257	1.03046	0.234527	1.30065	0.947725	1.52372	1.69091	2.06866	3.57021	0.0115915	0.185964	0.0810085	0.036155	0.632492	1.12419	1.60731	2.81944	-6.4184	-2.42613	-3.624	-4.78568	-0.660653	0.169014	0.684739	1.49546	[RTKL]	General function prediction only;; Signal transduction mechanisms;; Transcription;; Replication, recombination and repair	Molecular Function: nucleotide binding (GO:0000166);; Molecular Function: protein kinase activity (GO:0004672);;	K04733|4.44019e-134|pda:103703335|K04733 interleukin-1 receptor-associated kinase 4 [EC:2.7.11.1] | (RefSeq) receptor-like serine/threonine-protein kinase At1g78530	--	[T]	Signal transduction mechanisms	Protein kinase domain;; Protein tyrosine kinase	Receptor-like serine/threonine-protein kinase At1g78530 GN=At1g78530 OS=Arabidopsis thaliana (Mouse-ear cress) PE=2 SV=1	T	Signal transduction mechanisms	PREDICTED: receptor-like serine/threonine-protein kinase At1g78530 [Phoenix dactylifera]	AT1G78530
F01.PB11099	14.6417	10.1503	13.5895	7.94628	4.14814	12.5397	12.658	15.2527	16.1855	25.8058	10.4898	4.76695	6.83802	5.19483	1.7754	2.21535	12.396	10.7679	8.34392	13.9554	20.9957	7.62837	6.01642	1.99538	3.63181	3.42868	3.06074	3.80276	4.39203	2.93139	2.58893	0.996734	[R]	General function prediction only	Molecular Function: oligosaccharyl transferase activity (GO:0004576);; Cellular Component: endoplasmic reticulum (GO:0005783);; Cellular Component: plasma membrane (GO:0005886);; Biological Process: protein glycosylation (GO:0006486);;	K07151|7.61187e-180|pda:103716881|K07151 dolichyl-diphosphooligosaccharide--protein glycosyltransferase [EC:2.4.99.18] | (RefSeq) dolichyl-diphosphooligosaccharide--protein glycosyltransferase subunit STT3B	N-Glycan biosynthesis (ko00510);; Protein processing in endoplasmic reticulum (ko04141)	[O]	Posttranslational modification, protein turnover, chaperones	--	Dolichyl-diphosphooligosaccharide--protein glycosyltransferase subunit STT3B OS=Oryza sativa subsp. japonica (Rice) PE=2 SV=2	O	Posttranslational modification, protein turnover, chaperones	PREDICTED: dolichyl-diphosphooligosaccharide--protein glycosyltransferase subunit STT3B [Phoenix dactylifera]	AT1G34130
F01.PB111	4.67692	5.39673	7.87052	6.27956	9.10366	4.37524	2.77266	6.5476	7.26483	8.84357	13.8744	16.5298	11.551	13.1376	15.4977	9.73139	5.03682	7.07504	6.73945	4.66013	8.0542	15.2021	12.3443	12.6146	2.33254	2.82276	2.75265	2.2204	3.00976	3.92621	3.62578	3.65703	[O]	Posttranslational modification, protein turnover, chaperones	Molecular Function: glutathione transferase activity (GO:0004364);; Cellular Component: mitochondrion (GO:0005739);;	K00799|3.55675e-114|mus:103973270|K00799 glutathione S-transferase [EC:2.5.1.18] | (RefSeq) glutathione S-transferase T1-like	Glutathione metabolism (ko00480)	[O]	Posttranslational modification, protein turnover, chaperones	Glutathione S-transferase, N-terminal domain;; Glutathione S-transferase, N-terminal domain;; Glutathione S-transferase, N-terminal domain	Glutathione S-transferase T1 GN=MEE6.28 OS=Arabidopsis thaliana (Mouse-ear cress) PE=2 SV=1	O	Posttranslational modification, protein turnover, chaperones	PREDICTED: glutathione S-transferase T1-like [Musa acuminata subsp. malaccensis]	AT5G41210
F01.PB11100	0	0	0	0	0	0	0	0	0.17724	0.344436	0.149018	0.550612	0.899833	2.04814	1.29688	1.25834	0	0	0	0	0.260838	0.349815	1.47399	1.27761	-13.2877	-13.2877	-13.2877	-13.2877	-1.93822	-1.51492	0.55982	0.353562	--	--	--	--	--	--	--	--	--	--	--	--	--
F01.PB11102	19.1953	19.2817	7.83309	7.41477	4.10099	4.54375	12.5386	13.4351	12.4428	11.5603	7.02399	5.33839	5.37076	4.959	17.8417	19.5411	19.2385	7.62393	4.32237	12.9868	12.0016	6.18119	5.16488	18.6914	4.26593	2.93055	2.11186	3.69899	3.58516	2.62791	2.36876	4.22431	[B]	Chromatin structure and dynamics	Molecular Function: DNA binding (GO:0003677);; Molecular Function: chromatin binding (GO:0003682);; Molecular Function: transcription coactivator activity (GO:0003713);; Cellular Component: nucleus (GO:0005634);; Biological Process: regulation of transcription, DNA-templated (GO:0006355);; Molecular Function: zinc ion binding (GO:0008270);; Biological Process: cold acclimation (GO:0009631);; Biol…	K11314|0|pda:103700871|K11314 transcriptional adapter 2-alpha | (RefSeq) transcriptional adapter ADA2-like	--	[B]	Chromatin structure and dynamics	Myb-like DNA-binding domain;; Zinc finger, ZZ type;; Myb-like DNA-binding domain	Transcriptional adapter ADA2 GN=OSJNBa0047E24.21 OS=Oryza sativa subsp. japonica (Rice) PE=2 SV=2	B	Chromatin structure and dynamics	PREDICTED: transcriptional adapter ADA2-like isoform X1 [Phoenix dactylifera]	AT4G16420
F01.PB11103	31.9551	19.4238	21.9424	19.3369	21.8386	12.0246	21.9711	22.0216	11.0969	4.92345	17.628	11.4666	4.92934	14.0001	77.8171	10.4974	25.6895	20.6396	16.9316	21.9964	8.01019	14.5473	9.4647	44.1572	4.68311	4.36735	4.08166	4.4592	3.00186	3.86269	3.24257	5.46458	[O]	Posttranslational modification, protein turnover, chaperones	Molecular Function: nucleic acid binding (GO:0003676);; Molecular Function: ATP binding (GO:0005524);; Cellular Component: cell wall (GO:0005618);; Cellular Component: nucleolus (GO:0005730);; Cellular Component: plasma membrane (GO:0005886);; Biological Process: protein folding (GO:0006457);; Biological Process: protein methylation (GO:0006479);; Molecular Function: protein methyltransferase act…	K09503|3.71842e-167|cit:102611703|K09503 DnaJ homolog subfamily A member 2 | (RefSeq) dnaJ protein homolog 2	Protein processing in endoplasmic reticulum (ko04141)	[O]	Posttranslational modification, protein turnover, chaperones	DnaJ C terminal domain;; DnaJ central domain;; DnaJ domain	DnaJ protein homolog 2 (Precursor) GN=LDJ2 OS=Allium porrum (Leek) PE=2 SV=1	O	Posttranslational modification, protein turnover, chaperones	PREDICTED: dnaJ protein homolog 2-like [Nelumbo nucifera]	AT3G44110
[truncated: 27,507 more rows]
