# Supplementary material for: Jasmonic acid biosynthetic genes TgLOX4 and TgLOX5 are involved in daughter bulb development in tulip (Tulipa gesneriana)
Source: Hortic Res. 2022 Feb 11;9:uhac006. doi: 10.1093/hr/uhac006 (PMC8947238; doi:10.1093/hr/uhac006)
Supplement: Web_Material_uhac006 [file web_material_uhac006.zip › Table S2.xlsx]

## Sheet: Sheet1
Table S2: Pathway enrichment analysis of genes differentially expressed at four tulip bulb developmental stages using MapMAN software
Groups	MapMAN pathways	‘Ad Rem’				‘Red Power’
		S2 vs S1	S3 vs S1	S4 vs S1		S2 vs S1	S3 vs S1	S4 vs S1
I	fermentation	12.53	12.51	10.09		20.69	18.75	11.23
	major CHO metabolism	5.13	5.14	7.32		5.57	5.71	6.47
	biodegradation of xenobiotics	3.7	3.02	1.78		3.18	3.95	1.65
	amino acid metabolism	3.34	2.88	3.72		2.76	3	2.58
	minor CHO metabolism	3.34	2.24	2.01		2.24	3.52	2.68
	TCA / org transformation	3.02	1.91	2.84		2.89	3.02	2.85
	cell wall	2.88	2.67	2.15		2.22	2.1	1.84
	transport	2.54	2.18	2.44		2.19	2.02	1.96
	secondary metabolism	2.42	2.54	2.32		2.43	1.74	1.79
	lipid metabolism	1.89	2.46	2.19		2.18	2.1	2.15
	cell	1.93	1.74	2.17		1.71	1.95	2.08
	hormone metabolism	1.87	1.76	1.69		1.51	2.36	1.8
II	gluconeogenesis / glyoxylate cycle	1.22	12.08	9.27		13.71	13.01	8.54
	oxidative phosphorylation	1.28	3.31	3.75		3.41	2.63	1.89
	glycolysis	1.21	1.52	3.78		2.04	3.24	3
	polyamine metabolism	1.99	1.13	3.11		2.08	2.18	2.89
	N-metabolism	2.45	1.85	2.71		1.07	1.12	3.79
	nucleotide metabolism	2.21	1.47	2		1.85	2.1	1.88
	redox	1.82	2.32	1.7		2.04	1.41	1.46
	C1-metabolism	0.39	1.51	3.01		1.11	1.75	2
III	misc	1.72	1.8	1.47		1.6	1.42	1.33
	metal handling	1.44	1.6	1.55		1.4	1.05	1.11
	signalling	1.25	1.28	1.34		1.2	1.59	1.52
	development	1.17	1.57	1.22		1.69	1.22	1.17
	stress	1.27	1.25	1.26		1.21	1.34	1.21
	protein	1.06	1.04	1.06		1.18	1.1	1.26
IV	RNA	1.05	0.94	0.87		0.91	0.83	0.94
	photosynthesis	0.92	1.17	1.45		1.05	0.99	0.95
	tetrapyrrole synthesis	0.33	0.37	2.33		0.81	1.33	2.5
	S-assimilation	0	0	3.51		0.85	0.89	2.37
	Co-factor and vitamine metabolism	0.78	0.29	1.48		0.68	1.65	2.01
V	not assigned	0.42	0.46	0.49		0.47	0.48	0.51
	DNA	0.4	0.37	0.27		0.38	0.37	0.29
	mitoch. electron transport / ATP synthesis	0.21	0.56	0.33		0.36	0.42	0.49
	micro RNA, natural antisense etc	0	0	0		0	0	0
