# Supplementary material for: Jasmonic acid biosynthetic genes TgLOX4 and TgLOX5 are involved in daughter bulb development in tulip (Tulipa gesneriana)
Source: Hortic Res. 2022 Feb 11;9:uhac006. doi: 10.1093/hr/uhac006 (PMC8947238; doi:10.1093/hr/uhac006)
Supplement: Web_Material_uhac006 [file web_material_uhac006.zip › Table S3.xlsx]

## Sheet: JA (2)
Unigene ID	AGI	Gene name in Arabidopsis	‘Ad Rem’									‘Red Power’
			Stage 1		Stage 2		Stage 3		Stage 4			Stage 1		Stage 2		Stage 3		Stage 4
			Rep1	Rep2	Rep1	Rep2	Rep1	Rep2	Rep1	Rep2		Rep1	Rep2	Rep1	Rep2	Rep1	Rep2	Rep1	Rep2	COG_class	COG_class_annotation	GO_annotation	KEGG_annotation	KEGG_pathway_annotation	KOG_class	KOG_class_annotation	Pfam_annotation	Swiss_Prot_annotation	eggNOG_class	eggNOG_class_annotation	NR_annotation
JA biosynthesis
F01.PB48603g	AT1G55020	LOX1	6.51547	5.81338	12.1185	11.3908	12.1071	11.0385	8.97033	9.0266		0	0.011406	0.287482	0.126364	0.740462	1.55903	1.03278	0.844837	--	--	Molecular Function: iron ion binding (GO:0005506);; Cellular Component: chloroplast (GO:0009507);; Biological Process: response to abscisic acid (GO:0009737);; Biological Process: response to jasmonic acid (GO:0009753);; Biological Process: defense response to bacterium, incompatible interaction (GO:0009816);; Molecular Function: linoleate 13S-lipoxygenase activity (GO:0016165);; Biological Proce…	K15718|5.35637e-134|mus:103990202|K15718 linoleate 9S-lipoxygenase [EC:1.13.11.58] | (RefSeq) probable linoleate 9S-lipoxygenase 5	Linoleic acid metabolism (ko00591)	--	--	PLAT/LH2 domain;; Lipoxygenase	Linoleate 9S-lipoxygenase 1 GN=OSJNBb0017F17.10 OS=Oryza sativa subsp. japonica (Rice) PE=2 SV=2	S	Function unknown	PREDICTED: probable linoleate 9S-lipoxygenase 5 [Musa acuminata subsp. malaccensis]
F01.PB53656g	AT1G55020	LOX1	14.2373	11.554	22.154	24.4242	23.2685	22.3834	13.5113	19.4413		0.01702	0.010323	0.154193	0.059091	0.178936	0.511504	0.060662	0.038203	--	--	Molecular Function: iron ion binding (GO:0005506);; Molecular Function: linoleate 13S-lipoxygenase activity (GO:0016165);; Biological Process: oxylipin biosynthetic process (GO:0031408);; Biological Process: oxidation-reduction process (GO:0055114);;	K15718|0|mus:103998404|K15718 linoleate 9S-lipoxygenase [EC:1.13.11.58] | (RefSeq) probable linoleate 9S-lipoxygenase 5	Linoleic acid metabolism (ko00591)	--	--	Lipoxygenase;; Lipoxygenase;; PLAT/LH2 domain;; Lipoxygenase	Linoleate 9S-lipoxygenase A GN=LOX1.1 OS=Solanum lycopersicum (Tomato) PE=2 SV=1	S	Function unknown	PREDICTED: probable linoleate 9S-lipoxygenase 5 [Musa acuminata subsp. malaccensis]
F01.PB72938g	AT1G55020	LOX1	9.243	8.31062	18.6795	15.8745	22.1276	23.0117	24.9823	19.2723		0.056781	0.048831	0.565736	0.095261	1.31718	2.76946	0.83155	0.831557	--	--	Molecular Function: oxidoreductase activity (GO:0016491);; Biological Process: single-organism metabolic process (GO:0044710);;	K15718|0|mus:103989775|K15718 linoleate 9S-lipoxygenase [EC:1.13.11.58] | (RefSeq) probable linoleate 9S-lipoxygenase 4	Linoleic acid metabolism (ko00591)	--	--	Lipoxygenase;; PLAT/LH2 domain;; Lipoxygenase;; Lipoxygenase;; Lipoxygenase	Linoleate 9S-lipoxygenase 1 OS=Arabidopsis thaliana (Mouse-ear cress) PE=1 SV=1	S	Function unknown	PREDICTED: probable linoleate 9S-lipoxygenase 5 [Elaeis guineensis]
F01.PB55035g	AT1G55020	LOX1	24.6784	11.7945	25.5675	27.521	37.3507	40.5756	36.6536	26.2346		0.151736	0.283328	2.27089	1.49748	6.41796	10.899	2.2586	4.12652	--	--	Molecular Function: oxidoreductase activity (GO:0016491);; Biological Process: single-organism metabolic process (GO:0044710);;	K15718|0|mus:103989775|K15718 linoleate 9S-lipoxygenase [EC:1.13.11.58] | (RefSeq) probable linoleate 9S-lipoxygenase 4	Linoleic acid metabolism (ko00591)	--	--	Lipoxygenase;; PLAT/LH2 domain;; Lipoxygenase;; Lipoxygenase;; Lipoxygenase	Putative linoleate 9S-lipoxygenase 3 GN=OSJNBb0017F17.2 OS=Oryza sativa subsp. japonica (Rice) PE=3 SV=1	S	Function unknown	PREDICTED: probable linoleate 9S-lipoxygenase 5 [Elaeis guineensis]
F01.PB29844g	AT1G55020	LOX1	22.4556	21.7695	50.3653	83.3975	146.502	148.807	90.4421	85.93		0.753289	0.569063	2.05874	1.48417	2.90366	4.25725	1.09362	1.67428	--	--	Biological Process: fatty acid biosynthetic process (GO:0006633);; Molecular Function: oxidoreductase activity, acting on single donors with incorporation of molecular oxygen, incorporation of two atoms of oxygen (GO:0016702);; Molecular Function: metal ion binding (GO:0046872);;	K15718|0|mus:103989775|K15718 linoleate 9S-lipoxygenase [EC:1.13.11.58] | (RefSeq) probable linoleate 9S-lipoxygenase 4	Linoleic acid metabolism (ko00591)	--	--	Lipoxygenase;; PLAT/LH2 domain;; Lipoxygenase;; Lipoxygenase	Putative linoleate 9S-lipoxygenase 3 GN=OSJNBb0017F17.2 OS=Oryza sativa subsp. japonica (Rice) PE=3 SV=1	S	Function unknown	PREDICTED: probable linoleate 9S-lipoxygenase 5 [Elaeis guineensis]
F01.PB63464g	AT1G55020	LOX1	87.1047	74.8539	153.94	152.891	145.366	148.884	116.842	122.613		0.022488	0.014344	0.175474	0.191065	0.471394	1.91806	0.110665	0.359819	--	--	Biological Process: fatty acid biosynthetic process (GO:0006633);; Molecular Function: oxidoreductase activity, acting on single donors with incorporation of molecular oxygen, incorporation of two atoms of oxygen (GO:0016702);; Molecular Function: metal ion binding (GO:0046872);;	K15718|0|pda:103697518|K15718 linoleate 9S-lipoxygenase [EC:1.13.11.58] | (RefSeq) linoleate 9S-lipoxygenase 6-like	Linoleic acid metabolism (ko00591)	--	--	Lipoxygenase;; PLAT/LH2 domain	Probable linoleate 9S-lipoxygenase 5 GN=LOX1.5 OS=Solanum tuberosum (Potato) PE=2 SV=1	S	Function unknown	PREDICTED: linoleate 9S-lipoxygenase 6-like [Phoenix dactylifera]
F01.PB9100g	AT1G55020	LOX1	6.0997	7.06638	15.4059	17.4367	30.7929	34.6814	30.8169	22.2374		0.098327	0.04577	1.14728	0.461422	2.47219	3.18684	5.11378	1.16296	--	--	Molecular Function: oxidoreductase activity (GO:0016491);; Biological Process: single-organism metabolic process (GO:0044710);;	K15718|9.47561e-135|pda:103697518|K15718 linoleate 9S-lipoxygenase [EC:1.13.11.58] | (RefSeq) linoleate 9S-lipoxygenase 6-like	Linoleic acid metabolism (ko00591)	--	--	Lipoxygenase;; PLAT/LH2 domain	Probable linoleate 9S-lipoxygenase 5 GN=LOX1.5 OS=Solanum tuberosum (Potato) PE=2 SV=1	S	Function unknown	PREDICTED: linoleate 9S-lipoxygenase 6-like [Phoenix dactylifera]
F01.PB60895g	AT1G55020	LOX1	5.70789	7.77017	4.74439	6.15737	5.22114	5.09525	2.94748	3.93562		0.036037	0.021072	0.05869	0.026555	0.090663	0.210368	0.947395	1.09846	--	--	Molecular Function: iron ion binding (GO:0005506);; Cellular Component: cytoplasm (GO:0005737);; Molecular Function: linoleate 13S-lipoxygenase activity (GO:0016165);; Biological Process: oxylipin biosynthetic process (GO:0031408);; Biological Process: oxidation-reduction process (GO:0055114);;	K15718|0|pda:103697518|K15718 linoleate 9S-lipoxygenase [EC:1.13.11.58] | (RefSeq) linoleate 9S-lipoxygenase 6-like	Linoleic acid metabolism (ko00591)	--	--	Lipoxygenase;; Lipoxygenase	Probable linoleate 9S-lipoxygenase 5 GN=LOX1.5 OS=Solanum tuberosum (Potato) PE=2 SV=1	S	Function unknown	PREDICTED: linoleate 9S-lipoxygenase 6-like [Phoenix dactylifera]
F01.PB33674g	AT1G55020	LOX1	1437.43	1288.59	2178.52	2392.09	1680.27	2280.81	1059.23	2029.89		0.826225	0.728453	0.754419	0.648339	1.53376	1.92948	1.40912	2.26658	--	--	Biological Process: fatty acid biosynthetic process (GO:0006633);; Molecular Function: oxidoreductase activity, acting on single donors with incorporation of molecular oxygen, incorporation of two atoms of oxygen (GO:0016702);; Molecular Function: metal ion binding (GO:0046872);;	K15718|0|pda:103715746|K15718 linoleate 9S-lipoxygenase [EC:1.13.11.58] | (RefSeq) probable linoleate 9S-lipoxygenase 4	Linoleic acid metabolism (ko00591)	--	--	Lipoxygenase;; PLAT/LH2 domain	Probable linoleate 9S-lipoxygenase 5 GN=LOX1.5 OS=Solanum tuberosum (Potato) PE=2 SV=1	S	Function unknown	PREDICTED: probable linoleate 9S-lipoxygenase 4 [Phoenix dactylifera]
F01.PB4810g	AT1G55020	LOX1	0	0	0	0	0	0	0	0		0	0	0	0.012932	0	0.046888	0	0	--	--	Molecular Function: iron ion binding (GO:0005506);; Cellular Component: cytoplasm (GO:0005737);; Molecular Function: linoleate 13S-lipoxygenase activity (GO:0016165);; Biological Process: oxylipin biosynthetic process (GO:0031408);; Biological Process: oxidation-reduction process (GO:0055114);;	K15718|3.19363e-69|sly:101263535|K15718 linoleate 9S-lipoxygenase [EC:1.13.11.58] | (RefSeq) probable linoleate 9S-lipoxygenase 5	Linoleic acid metabolism (ko00591)	--	--	Lipoxygenase	Probable linoleate 9S-lipoxygenase 5 GN=LOX1.5 OS=Solanum tuberosum (Potato) PE=2 SV=1	S	Function unknown	lipoxygenase III, partial [Ananas comosus]
F01.PB75453g	AT1G55020	LOX1	20.4818	18.4296	33.5125	24.3692	2.57854	11.7326	0.10231	30.6772		24.1032	44.4517	68.4309	3.53768	119.923	40.6103	4.49633	59.9143	[J]	Translation, ribosomal structure and biogenesis	Molecular Function: translation elongation factor activity (GO:0003746);; Molecular Function: GTPase activity (GO:0003924);; Molecular Function: copper ion binding (GO:0005507);; Molecular Function: GTP binding (GO:0005525);; Cellular Component: nucleolus (GO:0005730);; Cellular Component: cytosol (GO:0005829);; Cellular Component: plasma membrane (GO:0005886);; Biological Process: obsolete GTP c…	K03234|0|pxb:103952009|K03234 elongation factor 2 | (RefSeq) elongation factor 2	--	[J]	Translation, ribosomal structure and biogenesis	Lipoxygenase;; PLAT/LH2 domain;; Elongation factor G, domain IV;; Elongation factor G C-terminus;; Elongation Factor G, domain II;; Lipoxygenase;; Lipoxygenase;; Elongation factor Tu domain 2;; Lipoxygenase;; Elongation factor G C-terminus;; Elongation factor Tu GTP binding domain	Elongation factor 2 OS=Beta vulgaris (Sugar beet) PE=2 SV=1	J	Translation, ribosomal structure and biogenesis	PREDICTED: elongation factor 2 [Pyrus x bretschneideri]
F01.PB76074g	AT1G55020	LOX1	7.44371	6.75896	4.4856	4.63358	3.1113	4.32581	7.64639	7.99863		7.2738	8.15338	3.73415	2.22569	2.49413	2.00179	2.40259	3.2477	--	--	Biological Process: nitrogen compound metabolic process (GO:0006807);; Cellular Component: cytoplasmic vesicle (GO:0016023);; Biological Process: cellular macromolecule biosynthetic process (GO:0034645);; Biological Process: single-organism carbohydrate metabolic process (GO:0044723);;	K08288|8.35286e-89|mus:103986224|K08288 protein kinase C substrate 80K-H | (RefSeq) glucosidase 2 subunit beta-like isoform X1	Protein processing in endoplasmic reticulum (ko04141)	[T]	Signal transduction mechanisms	Lipoxygenase	Glucosidase 2 subunit beta (Precursor) GN=Os01g0276800 OS=Oryza sativa subsp. japonica (Rice) PE=2 SV=1	T	Signal transduction mechanisms	PREDICTED: glucosidase 2 subunit beta-like isoform X2 [Musa acuminata subsp. malaccensis]
F01.PB14609	AT1G55020	LOX1	0.094359	0.024486	0.196334	0.117543	0.213902	0.117655	0.516604	0.164684		0	0	0.122365	0	0.376518	0.844976	0.237441	0.322152	--	--	Biological Process: fatty acid biosynthetic process (GO:0006633);; Molecular Function: oxidoreductase activity, acting on single donors with incorporation of molecular oxygen, incorporation of two atoms of oxygen (GO:0016702);; Molecular Function: metal ion binding (GO:0046872);;	K15718|2.11078e-135|pda:103697518|K15718 linoleate 9S-lipoxygenase [EC:1.13.11.58] | (RefSeq) linoleate 9S-lipoxygenase 6-like	Linoleic acid metabolism (ko00591)	--	--	Lipoxygenase;; PLAT/LH2 domain	Probable linoleate 9S-lipoxygenase 5 GN=LOX1.5 OS=Solanum tuberosum (Potato) PE=2 SV=1	S	Function unknown	PREDICTED: linoleate 9S-lipoxygenase 6-like [Phoenix dactylifera]
F01.PB27935	AT1G55020	LOX1	0.090945	0.074952	0.094433	0.187936	0.016906	0.319009	2.44614	0.865732		0	0	0.17689	0.254509	0.805309	2.05081	0.273616	0.348722	--	--	Biological Process: fatty acid biosynthetic process (GO:0006633);; Molecular Function: oxidoreductase activity, acting on single donors with incorporation of molecular oxygen, incorporation of two atoms of oxygen (GO:0016702);; Molecular Function: metal ion binding (GO:0046872);;	K15718|9.67455e-105|pda:103697518|K15718 linoleate 9S-lipoxygenase [EC:1.13.11.58] | (RefSeq) linoleate 9S-lipoxygenase 6-like	Linoleic acid metabolism (ko00591)	--	--	PLAT/LH2 domain;; Lipoxygenase	Probable linoleate 9S-lipoxygenase 5 GN=LOX1.5 OS=Solanum tuberosum (Potato) PE=2 SV=1	S	Function unknown	PREDICTED: linoleate 9S-lipoxygenase 6-like [Phoenix dactylifera]
F01.PB33791	AT1G55020	LOX1	0	0	0	0	0	0	0	0		0	0	0	0	0.018373	0	0	0	--	--	Biological Process: fatty acid biosynthetic process (GO:0006633);; Molecular Function: oxidoreductase activity, acting on single donors with incorporation of molecular oxygen, incorporation of two atoms of oxygen (GO:0016702);; Molecular Function: metal ion binding (GO:0046872);;	K15718|0|pda:103697518|K15718 linoleate 9S-lipoxygenase [EC:1.13.11.58] | (RefSeq) linoleate 9S-lipoxygenase 6-like	Linoleic acid metabolism (ko00591)	--	--	Lipoxygenase;; PLAT/LH2 domain	Probable linoleate 9S-lipoxygenase 5 GN=LOX1.5 OS=Solanum tuberosum (Potato) PE=2 SV=1	S	Function unknown	PREDICTED: linoleate 9S-lipoxygenase 6-like [Phoenix dactylifera]
F01.PB34827	AT1G55020	LOX1	0	0	0	0	0	0	0	0		0	0	0	0	0	0	0	0	--	--	Biological Process: fatty acid biosynthetic process (GO:0006633);; Molecular Function: oxidoreductase activity, acting on single donors with incorporation of molecular oxygen, incorporation of two atoms of oxygen (GO:0016702);; Molecular Function: metal ion binding (GO:0046872);;	K15718|0|pda:103697518|K15718 linoleate 9S-lipoxygenase [EC:1.13.11.58] | (RefSeq) linoleate 9S-lipoxygenase 6-like	Linoleic acid metabolism (ko00591)	--	--	Lipoxygenase;; PLAT/LH2 domain	Probable linoleate 9S-lipoxygenase 5 GN=LOX1.5 OS=Solanum tuberosum (Potato) PE=2 SV=1	S	Function unknown	PREDICTED: linoleate 9S-lipoxygenase 6-like [Phoenix dactylifera]
F01.PB66788	AT1G55020	LOX1	0	0	0	0	0	0	0	0		0	0	0	0	0	0	0	0	--	--	Biological Process: fatty acid biosynthetic process (GO:0006633);; Molecular Function: oxidoreductase activity, acting on single donors with incorporation of molecular oxygen, incorporation of two atoms of oxygen (GO:0016702);; Molecular Function: metal ion binding (GO:0046872);;	K15718|0|pda:103697518|K15718 linoleate 9S-lipoxygenase [EC:1.13.11.58] | (RefSeq) linoleate 9S-lipoxygenase 6-like	Linoleic acid metabolism (ko00591)	--	--	Lipoxygenase;; PLAT/LH2 domain	Probable linoleate 9S-lipoxygenase 5 GN=LOX1.5 OS=Solanum tuberosum (Potato) PE=2 SV=1	S	Function unknown	PREDICTED: linoleate 9S-lipoxygenase 6-like [Phoenix dactylifera]
F01.PB36791	AT1G55020	LOX1	0.057032	0.1889	0.344523	0.841015	0.114421	0.07347	0.023692	0		0.252532	0.108875	2.569	0.95741	0.120238	0.179285	0.009522	0.029581	--	--	Biological Process: fatty acid biosynthetic process (GO:0006633);; Molecular Function: oxidoreductase activity, acting on single donors with incorporation of molecular oxygen, incorporation of two atoms of oxygen (GO:0016702);; Molecular Function: metal ion binding (GO:0046872);;	K15718|0|pda:103697518|K15718 linoleate 9S-lipoxygenase [EC:1.13.11.58] | (RefSeq) linoleate 9S-lipoxygenase 6-like	Linoleic acid metabolism (ko00591)	--	--	Lipoxygenase;; PLAT/LH2 domain	Probable linoleate 9S-lipoxygenase 5 GN=LOX1.5 OS=Solanum tuberosum (Potato) PE=2 SV=1	S	Function unknown	PREDICTED: linoleate 9S-lipoxygenase 6-like [Phoenix dactylifera]
F01.PB39784	AT1G55020	LOX1	10.3208	8.877	21.1212	21.2587	29.9177	30.4447	25.7783	23.1772		0.392735	0.318539	18.5124	8.815	43.1503	148.091	75.0765	68.6685	--	--	Molecular Function: iron ion binding (GO:0005506);; Cellular Component: cytoplasm (GO:0005737);; Biological Process: response to hormone (GO:0009725);; Molecular Function: linoleate 13S-lipoxygenase activity (GO:0016165);; Molecular Function: transferase activity, transferring acyl groups (GO:0016746);; Biological Process: oxylipin biosynthetic process (GO:0031408);; Biological Process: oxidation…	K15718|0|pda:103697518|K15718 linoleate 9S-lipoxygenase [EC:1.13.11.58] | (RefSeq) linoleate 9S-lipoxygenase 6-like	Linoleic acid metabolism (ko00591)	--	--	Lipoxygenase;; Lipoxygenase;; Lipoxygenase	Putative linoleate 9S-lipoxygenase 3 GN=OSJNBb0017F17.2 OS=Oryza sativa subsp. japonica (Rice) PE=3 SV=1	S	Function unknown	PREDICTED: linoleate 9S-lipoxygenase 6-like [Phoenix dactylifera]
F01.PB71164	AT1G55020	LOX1	13.3219	12.5817	29.3726	29.9553	42.2748	42.9033	37.1565	37.5276		0.80811	0.467489	30.0714	14.1985	171.9	259.978	134.69	126.742	--	--	Biological Process: fatty acid biosynthetic process (GO:0006633);; Molecular Function: oxidoreductase activity, acting on single donors with incorporation of molecular oxygen, incorporation of two atoms of oxygen (GO:0016702);; Molecular Function: metal ion binding (GO:0046872);;	K15718|0|pda:103697518|K15718 linoleate 9S-lipoxygenase [EC:1.13.11.58] | (RefSeq) linoleate 9S-lipoxygenase 6-like	Linoleic acid metabolism (ko00591)	--	--	Lipoxygenase;; PLAT/LH2 domain	Probable linoleate 9S-lipoxygenase 5 GN=LOX1.5 OS=Solanum tuberosum (Potato) PE=2 SV=1	S	Function unknown	PREDICTED: linoleate 9S-lipoxygenase 6-like [Phoenix dactylifera]
F01.PB49164	AT1G55020	LOX1	0	0	0	0	0	0	0	0		0	0	0	0	0	0	0	0	--	--	Biological Process: fatty acid biosynthetic process (GO:0006633);; Molecular Function: oxidoreductase activity, acting on single donors with incorporation of molecular oxygen, incorporation of two atoms of oxygen (GO:0016702);; Molecular Function: metal ion binding (GO:0046872);;	K15718|0|pda:103715746|K15718 linoleate 9S-lipoxygenase [EC:1.13.11.58] | (RefSeq) probable linoleate 9S-lipoxygenase 4	Linoleic acid metabolism (ko00591)	--	--	Lipoxygenase;; PLAT/LH2 domain	Probable linoleate 9S-lipoxygenase 5 GN=LOX1.5 OS=Solanum tuberosum (Potato) PE=2 SV=1	S	Function unknown	PREDICTED: LOW QUALITY PROTEIN: probable linoleate 9S-lipoxygenase 5 [Elaeis guineensis]
F01.PB68217	AT1G55020	LOX1	0	0	0	0	0	0	0	0		0	0	0	0	0.006524	0	0.006662	0	--	--	Biological Process: fatty acid biosynthetic process (GO:0006633);; Molecular Function: oxidoreductase activity, acting on single donors with incorporation of molecular oxygen, incorporation of two atoms of oxygen (GO:0016702);; Molecular Function: metal ion binding (GO:0046872);;	K15718|0|pda:103715746|K15718 linoleate 9S-lipoxygenase [EC:1.13.11.58] | (RefSeq) probable linoleate 9S-lipoxygenase 4	Linoleic acid metabolism (ko00591)	--	--	Lipoxygenase	Probable linoleate 9S-lipoxygenase 4 OS=Oryza sativa subsp. japonica (Rice) PE=2 SV=1	S	Function unknown	PREDICTED: probable linoleate 9S-lipoxygenase 4 [Elaeis guineensis]
F01.PB44936	AT1G55020	LOX1	0.108804	0.149544	0.034195	0.108066	0.090226	0.147867	0.010646	0.180779		0.055887	0.098165	0.170469	0.196523	0.319815	0.265533	0.105805	0.306737	--	--	Biological Process: fatty acid biosynthetic process (GO:0006633);; Molecular Function: oxidoreductase activity, acting on single donors with incorporation of molecular oxygen, incorporation of two atoms of oxygen (GO:0016702);; Molecular Function: metal ion binding (GO:0046872);;	K15718|0|pda:103715746|K15718 linoleate 9S-lipoxygenase [EC:1.13.11.58] | (RefSeq) probable linoleate 9S-lipoxygenase 4	Linoleic acid metabolism (ko00591)	--	--	Lipoxygenase;; Lipoxygenase;; Lipoxygenase	Probable linoleate 9S-lipoxygenase 5 GN=LOX1.5 OS=Solanum tuberosum (Potato) PE=2 SV=1	S	Function unknown	PREDICTED: probable linoleate 9S-lipoxygenase 4 [Elaeis guineensis]
F01.PB45360	AT1G55020	LOX1	7.36256	7.90705	7.94686	8.50115	8.41113	11.957	17.1794	27.433		0.26957	0.455244	0.931028	0.667339	1.10009	0.79826	0.745905	1.2645	--	--	Biological Process: fatty acid biosynthetic process (GO:0006633);; Molecular Function: oxidoreductase activity, acting on single donors with incorporation of molecular oxygen, incorporation of two atoms of oxygen (GO:0016702);; Molecular Function: metal ion binding (GO:0046872);;	K15718|0|pda:103715746|K15718 linoleate 9S-lipoxygenase [EC:1.13.11.58] | (RefSeq) probable linoleate 9S-lipoxygenase 4	Linoleic acid metabolism (ko00591)	--	--	Lipoxygenase;; Lipoxygenase	Probable linoleate 9S-lipoxygenase 5 GN=LOX1.5 OS=Solanum tuberosum (Potato) PE=2 SV=1	S	Function unknown	PREDICTED: probable linoleate 9S-lipoxygenase 4 [Elaeis guineensis]
F01.PB41237	AT1G55020	LOX1	0	0	0	0	0	0	0	0		0	0	0	0	0	0	0	0	--	--	Biological Process: fatty acid biosynthetic process (GO:0006633);; Molecular Function: oxidoreductase activity, acting on single donors with incorporation of molecular oxygen, incorporation of two atoms of oxygen (GO:0016702);; Molecular Function: metal ion binding (GO:0046872);;	K15718|0|pda:103715746|K15718 linoleate 9S-lipoxygenase [EC:1.13.11.58] | (RefSeq) probable linoleate 9S-lipoxygenase 4	Linoleic acid metabolism (ko00591)	--	--	--	Probable linoleate 9S-lipoxygenase 5 GN=LOX1.5 OS=Solanum tuberosum (Potato) PE=2 SV=1	S	Function unknown	PREDICTED: probable linoleate 9S-lipoxygenase 4 [Phoenix dactylifera]
F01.PB46868	AT1G55020	LOX1	0	0	0	0	0	0	0	0		0	0	0	0	0	0	0	0	--	--	Biological Process: fatty acid biosynthetic process (GO:0006633);; Molecular Function: oxidoreductase activity, acting on single donors with incorporation of molecular oxygen, incorporation of two atoms of oxygen (GO:0016702);; Molecular Function: metal ion binding (GO:0046872);;	K15718|0|pda:103715746|K15718 linoleate 9S-lipoxygenase [EC:1.13.11.58] | (RefSeq) probable linoleate 9S-lipoxygenase 4	Linoleic acid metabolism (ko00591)	--	--	Lipoxygenase;; PLAT/LH2 domain	Probable linoleate 9S-lipoxygenase 5 GN=LOX1.5 OS=Solanum tuberosum (Potato) PE=2 SV=1	S	Function unknown	PREDICTED: probable linoleate 9S-lipoxygenase 4 [Phoenix dactylifera]
F01.PB49324	AT1G55020	LOX1	0.035404	0.120546	0.023827	0	0.037659	0.013663	0.100114	0.017802		0.003277	0.361522	0.075851	0.003122	0.020782	0.067868	0.039832	0.029264	--	--	Biological Process: fatty acid biosynthetic process (GO:0006633);; Molecular Function: oxidoreductase activity, acting on single donors with incorporation of molecular oxygen, incorporation of two atoms of oxygen (GO:0016702);; Molecular Function: metal ion binding (GO:0046872);;	K15718|0|pda:103715746|K15718 linoleate 9S-lipoxygenase [EC:1.13.11.58] | (RefSeq) probable linoleate 9S-lipoxygenase 4	Linoleic acid metabolism (ko00591)	--	--	Lipoxygenase;; PLAT/LH2 domain	Probable linoleate 9S-lipoxygenase 5 GN=LOX1.5 OS=Solanum tuberosum (Potato) PE=2 SV=1	S	Function unknown	PREDICTED: probable linoleate 9S-lipoxygenase 4 [Phoenix dactylifera]
F01.PB42309	AT1G55020	LOX1	0.087697	0.139972	0.127103	0.068262	0.086735	0.182277	0.644828	1.15827		0.032298	0.010893	0.046189	0	0.018004	0.062552	0.195262	0.095746	--	--	Molecular Function: iron ion binding (GO:0005506);; Molecular Function: linoleate 13S-lipoxygenase activity (GO:0016165);; Biological Process: oxylipin biosynthetic process (GO:0031408);; Biological Process: oxidation-reduction process (GO:0055114);;	K15718|0|pda:103715746|K15718 linoleate 9S-lipoxygenase [EC:1.13.11.58] | (RefSeq) probable linoleate 9S-lipoxygenase 4	Linoleic acid metabolism (ko00591)	--	--	Lipoxygenase;; PLAT/LH2 domain	Probable linoleate 9S-lipoxygenase 5 GN=LOX1.5 OS=Solanum tuberosum (Potato) PE=2 SV=1	S	Function unknown	PREDICTED: probable linoleate 9S-lipoxygenase 4 [Phoenix dactylifera]
F01.PB46939	AT1G55020	LOX1	0.10389	0.20288	0.125389	0.110109	0.094763	0.153023	0.716543	1.32417		0.030558	0.010306	0.059418	0	0.017035	0.06744	0.184744	0.090589	--	--	Molecular Function: iron ion binding (GO:0005506);; Molecular Function: linoleate 13S-lipoxygenase activity (GO:0016165);; Biological Process: oxylipin biosynthetic process (GO:0031408);; Biological Process: oxidation-reduction process (GO:0055114);;	K15718|0|pda:103715746|K15718 linoleate 9S-lipoxygenase [EC:1.13.11.58] | (RefSeq) probable linoleate 9S-lipoxygenase 4	Linoleic acid metabolism (ko00591)	--	--	Lipoxygenase;; PLAT/LH2 domain	Probable linoleate 9S-lipoxygenase 5 GN=LOX1.5 OS=Solanum tuberosum (Potato) PE=2 SV=1	S	Function unknown	PREDICTED: probable linoleate 9S-lipoxygenase 4 [Phoenix dactylifera]
F01.PB65193	AT1G55020	LOX1	0.04467	0.291139	0.052595	0	0.059376	0.020913	0.3063	0.063999		0.021892	0.330841	0.063245	0.002953	0.023331	0.064204	0.029812	0.023553	--	--	Biological Process: fatty acid biosynthetic process (GO:0006633);; Molecular Function: oxidoreductase activity, acting on single donors with incorporation of molecular oxygen, incorporation of two atoms of oxygen (GO:0016702);; Molecular Function: metal ion binding (GO:0046872);;	K15718|0|pda:103715746|K15718 linoleate 9S-lipoxygenase [EC:1.13.11.58] | (RefSeq) probable linoleate 9S-lipoxygenase 4	Linoleic acid metabolism (ko00591)	--	--	Lipoxygenase;; PLAT/LH2 domain	Probable linoleate 9S-lipoxygenase 5 GN=LOX1.5 OS=Solanum tuberosum (Potato) PE=2 SV=1	S	Function unknown	PREDICTED: probable linoleate 9S-lipoxygenase 4 [Phoenix dactylifera]
F01.PB71312	AT1G55020	LOX1	0.499691	0.414684	0.303103	0.279347	0.264719	0.772099	2.25421	3.20182		0.185104	0.30153	0.144851	0.047139	0.03382	0.042355	0.224838	0.05194	--	--	Molecular Function: iron ion binding (GO:0005506);; Molecular Function: linoleate 13S-lipoxygenase activity (GO:0016165);; Biological Process: oxylipin biosynthetic process (GO:0031408);; Biological Process: oxidation-reduction process (GO:0055114);;	K15718|0|pda:103715746|K15718 linoleate 9S-lipoxygenase [EC:1.13.11.58] | (RefSeq) probable linoleate 9S-lipoxygenase 4	Linoleic acid metabolism (ko00591)	--	--	Lipoxygenase;; PLAT/LH2 domain	Probable linoleate 9S-lipoxygenase 5 GN=LOX1.5 OS=Solanum tuberosum (Potato) PE=2 SV=1	S	Function unknown	PREDICTED: probable linoleate 9S-lipoxygenase 4 [Phoenix dactylifera]
F01.PB10571	AT1G55020	LOX1	0.361363	0.262415	0.268572	0.250131	0.258663	0.378015	0.248452	0.466294		1.56717	1.36978	2.36969	1.41244	3.95853	2.62614	1.52156	2.09123	--	--	Biological Process: fatty acid biosynthetic process (GO:0006633);; Molecular Function: oxidoreductase activity, acting on single donors with incorporation of molecular oxygen, incorporation of two atoms of oxygen (GO:0016702);; Molecular Function: metal ion binding (GO:0046872);; Biological Process: response to stimulus (GO:0050896);;	K15718|1.06874e-106|pda:103715746|K15718 linoleate 9S-lipoxygenase [EC:1.13.11.58] | (RefSeq) probable linoleate 9S-lipoxygenase 4	Linoleic acid metabolism (ko00591)	--	--	Lipoxygenase	Putative linoleate 9S-lipoxygenase 3 GN=OSJNBb0017F17.2 OS=Oryza sativa subsp. japonica (Rice) PE=3 SV=1	S	Function unknown	PREDICTED: probable linoleate 9S-lipoxygenase 4 [Phoenix dactylifera]
F01.PB39332	AT1G55020	LOX1	1.96389	2.03657	3.90316	3.75269	2.76318	3.95064	1.60042	3.1003		1.5893	1.34706	5.8942	2.31146	7.05567	11.7189	2.98207	3.55363	--	--	Biological Process: fatty acid biosynthetic process (GO:0006633);; Molecular Function: oxidoreductase activity, acting on single donors with incorporation of molecular oxygen, incorporation of two atoms of oxygen (GO:0016702);; Molecular Function: metal ion binding (GO:0046872);;	K15718|0|pda:103715746|K15718 linoleate 9S-lipoxygenase [EC:1.13.11.58] | (RefSeq) probable linoleate 9S-lipoxygenase 4	Linoleic acid metabolism (ko00591)	--	--	Lipoxygenase	Probable linoleate 9S-lipoxygenase 4 OS=Oryza sativa subsp. japonica (Rice) PE=2 SV=1	S	Function unknown	PREDICTED: probable linoleate 9S-lipoxygenase 4 [Phoenix dactylifera]
F01.PB33928	AT1G55020	LOX1	3.64095	3.95148	1.60253	1.1886	1.55464	4.89559	12.2744	21.6582		1.54325	1.6133	0.873128	0.564558	0.064127	0.284225	0.67441	0.678539	--	--	Molecular Function: iron ion binding (GO:0005506);; Molecular Function: linoleate 13S-lipoxygenase activity (GO:0016165);; Biological Process: oxylipin biosynthetic process (GO:0031408);; Biological Process: oxidation-reduction process (GO:0055114);;	K15718|0|pda:103715746|K15718 linoleate 9S-lipoxygenase [EC:1.13.11.58] | (RefSeq) probable linoleate 9S-lipoxygenase 4	Linoleic acid metabolism (ko00591)	--	--	Lipoxygenase;; PLAT/LH2 domain	Probable linoleate 9S-lipoxygenase 5 GN=LOX1.5 OS=Solanum tuberosum (Potato) PE=2 SV=1	S	Function unknown	PREDICTED: probable linoleate 9S-lipoxygenase 4 [Phoenix dactylifera]
F01.PB34234	AT1G55020	LOX1	2.39838	2.4872	4.13406	4.31457	3.14885	4.32793	1.76827	3.6906		4.12265	3.57209	13.0749	5.27502	15.5594	27.3614	5.79604	6.82343	--	--	Biological Process: fatty acid biosynthetic process (GO:0006633);; Molecular Function: oxidoreductase activity, acting on single donors with incorporation of molecular oxygen, incorporation of two atoms of oxygen (GO:0016702);; Molecular Function: metal ion binding (GO:0046872);;	K15718|0|pda:103715746|K15718 linoleate 9S-lipoxygenase [EC:1.13.11.58] | (RefSeq) probable linoleate 9S-lipoxygenase 4	Linoleic acid metabolism (ko00591)	--	--	Lipoxygenase;; PLAT/LH2 domain	Probable linoleate 9S-lipoxygenase 5 GN=LOX1.5 OS=Solanum tuberosum (Potato) PE=2 SV=1	S	Function unknown	PREDICTED: probable linoleate 9S-lipoxygenase 4 [Phoenix dactylifera]
F01.PB48624	AT1G55020	LOX1	1.64267	2.18571	0.055812	0.319232	0.27541	0.24276	0	0.115164		3.93224	2.51439	0.172755	0.076231	0.00722	0.026303	0.01868	0.010197	--	--	Biological Process: fatty acid biosynthetic process (GO:0006633);; Molecular Function: oxidoreductase activity, acting on single donors with incorporation of molecular oxygen, incorporation of two atoms of oxygen (GO:0016702);; Molecular Function: metal ion binding (GO:0046872);;	K15718|0|pda:103715746|K15718 linoleate 9S-lipoxygenase [EC:1.13.11.58] | (RefSeq) probable linoleate 9S-lipoxygenase 4	Linoleic acid metabolism (ko00591)	--	--	Lipoxygenase;; PLAT/LH2 domain;; Lipoxygenase;; Lipoxygenase	Putative linoleate 9S-lipoxygenase 3 GN=OSJNBb0017F17.2 OS=Oryza sativa subsp. japonica (Rice) PE=3 SV=1	S	Function unknown	PREDICTED: probable linoleate 9S-lipoxygenase 4 [Phoenix dactylifera]
F01.PB42945	AT1G55020	LOX1	1.48491	1.71806	1.80628	1.65894	0.905115	1.32394	0.466061	0.540773		4.19948	2.81697	6.86406	3.39106	8.88683	12.9475	4.01225	4.99763	--	--	Molecular Function: oxidoreductase activity (GO:0016491);; Biological Process: single-organism metabolic process (GO:0044710);;	K15718|0|pda:103715746|K15718 linoleate 9S-lipoxygenase [EC:1.13.11.58] | (RefSeq) probable linoleate 9S-lipoxygenase 4	Linoleic acid metabolism (ko00591)	--	--	Lipoxygenase;; PLAT/LH2 domain;; Lipoxygenase;; Lipoxygenase	Probable linoleate 9S-lipoxygenase 5 GN=LOX1.5 OS=Solanum tuberosum (Potato) PE=2 SV=1	S	Function unknown	PREDICTED: probable linoleate 9S-lipoxygenase 4 [Phoenix dactylifera]
F01.PB65009	AT1G55020	LOX1	5.39378	3.59316	10.3066	16.8254	10.9542	9.45755	9.82055	18.006		5.99641	9.72356	14.2559	5.18586	10.8335	13.5285	10.1656	4.89604	--	--	Biological Process: fatty acid biosynthetic process (GO:0006633);; Molecular Function: oxidoreductase activity, acting on single donors with incorporation of molecular oxygen, incorporation of two atoms of oxygen (GO:0016702);; Molecular Function: metal ion binding (GO:0046872);;	K15718|0|pda:103715746|K15718 linoleate 9S-lipoxygenase [EC:1.13.11.58] | (RefSeq) probable linoleate 9S-lipoxygenase 4	Linoleic acid metabolism (ko00591)	--	--	Lipoxygenase;; PLAT/LH2 domain	Probable linoleate 9S-lipoxygenase 4 OS=Oryza sativa subsp. japonica (Rice) PE=2 SV=1	S	Function unknown	PREDICTED: probable linoleate 9S-lipoxygenase 4 [Phoenix dactylifera]
F01.PB43362	AT1G55020	LOX1	2.64492	2.70559	4.59773	4.7645	3.71754	4.95618	1.92699	3.84668		5.66155	5.60442	20.1444	8.36568	25.2968	44.0263	9.21657	10.7837	--	--	Biological Process: fatty acid biosynthetic process (GO:0006633);; Molecular Function: oxidoreductase activity, acting on single donors with incorporation of molecular oxygen, incorporation of two atoms of oxygen (GO:0016702);; Molecular Function: metal ion binding (GO:0046872);;	K15718|0|pda:103715746|K15718 linoleate 9S-lipoxygenase [EC:1.13.11.58] | (RefSeq) probable linoleate 9S-lipoxygenase 4	Linoleic acid metabolism (ko00591)	--	--	Lipoxygenase;; PLAT/LH2 domain	Probable linoleate 9S-lipoxygenase 5 GN=LOX1.5 OS=Solanum tuberosum (Potato) PE=2 SV=1	S	Function unknown	PREDICTED: probable linoleate 9S-lipoxygenase 4 [Phoenix dactylifera]
F01.PB64524	AT1G55020	LOX1	0.012887	0.003095	0.006188	0.009086	0.004471	0.009869	0.003161	0.008147		15.2324	23.9651	35.9759	10.1691	19.8887	50.8908	28.1588	5.96604	--	--	Biological Process: fatty acid biosynthetic process (GO:0006633);; Molecular Function: oxidoreductase activity, acting on single donors with incorporation of molecular oxygen, incorporation of two atoms of oxygen (GO:0016702);; Molecular Function: metal ion binding (GO:0046872);;	K15718|0|pda:103715746|K15718 linoleate 9S-lipoxygenase [EC:1.13.11.58] | (RefSeq) probable linoleate 9S-lipoxygenase 4	Linoleic acid metabolism (ko00591)	--	--	Lipoxygenase;; PLAT/LH2 domain	Probable linoleate 9S-lipoxygenase 5 GN=LOX1.5 OS=Solanum tuberosum (Potato) PE=2 SV=1	S	Function unknown	PREDICTED: probable linoleate 9S-lipoxygenase 4 [Phoenix dactylifera]
F01.PB46323	AT1G55020	LOX1	5.98837	4.04991	11.9964	18.2246	11.86	10.4025	10.7622	19.3862		24.8599	22.19	31.7929	16.7833	35.1112	46.5334	27.8347	25.1312	--	--	Biological Process: fatty acid metabolic process (GO:0006631);; Molecular Function: oxidoreductase activity, acting on single donors with incorporation of molecular oxygen, incorporation of two atoms of oxygen (GO:0016702);; Molecular Function: metal ion binding (GO:0046872);;	K15718|0|pda:103715746|K15718 linoleate 9S-lipoxygenase [EC:1.13.11.58] | (RefSeq) probable linoleate 9S-lipoxygenase 4	Linoleic acid metabolism (ko00591)	--	--	Lipoxygenase;; PLAT/LH2 domain	Probable linoleate 9S-lipoxygenase 5 GN=LOX1.5 OS=Solanum tuberosum (Potato) PE=2 SV=1	S	Function unknown	PREDICTED: probable linoleate 9S-lipoxygenase 4 [Phoenix dactylifera]
F01.PB68387	AT1G55020	LOX1	12.1871	8.87334	30.1751	30.3955	22.5117	22.9848	18.5312	36.4571		34.7795	39.3838	57.94	25.5207	51.4562	83.4631	49.6112	34.4759	--	--	Biological Process: fatty acid biosynthetic process (GO:0006633);; Molecular Function: oxidoreductase activity, acting on single donors with incorporation of molecular oxygen, incorporation of two atoms of oxygen (GO:0016702);; Molecular Function: metal ion binding (GO:0046872);;	K15718|0|pda:103715746|K15718 linoleate 9S-lipoxygenase [EC:1.13.11.58] | (RefSeq) probable linoleate 9S-lipoxygenase 4	Linoleic acid metabolism (ko00591)	--	--	Lipoxygenase;; PLAT/LH2 domain	Probable linoleate 9S-lipoxygenase 5 GN=LOX1.5 OS=Solanum tuberosum (Potato) PE=2 SV=1	S	Function unknown	PREDICTED: probable linoleate 9S-lipoxygenase 4 [Phoenix dactylifera]
F01.PB75591	AT1G55020	LOX1	45.9995	10.3572	60.9019	51.4414	41.7471	59.9752	26.759	60.197		39.9047	12.268	37.7456	42.4135	66.5954	79.8821	50.8143	60.9639	--	--	Biological Process: fatty acid biosynthetic process (GO:0006633);; Molecular Function: oxidoreductase activity, acting on single donors with incorporation of molecular oxygen, incorporation of two atoms of oxygen (GO:0016702);; Molecular Function: metal ion binding (GO:0046872);;	K15718|0|pda:103715746|K15718 linoleate 9S-lipoxygenase [EC:1.13.11.58] | (RefSeq) probable linoleate 9S-lipoxygenase 4	Linoleic acid metabolism (ko00591)	--	--	Lipoxygenase;; PLAT/LH2 domain;; Lipoxygenase;; Lipoxygenase;; PLAT/LH2 domain;; Lipoxygenase;; Lipoxygenase	Probable linoleate 9S-lipoxygenase 5 GN=LOX1.5 OS=Solanum tuberosum (Potato) PE=2 SV=1	S	Function unknown	PREDICTED: probable linoleate 9S-lipoxygenase 4 [Phoenix dactylifera]
F01.PB50240	AT1G55020	LOX1	244.225	584.163	481.428	291.917	279.899	581.456	319.196	466.944		349.923	273.629	383.461	114.505	87.9698	0.262335	88.0734	116.554	--	--	Biological Process: fatty acid biosynthetic process (GO:0006633);; Molecular Function: oxidoreductase activity, acting on single donors with incorporation of molecular oxygen, incorporation of two atoms of oxygen (GO:0016702);; Molecular Function: metal ion binding (GO:0046872);;	K15718|0|pda:103715746|K15718 linoleate 9S-lipoxygenase [EC:1.13.11.58] | (RefSeq) probable linoleate 9S-lipoxygenase 4	Linoleic acid metabolism (ko00591)	--	--	Lipoxygenase;; PLAT/LH2 domain;; Lipoxygenase	Probable linoleate 9S-lipoxygenase 5 GN=LOX1.5 OS=Solanum tuberosum (Potato) PE=2 SV=1	S	Function unknown	PREDICTED: probable linoleate 9S-lipoxygenase 4 [Phoenix dactylifera]
F01.PB23774	AT1G55020	LOX1	0	0	0	0	0	0	0	0		0	0	0	0	0	0	0	0	--	--	Molecular Function: iron ion binding (GO:0005506);; Cellular Component: cytoplasm (GO:0005737);; Molecular Function: linoleate 13S-lipoxygenase activity (GO:0016165);; Biological Process: oxylipin biosynthetic process (GO:0031408);; Biological Process: oxidation-reduction process (GO:0055114);;	K15718|0|mus:103998404|K15718 linoleate 9S-lipoxygenase [EC:1.13.11.58] | (RefSeq) probable linoleate 9S-lipoxygenase 5	Linoleic acid metabolism (ko00591)	--	--	Lipoxygenase	Probable linoleate 9S-lipoxygenase 5 GN=LOX1.5 OS=Solanum tuberosum (Potato) PE=2 SV=1	S	Function unknown	PREDICTED: probable linoleate 9S-lipoxygenase 5 [Musa acuminata subsp. malaccensis]
F01.PB24327	AT1G55020	LOX1	0	0	0	0	0	0	0	0		0	0.024199	0	0.007806	0	0.2157	0	0	--	--	Molecular Function: iron ion binding (GO:0005506);; Cellular Component: chloroplast (GO:0009507);; Biological Process: response to abscisic acid (GO:0009737);; Biological Process: response to jasmonic acid (GO:0009753);; Biological Process: defense response to bacterium, incompatible interaction (GO:0009816);; Molecular Function: linoleate 13S-lipoxygenase activity (GO:0016165);; Biological Proce…	K15718|1.18217e-113|mus:103990202|K15718 linoleate 9S-lipoxygenase [EC:1.13.11.58] | (RefSeq) probable linoleate 9S-lipoxygenase 5	Linoleic acid metabolism (ko00591)	--	--	Lipoxygenase	Linoleate 9S-lipoxygenase 1 GN=OSJNBb0017F17.10 OS=Oryza sativa subsp. japonica (Rice) PE=2 SV=2	S	Function unknown	PREDICTED: probable linoleate 9S-lipoxygenase 5 [Musa acuminata subsp. malaccensis]
F01.PB31073	AT1G55020	LOX1	0	0	0	0	0	0	0	0		0	0	0	0	0	0	0	0	--	--	Molecular Function: iron ion binding (GO:0005506);; Molecular Function: linoleate 13S-lipoxygenase activity (GO:0016165);; Biological Process: oxylipin biosynthetic process (GO:0031408);; Biological Process: oxidation-reduction process (GO:0055114);;	K15718|0|mus:103998404|K15718 linoleate 9S-lipoxygenase [EC:1.13.11.58] | (RefSeq) probable linoleate 9S-lipoxygenase 5	Linoleic acid metabolism (ko00591)	--	--	Lipoxygenase	Probable linoleate 9S-lipoxygenase 5 GN=LOX1.5 OS=Solanum tuberosum (Potato) PE=2 SV=1	S	Function unknown	PREDICTED: probable linoleate 9S-lipoxygenase 5 [Musa acuminata subsp. malaccensis]
F01.PB41155	AT1G55020	LOX1	0	0	0	0	0	0	0	0		0	0	0	0	0	0	0	0	--	--	Molecular Function: iron ion binding (GO:0005506);; Molecular Function: linoleate 13S-lipoxygenase activity (GO:0016165);; Biological Process: oxylipin biosynthetic process (GO:0031408);; Biological Process: oxidation-reduction process (GO:0055114);;	K15718|0|pda:103697518|K15718 linoleate 9S-lipoxygenase [EC:1.13.11.58] | (RefSeq) linoleate 9S-lipoxygenase 6-like	Linoleic acid metabolism (ko00591)	--	--	--	Probable linoleate 9S-lipoxygenase 5 GN=LOX1.5 OS=Solanum tuberosum (Potato) PE=2 SV=1	S	Function unknown	PREDICTED: probable linoleate 9S-lipoxygenase 5 [Musa acuminata subsp. malaccensis]
F01.PB42262	AT1G55020	LOX1	0	0	0	0	0	0	0	0		0	0	0	0	0.011932	0.07547	0	0	--	--	Molecular Function: iron ion binding (GO:0005506);; Molecular Function: linoleate 13S-lipoxygenase activity (GO:0016165);; Biological Process: oxylipin biosynthetic process (GO:0031408);; Biological Process: oxidation-reduction process (GO:0055114);;	K15718|0|mus:103998404|K15718 linoleate 9S-lipoxygenase [EC:1.13.11.58] | (RefSeq) probable linoleate 9S-lipoxygenase 5	Linoleic acid metabolism (ko00591)	--	--	Lipoxygenase	Probable linoleate 9S-lipoxygenase 5 GN=LOX1.5 OS=Solanum tuberosum (Potato) PE=2 SV=1	S	Function unknown	PREDICTED: probable linoleate 9S-lipoxygenase 5 [Musa acuminata subsp. malaccensis]
F01.PB48259	AT1G55020	LOX1	0	0	0	0	0.027835	0	0.047868	0		0	0	0.023432	0	0.012529	0.105924	0.051994	0	--	--	Molecular Function: iron ion binding (GO:0005506);; Cellular Component: cytoplasm (GO:0005737);; Biological Process: response to hormone (GO:0009725);; Molecular Function: linoleate 13S-lipoxygenase activity (GO:0016165);; Biological Process: oxylipin biosynthetic process (GO:0031408);; Biological Process: oxidation-reduction process (GO:0055114);; Biological Process: response to oxygen-containin…	K15718|6.99469e-142|mus:103990202|K15718 linoleate 9S-lipoxygenase [EC:1.13.11.58] | (RefSeq) probable linoleate 9S-lipoxygenase 5	Linoleic acid metabolism (ko00591)	--	--	Lipoxygenase;; Lipoxygenase	Linoleate 9S-lipoxygenase 1 GN=OSJNBb0017F17.10 OS=Oryza sativa subsp. japonica (Rice) PE=2 SV=2	S	Function unknown	PREDICTED: probable linoleate 9S-lipoxygenase 5 [Musa acuminata subsp. malaccensis]
F01.PB65112	AT1G55020	LOX1	0.013331	0.026892	0	0	0	0	0	0		0	0	0.019763	0	0	0	0	0.021172	--	--	Molecular Function: iron ion binding (GO:0005506);; Molecular Function: linoleate 13S-lipoxygenase activity (GO:0016165);; Biological Process: oxylipin biosynthetic process (GO:0031408);; Biological Process: oxidation-reduction process (GO:0055114);;	K15718|0|mus:103998404|K15718 linoleate 9S-lipoxygenase [EC:1.13.11.58] | (RefSeq) probable linoleate 9S-lipoxygenase 5	Linoleic acid metabolism (ko00591)	--	--	Lipoxygenase;; PLAT/LH2 domain	Probable linoleate 9S-lipoxygenase 5 GN=LOX1.5 OS=Solanum tuberosum (Potato) PE=2 SV=1	S	Function unknown	PREDICTED: probable linoleate 9S-lipoxygenase 5 [Musa acuminata subsp. malaccensis]
F01.PB45078	AT1G55020	LOX1	0.371822	0.427462	0.988204	0.520561	0.591692	0.770941	1.5416	0.663336		0.019113	0.019557	0.007406	0	0	0.015357	0	0.025306	--	--	Biological Process: fatty acid biosynthetic process (GO:0006633);; Molecular Function: oxidoreductase activity, acting on single donors with incorporation of molecular oxygen, incorporation of two atoms of oxygen (GO:0016702);; Molecular Function: metal ion binding (GO:0046872);;	K15718|0|mus:103998404|K15718 linoleate 9S-lipoxygenase [EC:1.13.11.58] | (RefSeq) probable linoleate 9S-lipoxygenase 5	Linoleic acid metabolism (ko00591)	--	--	Lipoxygenase	Probable linoleate 9S-lipoxygenase 5 GN=LOX1.5 OS=Solanum tuberosum (Potato) PE=2 SV=1	S	Function unknown	PREDICTED: probable linoleate 9S-lipoxygenase 5 [Musa acuminata subsp. malaccensis]
F01.PB71179	AT1G55020	LOX1	0.127853	0.043078	0.354262	0.314684	0.128317	0.195899	0.936401	0.317913		0.054358	0.002787	0.547677	0.188666	0.984882	1.36861	0.136848	0.248391	--	--	Molecular Function: iron ion binding (GO:0005506);; Molecular Function: linoleate 13S-lipoxygenase activity (GO:0016165);; Biological Process: oxylipin biosynthetic process (GO:0031408);; Biological Process: oxidation-reduction process (GO:0055114);;	K15718|0|mus:103998404|K15718 linoleate 9S-lipoxygenase [EC:1.13.11.58] | (RefSeq) probable linoleate 9S-lipoxygenase 5	Linoleic acid metabolism (ko00591)	--	--	Lipoxygenase;; Lipoxygenase;; PLAT/LH2 domain	Probable linoleate 9S-lipoxygenase 5 GN=LOX1.5 OS=Solanum tuberosum (Potato) PE=2 SV=1	S	Function unknown	PREDICTED: probable linoleate 9S-lipoxygenase 5 [Musa acuminata subsp. malaccensis]
F01.PB35216	AT1G55020	LOX1	1.7154	1.395	3.66448	4.66062	7.64929	7.84567	7.32193	3.55578		0.087472	0.139786	3.1288	1.43606	8.6328	22.9926	11.7672	10.5956	--	--	Biological Process: fatty acid biosynthetic process (GO:0006633);; Molecular Function: oxidoreductase activity, acting on single donors with incorporation of molecular oxygen, incorporation of two atoms of oxygen (GO:0016702);; Molecular Function: metal ion binding (GO:0046872);;	K15718|0|mus:103998404|K15718 linoleate 9S-lipoxygenase [EC:1.13.11.58] | (RefSeq) probable linoleate 9S-lipoxygenase 5	Linoleic acid metabolism (ko00591)	--	--	Lipoxygenase;; PLAT/LH2 domain	Probable linoleate 9S-lipoxygenase 5 GN=LOX1.5 OS=Solanum tuberosum (Potato) PE=2 SV=1	S	Function unknown	PREDICTED: probable linoleate 9S-lipoxygenase 5 [Musa acuminata subsp. malaccensis]
F01.PB36303	AT1G55020	LOX1	0.78541	0.871322	1.46621	2.47315	2.33816	5.70407	3.02229	1.70097		0.198738	0.041434	0.797218	0.451657	1.52628	1.28349	0.303334	0.336531	--	--	Biological Process: fatty acid biosynthetic process (GO:0006633);; Molecular Function: oxidoreductase activity, acting on single donors with incorporation of molecular oxygen, incorporation of two atoms of oxygen (GO:0016702);; Molecular Function: metal ion binding (GO:0046872);;	K15718|0|mus:103990202|K15718 linoleate 9S-lipoxygenase [EC:1.13.11.58] | (RefSeq) probable linoleate 9S-lipoxygenase 5	Linoleic acid metabolism (ko00591)	--	--	Lipoxygenase;; PLAT/LH2 domain	Probable linoleate 9S-lipoxygenase 5 GN=LOX1.5 OS=Solanum tuberosum (Potato) PE=2 SV=1	S	Function unknown	PREDICTED: probable linoleate 9S-lipoxygenase 5 [Musa acuminata subsp. malaccensis]
F01.PB36910	AT1G55020	LOX1	31.1055	29.072	64.3747	62.2295	93.4783	88.3404	81.6245	70.4625		0.631949	0.525429	27.6886	13.6004	66.273	230.694	116.987	111.239	--	--	Molecular Function: iron ion binding (GO:0005506);; Molecular Function: linoleate 13S-lipoxygenase activity (GO:0016165);; Biological Process: oxylipin biosynthetic process (GO:0031408);; Biological Process: oxidation-reduction process (GO:0055114);;	K15718|0|mus:103998404|K15718 linoleate 9S-lipoxygenase [EC:1.13.11.58] | (RefSeq) probable linoleate 9S-lipoxygenase 5	Linoleic acid metabolism (ko00591)	--	--	Lipoxygenase	Probable linoleate 9S-lipoxygenase 5 GN=LOX1.5 OS=Solanum tuberosum (Potato) PE=2 SV=1	S	Function unknown	PREDICTED: probable linoleate 9S-lipoxygenase 5 [Musa acuminata subsp. malaccensis]
F01.PB65224	AT1G55020	LOX1	0.728191	1.03738	0.937693	1.24562	0.876275	1.62002	1.38343	2.07925		12.5694	9.81804	18.5981	10.7638	33.2567	22.1242	14.428	18.4918	--	--	Molecular Function: oxidoreductase activity (GO:0016491);; Biological Process: single-organism metabolic process (GO:0044710);;	K15718|2.35668e-149|mus:103998404|K15718 linoleate 9S-lipoxygenase [EC:1.13.11.58] | (RefSeq) probable linoleate 9S-lipoxygenase 5	Linoleic acid metabolism (ko00591)	--	--	Lipoxygenase;; PLAT/LH2 domain;; Lipoxygenase;; Lipoxygenase	Probable linoleate 9S-lipoxygenase 5 GN=LOX1.5 OS=Solanum tuberosum (Potato) PE=2 SV=1	S	Function unknown	PREDICTED: probable linoleate 9S-lipoxygenase 5 [Musa acuminata subsp. malaccensis]
F01.PB22406	AT3G45140	LOX2	0.019973	0	0.018474	0	0	0.043859	0.192006	0.123432		0	0	0.03147	0	0.033653	0.016314	0	0.52919	--	--	Molecular Function: iron ion binding (GO:0005506);; Molecular Function: linoleate 13S-lipoxygenase activity (GO:0016165);; Biological Process: oxylipin biosynthetic process (GO:0031408);; Biological Process: oxidation-reduction process (GO:0055114);;	K00454|7.35922e-125|mus:103977941|K00454 lipoxygenase [EC:1.13.11.12] | (RefSeq) linoleate 13S-lipoxygenase 2-1, chloroplastic	Linoleic acid metabolism (ko00591);; alpha-Linolenic acid metabolism (ko00592)	--	--	Lipoxygenase	Lipoxygenase 2.3, chloroplastic (Precursor) GN=LOX2.3 OS=Hordeum vulgare (Barley) PE=1 SV=1	E	Amino acid transport and metabolism	PREDICTED: linoleate 13S-lipoxygenase 2-1, chloroplastic-like [Elaeis guineensis]
F01.PB42430	AT3G45140	LOX2	0	0	0	0	0	0	0	0		0	0	0	0	0	0	0	0.023268	--	--	Molecular Function: iron ion binding (GO:0005506);; Molecular Function: linoleate 13S-lipoxygenase activity (GO:0016165);; Biological Process: oxylipin biosynthetic process (GO:0031408);; Biological Process: oxidation-reduction process (GO:0055114);;	K00454|0|mus:103977941|K00454 lipoxygenase [EC:1.13.11.12] | (RefSeq) linoleate 13S-lipoxygenase 2-1, chloroplastic	Linoleic acid metabolism (ko00591);; alpha-Linolenic acid metabolism (ko00592)	--	--	Lipoxygenase;; PLAT/LH2 domain	Linoleate 13S-lipoxygenase 2-1, chloroplastic (Precursor) GN=LOX2.1 OS=Solanum tuberosum (Potato) PE=1 SV=1	E	Amino acid transport and metabolism	PREDICTED: linoleate 13S-lipoxygenase 2-1, chloroplastic-like [Elaeis guineensis]
F01.PB45221	AT3G45140	LOX2	0	0	0	0	0	0	0	0		0	0	0	0	0	0	0	0	--	--	Molecular Function: iron ion binding (GO:0005506);; Molecular Function: linoleate 13S-lipoxygenase activity (GO:0016165);; Biological Process: oxylipin biosynthetic process (GO:0031408);; Biological Process: oxidation-reduction process (GO:0055114);;	K00454|0|mus:103977941|K00454 lipoxygenase [EC:1.13.11.12] | (RefSeq) linoleate 13S-lipoxygenase 2-1, chloroplastic	Linoleic acid metabolism (ko00591);; alpha-Linolenic acid metabolism (ko00592)	--	--	Lipoxygenase	Linoleate 13S-lipoxygenase 2-1, chloroplastic (Precursor) GN=LOX2.1 OS=Solanum tuberosum (Potato) PE=1 SV=1	E	Amino acid transport and metabolism	PREDICTED: linoleate 13S-lipoxygenase 2-1, chloroplastic-like [Elaeis guineensis]
F01.PB4784	AT3G45140	LOX2	0	0	0	0	0	0	0	0		0	0	0	0	0	0	0	0.084843	--	--	Molecular Function: iron ion binding (GO:0005506);; Molecular Function: linoleate 13S-lipoxygenase activity (GO:0016165);; Biological Process: oxylipin biosynthetic process (GO:0031408);; Biological Process: oxidation-reduction process (GO:0055114);;	K00454|4.9623e-80|pda:103705383|K00454 lipoxygenase [EC:1.13.11.12] | (RefSeq) linoleate 13S-lipoxygenase 2-1, chloroplastic-like	Linoleic acid metabolism (ko00591);; alpha-Linolenic acid metabolism (ko00592)	--	--	Lipoxygenase;; Lipoxygenase	Lipoxygenase 2.3, chloroplastic (Precursor) GN=LOX2.3 OS=Hordeum vulgare (Barley) PE=1 SV=1	E	Amino acid transport and metabolism	PREDICTED: linoleate 13S-lipoxygenase 2-1, chloroplastic-like [Elaeis guineensis]
F01.PB47709	AT3G45140	LOX2	0.002083	0.011479	0	0.028308	0.011824	0.057861	0.157111	0.076104		0.004354	0	0.008436	0.006755	0.014434	0.013995	0.06543	0.085881	--	--	Molecular Function: iron ion binding (GO:0005506);; Molecular Function: linoleate 13S-lipoxygenase activity (GO:0016165);; Biological Process: oxylipin biosynthetic process (GO:0031408);; Biological Process: oxidation-reduction process (GO:0055114);;	K00454|0|mus:103977941|K00454 lipoxygenase [EC:1.13.11.12] | (RefSeq) linoleate 13S-lipoxygenase 2-1, chloroplastic	Linoleic acid metabolism (ko00591);; alpha-Linolenic acid metabolism (ko00592)	--	--	Lipoxygenase;; PLAT/LH2 domain;; Lipoxygenase	Linoleate 13S-lipoxygenase 2-1, chloroplastic (Precursor) GN=LOX2.1 OS=Solanum tuberosum (Potato) PE=1 SV=1	E	Amino acid transport and metabolism	PREDICTED: linoleate 13S-lipoxygenase 2-1, chloroplastic-like [Elaeis guineensis]
F01.PB43282	AT3G45140	LOX2	0.359438	0.41944	0.240104	0.783631	1.13959	2.5978	7.64872	5.91993		0.099401	0.066222	0.151266	0.065947	0.025707	0.230452	2.26445	1.1426	--	--	Molecular Function: iron ion binding (GO:0005506);; Molecular Function: linoleate 13S-lipoxygenase activity (GO:0016165);; Biological Process: oxylipin biosynthetic process (GO:0031408);; Biological Process: oxidation-reduction process (GO:0055114);;	K00454|0|mus:103977941|K00454 lipoxygenase [EC:1.13.11.12] | (RefSeq) linoleate 13S-lipoxygenase 2-1, chloroplastic	Linoleic acid metabolism (ko00591);; alpha-Linolenic acid metabolism (ko00592)	--	--	Lipoxygenase;; PLAT/LH2 domain;; Lipoxygenase;; Lipoxygenase;; Lipoxygenase	Linoleate 13S-lipoxygenase 2-1, chloroplastic (Precursor) GN=LOX2.1 OS=Solanum tuberosum (Potato) PE=1 SV=1	E	Amino acid transport and metabolism	PREDICTED: linoleate 13S-lipoxygenase 2-1, chloroplastic-like [Elaeis guineensis]
F01.PB44439	AT3G45140	LOX2	1.33489	1.98968	1.24289	2.95973	3.78146	10.3454	29.1488	24.2563		0.296294	0.088463	0.876962	0.316039	0.303828	0.574216	8.03448	6.78371	--	--	Molecular Function: iron ion binding (GO:0005506);; Molecular Function: linoleate 13S-lipoxygenase activity (GO:0016165);; Biological Process: oxylipin biosynthetic process (GO:0031408);; Biological Process: oxidation-reduction process (GO:0055114);;	K00454|0|mus:103977941|K00454 lipoxygenase [EC:1.13.11.12] | (RefSeq) linoleate 13S-lipoxygenase 2-1, chloroplastic	Linoleic acid metabolism (ko00591);; alpha-Linolenic acid metabolism (ko00592)	--	--	Lipoxygenase	Linoleate 13S-lipoxygenase 2-1, chloroplastic (Precursor) GN=LOX2.1 OS=Solanum tuberosum (Potato) PE=1 SV=1	E	Amino acid transport and metabolism	PREDICTED: linoleate 13S-lipoxygenase 2-1, chloroplastic-like [Elaeis guineensis]
F01.PB41974	AT3G45140	LOX2	2.3862	3.11971	1.36488	4.87597	6.174	17.0073	40.3279	33.5762		0.685933	0.265304	1.25683	0.602405	0.558851	1.04222	11.646	10.5803	--	--	Molecular Function: iron ion binding (GO:0005506);; Molecular Function: linoleate 13S-lipoxygenase activity (GO:0016165);; Biological Process: oxylipin biosynthetic process (GO:0031408);; Biological Process: oxidation-reduction process (GO:0055114);;	K00454|0|mus:103977941|K00454 lipoxygenase [EC:1.13.11.12] | (RefSeq) linoleate 13S-lipoxygenase 2-1, chloroplastic	Linoleic acid metabolism (ko00591);; alpha-Linolenic acid metabolism (ko00592)	--	--	Lipoxygenase;; PLAT/LH2 domain;; Lipoxygenase	Linoleate 13S-lipoxygenase 2-1, chloroplastic (Precursor) GN=LOX2.1 OS=Solanum tuberosum (Potato) PE=1 SV=1	E	Amino acid transport and metabolism	PREDICTED: linoleate 13S-lipoxygenase 2-1, chloroplastic-like [Elaeis guineensis]
F01.PB42148	AT3G45140	LOX2	0	0	0	0	0	0	0	0		0	0	0	0	0	0	0	0.035432	--	--	Molecular Function: iron ion binding (GO:0005506);; Molecular Function: linoleate 13S-lipoxygenase activity (GO:0016165);; Biological Process: oxylipin biosynthetic process (GO:0031408);; Biological Process: oxidation-reduction process (GO:0055114);;	K00454|0|mus:103977941|K00454 lipoxygenase [EC:1.13.11.12] | (RefSeq) linoleate 13S-lipoxygenase 2-1, chloroplastic	Linoleic acid metabolism (ko00591);; alpha-Linolenic acid metabolism (ko00592)	--	--	Lipoxygenase;; Lipoxygenase	Linoleate 13S-lipoxygenase 2-1, chloroplastic (Precursor) GN=LOX2.1 OS=Solanum tuberosum (Potato) PE=1 SV=1	E	Amino acid transport and metabolism	PREDICTED: linoleate 13S-lipoxygenase 2-1, chloroplastic-like [Musa acuminata subsp. malaccensis]
F01.PB7371	AT3G45140	LOX2	0	0	0	0	0	0	0	0		0	0	0	0	0	0	0	0	--	--	Molecular Function: iron ion binding (GO:0005506);; Molecular Function: linoleate 13S-lipoxygenase activity (GO:0016165);; Biological Process: oxylipin biosynthetic process (GO:0031408);; Biological Process: oxidation-reduction process (GO:0055114);;	K00454|0|mus:103977941|K00454 lipoxygenase [EC:1.13.11.12] | (RefSeq) linoleate 13S-lipoxygenase 2-1, chloroplastic	Linoleic acid metabolism (ko00591);; alpha-Linolenic acid metabolism (ko00592)	--	--	Lipoxygenase	Lipoxygenase 2.3, chloroplastic (Precursor) GN=LOX2.3 OS=Hordeum vulgare (Barley) PE=1 SV=1	E	Amino acid transport and metabolism	PREDICTED: linoleate 13S-lipoxygenase 2-1, chloroplastic-like [Musa acuminata subsp. malaccensis]
F01.PB38888	AT3G45140	LOX2	0.002002	0.011037	0	0.050871	0.022686	0.056813	0.180324	0.114515		0.004187	0	0.008111	0.006495	0.013878	0.017661	0.091273	0.092301	--	--	Molecular Function: iron ion binding (GO:0005506);; Molecular Function: linoleate 13S-lipoxygenase activity (GO:0016165);; Biological Process: oxylipin biosynthetic process (GO:0031408);; Biological Process: oxidation-reduction process (GO:0055114);;	K00454|0|mus:103977941|K00454 lipoxygenase [EC:1.13.11.12] | (RefSeq) linoleate 13S-lipoxygenase 2-1, chloroplastic	Linoleic acid metabolism (ko00591);; alpha-Linolenic acid metabolism (ko00592)	--	--	Lipoxygenase;; PLAT/LH2 domain	Linoleate 13S-lipoxygenase 2-1, chloroplastic (Precursor) GN=LOX2.1 OS=Solanum tuberosum (Potato) PE=1 SV=1	E	Amino acid transport and metabolism	PREDICTED: linoleate 13S-lipoxygenase 2-1, chloroplastic-like [Musa acuminata subsp. malaccensis]
F01.PB52618	AT3G45140	LOX2	0.02237	0.01066	0	0.043419	0.024969	0.078837	0.16723	0.25296		0.004043	0	0.023502	0.006273	0.013403	0.017057	0.194936	0.194735	--	--	Molecular Function: iron ion binding (GO:0005506);; Molecular Function: linoleate 13S-lipoxygenase activity (GO:0016165);; Biological Process: oxylipin biosynthetic process (GO:0031408);; Biological Process: oxidation-reduction process (GO:0055114);;	K00454|0|mus:103977941|K00454 lipoxygenase [EC:1.13.11.12] | (RefSeq) linoleate 13S-lipoxygenase 2-1, chloroplastic	Linoleic acid metabolism (ko00591);; alpha-Linolenic acid metabolism (ko00592)	--	--	Lipoxygenase;; PLAT/LH2 domain	Linoleate 13S-lipoxygenase 2-1, chloroplastic (Precursor) GN=LOX2.1 OS=Solanum tuberosum (Potato) PE=1 SV=1	E	Amino acid transport and metabolism	PREDICTED: linoleate 13S-lipoxygenase 2-1, chloroplastic-like [Musa acuminata subsp. malaccensis]
F01.PB64872	AT3G45140	LOX2	0.002074	0.011431	0	0.052684	0.023494	0.061361	0.18675	0.085648		0.004336	0	0.008401	0.006726	0.014373	0.01829	0.088313	0.060251	--	--	Molecular Function: iron ion binding (GO:0005506);; Molecular Function: linoleate 13S-lipoxygenase activity (GO:0016165);; Biological Process: oxylipin biosynthetic process (GO:0031408);; Biological Process: oxidation-reduction process (GO:0055114);;	K00454|0|mus:103977941|K00454 lipoxygenase [EC:1.13.11.12] | (RefSeq) linoleate 13S-lipoxygenase 2-1, chloroplastic	Linoleic acid metabolism (ko00591);; alpha-Linolenic acid metabolism (ko00592)	--	--	Lipoxygenase;; PLAT/LH2 domain	Linoleate 13S-lipoxygenase 2-1, chloroplastic (Precursor) GN=LOX2.1 OS=Solanum tuberosum (Potato) PE=1 SV=1	E	Amino acid transport and metabolism	PREDICTED: linoleate 13S-lipoxygenase 2-1, chloroplastic-like [Musa acuminata subsp. malaccensis]
F01.PB75518	AT3G45140	LOX2	1.00848	1.19661	0.984548	1.42312	1.10207	2.75688	5.9222	4.99135		1.18004	1.09875	1.28656	0.84735	0.91711	0.84002	2.3479	1.96981	--	--	--	--	--	[S]	Function unknown	Lipoxygenase;; Neurochondrin;; Neurochondrin;; Neurochondrin;; Lipoxygenase;; Lipoxygenase;; Lipoxygenase;; Lipoxygenase	Linoleate 13S-lipoxygenase 2-1, chloroplastic (Precursor) GN=LOX2.1 OS=Solanum tuberosum (Potato) PE=1 SV=1	S	Function unknown	PREDICTED: LOW QUALITY PROTEIN: uncharacterized protein LOC105052829 [Elaeis guineensis]
F01.PB65344	AT3G45140	LOX2	0.774665	0.853956	0.911992	1.06842	0.731462	1.43892	1.22052	1.76425		16.6166	12.4351	23.9987	15.2359	41.3251	30.7384	18.2022	23.6748	--	--	Biological Process: fatty acid biosynthetic process (GO:0006633);; Molecular Function: oxidoreductase activity, acting on single donors with incorporation of molecular oxygen, incorporation of two atoms of oxygen (GO:0016702);; Molecular Function: metal ion binding (GO:0046872);;	K15718|4.13494e-142|pda:103715746|K15718 linoleate 9S-lipoxygenase [EC:1.13.11.58] | (RefSeq) probable linoleate 9S-lipoxygenase 4	Linoleic acid metabolism (ko00591)	--	--	Lipoxygenase;; PLAT/LH2 domain;; Lipoxygenase	Probable linoleate 9S-lipoxygenase 5 GN=LOX1.5 OS=Solanum tuberosum (Potato) PE=2 SV=1	S	Function unknown	PREDICTED: probable linoleate 9S-lipoxygenase 4 [Phoenix dactylifera]
F01.PB37687	AT3G45140	LOX2	3.64349	4.6312	2.79875	5.87313	8.19641	22.9448	63.9623	52.941		1.12976	0.877139	2.24751	0.999618	0.89851	1.65856	19.3029	16.2819	--	--	Molecular Function: iron ion binding (GO:0005506);; Molecular Function: linoleate 13S-lipoxygenase activity (GO:0016165);; Biological Process: oxylipin biosynthetic process (GO:0031408);; Biological Process: oxidation-reduction process (GO:0055114);;	K00454|0|mus:103977941|K00454 lipoxygenase [EC:1.13.11.12] | (RefSeq) linoleate 13S-lipoxygenase 2-1, chloroplastic	Linoleic acid metabolism (ko00591);; alpha-Linolenic acid metabolism (ko00592)	--	--	Lipoxygenase	Linoleate 13S-lipoxygenase 2-1, chloroplastic (Precursor) GN=LOX2.1 OS=Solanum tuberosum (Potato) PE=1 SV=1	E	Amino acid transport and metabolism	PREDICTED: linoleate 13S-lipoxygenase 2-1, chloroplastic-like [Elaeis guineensis]
F01.PB53239	AT1G17420	LOX3	0.061224	0.133827	0.83438	0	2.73928	4.21394	0	0.233287		0.030417	0.010443	0.932051	2.18045	0.159844	0.647887	0	0.08452	--	--	Molecular Function: iron ion binding (GO:0005506);; Biological Process: defense response (GO:0006952);; Cellular Component: chloroplast (GO:0009507);; Biological Process: pollen development (GO:0009555);; Biological Process: response to wounding (GO:0009611);; Biological Process: response to fungus (GO:0009620);; Biological Process: response to high light intensity (GO:0009644);; Biological Proce…	K00454|0|pda:103708655|K00454 lipoxygenase [EC:1.13.11.12] | (RefSeq) putative lipoxygenase 5	Linoleic acid metabolism (ko00591);; alpha-Linolenic acid metabolism (ko00592)	--	--	Lipoxygenase;; PLAT/LH2 domain;; Lipoxygenase	Lipoxygenase 3, chloroplastic (Precursor) GN=LOX3 OS=Arabidopsis thaliana (Mouse-ear cress) PE=2 SV=1	E	Amino acid transport and metabolism	PREDICTED: putative lipoxygenase 5 [Phoenix dactylifera]
F01.PB35834	AT1G72520	LOX4	1.02106	0.756103	0.513428	0.530713	0.237864	0.765126	0.206493	1.38708		0.383211	0.281055	0.17345	0.17216	0.0436	0.132907	0.128944	0.108307	--	--	Molecular Function: iron ion binding (GO:0005506);; Cellular Component: plastid (GO:0009536);; Biological Process: pollen development (GO:0009555);; Biological Process: response to fungus (GO:0009620);; Biological Process: anther dehiscence (GO:0009901);; Molecular Function: linoleate 13S-lipoxygenase activity (GO:0016165);; Biological Process: oxylipin biosynthetic process (GO:0031408);; Biologi…	K00454|0|mus:103968512|K00454 lipoxygenase [EC:1.13.11.12] | (RefSeq) probable lipoxygenase 6	Linoleic acid metabolism (ko00591);; alpha-Linolenic acid metabolism (ko00592)	--	--	Lipoxygenase;; PLAT/LH2 domain;; Lipoxygenase	Probable lipoxygenase 6 OS=Oryza sativa subsp. japonica (Rice) PE=2 SV=2	E	Amino acid transport and metabolism	PREDICTED: probable lipoxygenase 6 [Elaeis guineensis]
F01.PB45513	AT3G22400	LOX5	11.852	12.929	12.7653	16.113	14.4606	20.3849	27.7739	45.1449		0.327095	0.396441	1.20708	0.818221	1.04637	1.08402	0.493944	1.09952	--	--	Biological Process: fatty acid biosynthetic process (GO:0006633);; Molecular Function: oxidoreductase activity, acting on single donors with incorporation of molecular oxygen, incorporation of two atoms of oxygen (GO:0016702);; Molecular Function: metal ion binding (GO:0046872);;	K15718|0|pda:103715746|K15718 linoleate 9S-lipoxygenase [EC:1.13.11.58] | (RefSeq) probable linoleate 9S-lipoxygenase 4	Linoleic acid metabolism (ko00591)	--	--	Lipoxygenase	Probable linoleate 9S-lipoxygenase 5 GN=LOX1.5 OS=Solanum tuberosum (Potato) PE=2 SV=1	S	Function unknown	PREDICTED: probable linoleate 9S-lipoxygenase 4 [Phoenix dactylifera]
F01.PB55509	AT3G22400	LOX5	5.09678	5.93234	16.8488	13.47	11.6974	12.7895	8.25726	18.8456		0.431314	0.400978	1.07102	0.546805	1.05056	1.13284	0.745484	0.88031	--	--	Molecular Function: oxidoreductase activity (GO:0016491);; Biological Process: single-organism metabolic process (GO:0044710);;	K15718|0|pda:103715746|K15718 linoleate 9S-lipoxygenase [EC:1.13.11.58] | (RefSeq) probable linoleate 9S-lipoxygenase 4	Linoleic acid metabolism (ko00591)	--	--	Lipoxygenase;; Lipoxygenase	Linoleate 9S-lipoxygenase 6 (Fragment) GN=LOX1.6 OS=Solanum tuberosum (Potato) PE=1 SV=1	S	Function unknown	PREDICTED: probable linoleate 9S-lipoxygenase 4 [Phoenix dactylifera]
F01.PB50394	AT3G22400	LOX5	0.95357	1.14615	0.682866	0.882196	0.581507	1.43517	3.80632	6.75134		0.161526	0.346496	0.08079	0.066117	0	0.027052	0.132338	0.093934	--	--	Molecular Function: oxidoreductase activity (GO:0016491);; Biological Process: single-organism metabolic process (GO:0044710);;	K15718|0|cit:102621914|K15718 linoleate 9S-lipoxygenase [EC:1.13.11.58] | (RefSeq) probable linoleate 9S-lipoxygenase 5	Linoleic acid metabolism (ko00591)	--	--	Lipoxygenase;; Lipoxygenase;; PLAT/LH2 domain	Linoleate 9S-lipoxygenase 1 GN=LOX1.1 OS=Hordeum vulgare (Barley) PE=1 SV=2	S	Function unknown	hypothetical protein CICLE_v10004281mg [Citrus clementina]
F01.PB53264	AT3G22400	LOX5	2.52652	2.47064	7.36613	5.67819	5.06902	6.58693	4.39017	8.86626		0.689006	0.49756	2.06368	0.918449	1.643	2.10912	1.56498	1.93381	--	--	Molecular Function: iron ion binding (GO:0005506);; Cellular Component: chloroplast (GO:0009507);; Biological Process: response to wounding (GO:0009611);; Molecular Function: linoleate 13S-lipoxygenase activity (GO:0016165);; Biological Process: oxylipin biosynthetic process (GO:0031408);; Biological Process: root development (GO:0048364);; Biological Process: response to other organism (GO:00517…	K15718|0|sly:543994|K15718 linoleate 9S-lipoxygenase [EC:1.13.11.58] | (RefSeq) LOX1.1, loxA, tomloxA; lipoxygenase	Linoleic acid metabolism (ko00591)	--	--	Lipoxygenase;; Lipoxygenase	Linoleate 9S-lipoxygenase A GN=LOX1.1 OS=Solanum lycopersicum (Tomato) PE=2 SV=1	S	Function unknown	linoleate 9S-lipoxygenase A [Solanum lycopersicum]
F01.PB4704	AT3G22400	LOX5	0	0	0	0	0	0	0	0		0	0	0	0	0	0	0	0	--	--	Molecular Function: iron ion binding (GO:0005506);; Molecular Function: linoleate 13S-lipoxygenase activity (GO:0016165);; Biological Process: oxylipin biosynthetic process (GO:0031408);; Biological Process: oxidation-reduction process (GO:0055114);;	K15718|1.06419e-51|mus:103990202|K15718 linoleate 9S-lipoxygenase [EC:1.13.11.58] | (RefSeq) probable linoleate 9S-lipoxygenase 5	Linoleic acid metabolism (ko00591)	--	--	Lipoxygenase	Linoleate 9S-lipoxygenase 1 GN=OSJNBb0017F17.10 OS=Oryza sativa subsp. japonica (Rice) PE=2 SV=2	S	Function unknown	lipoxygenase, partial [Genlisea aurea]
F01.PB4541	AT3G22400	LOX5	0	0	0	0	0	0	0	0		1.1984	1.04853	3.84668	1.74483	4.44354	5.77304	2.08509	1.99906	--	--	Molecular Function: iron ion binding (GO:0005506);; Molecular Function: linoleate 13S-lipoxygenase activity (GO:0016165);; Biological Process: oxylipin biosynthetic process (GO:0031408);; Biological Process: oxidation-reduction process (GO:0055114);;	K15718|1.9649e-72|mus:103990202|K15718 linoleate 9S-lipoxygenase [EC:1.13.11.58] | (RefSeq) probable linoleate 9S-lipoxygenase 5	Linoleic acid metabolism (ko00591)	--	--	Lipoxygenase	Linoleate 9S-lipoxygenase 1 GN=OSJNBb0017F17.10 OS=Oryza sativa subsp. japonica (Rice) PE=2 SV=2	S	Function unknown	lipoxygenase, partial [Genlisea aurea]
F01.PB73861	AT3G22400	LOX5	0.308447	0.250505	0.25216	0.344121	0.234203	0.379246	0.143211	0.250262		0.58596	0.74807	0.666295	0.462051	0.333178	0.424326	0.354223	0.509019	[KL]	Transcription;; Replication, recombination and repair	Molecular Function: nucleic acid binding (GO:0003676);; Molecular Function: ATP-dependent helicase activity (GO:0008026);;	K15362|1.74529e-36|mus:103970624|K15362 fanconi anemia group J protein [EC:3.6.4.12] | (RefSeq) Fanconi anemia group J protein homolog isoform X2	--	--	--	DEAD_2;; Lipoxygenase	Linoleate 9S-lipoxygenase 1 GN=OSJNBb0017F17.10 OS=Oryza sativa subsp. japonica (Rice) PE=2 SV=2	L	Replication, recombination and repair	lipoxygenase, partial [Lilium regale]
F01.PB43958	AT3G22400	LOX5	2.31517	3.80172	13.8608	15.6554	9.89626	13.6841	31.9826	47.4617		2.97396	2.67765	2.19674	1.90329	5.7993	3.12994	0.678664	0.944908	--	--	Biological Process: fatty acid biosynthetic process (GO:0006633);; Biological Process: response to biotic stimulus (GO:0009607);; Molecular Function: oxidoreductase activity, acting on single donors with incorporation of molecular oxygen, incorporation of two atoms of oxygen (GO:0016702);; Molecular Function: metal ion binding (GO:0046872);;	K15718|0|pda:103697518|K15718 linoleate 9S-lipoxygenase [EC:1.13.11.58] | (RefSeq) linoleate 9S-lipoxygenase 6-like	Linoleic acid metabolism (ko00591)	--	--	Lipoxygenase;; Lipoxygenase	Linoleate 9S-lipoxygenase 6 (Fragment) GN=LOX1.6 OS=Solanum tuberosum (Potato) PE=1 SV=1	S	Function unknown	lipoxygenase, partial [Lilium regale]
F01.PB69742	AT3G22400	LOX5	0.134771	0.030615	0.06613	0.112581	0.042722	0.027661	0.00786	0.061636		2.90675	0.00076	2.46388	1.18305	0.789264	0.385177	2.29616	1.67742	[KL]	Transcription;; Replication, recombination and repair	Molecular Function: nucleic acid binding (GO:0003676);; Cellular Component: mitochondrion (GO:0005739);; Molecular Function: ATP-dependent helicase activity (GO:0008026);;	K15362|1.56482e-44|mus:103970624|K15362 fanconi anemia group J protein [EC:3.6.4.12] | (RefSeq) Fanconi anemia group J protein homolog isoform X2	--	--	--	DEAD_2;; Lipoxygenase	Linoleate 9S-lipoxygenase 1 GN=OSJNBb0017F17.10 OS=Oryza sativa subsp. japonica (Rice) PE=2 SV=2	L	Replication, recombination and repair	PREDICTED: Fanconi anemia group J protein homolog [Elaeis guineensis]
F01.PB51510	AT3G22400	LOX5	0.29488	0.279575	0.13958	0.135951	0.059442	0.083601	0.070903	0.092837		1.20029	1.68148	1.13501	0.924997	0.965085	0.76668	0.505042	0.605048	[KL]	Transcription;; Replication, recombination and repair	Molecular Function: nucleic acid binding (GO:0003676);; Molecular Function: ATP-dependent helicase activity (GO:0008026);;	K15362|1.7842e-47|mus:103970624|K15362 fanconi anemia group J protein [EC:3.6.4.12] | (RefSeq) Fanconi anemia group J protein homolog isoform X2	--	[L]	Replication, recombination and repair	Lipoxygenase;; DEAD_2;; DEAD_2	Linoleate 9S-lipoxygenase 1 GN=OSJNBb0017F17.10 OS=Oryza sativa subsp. japonica (Rice) PE=2 SV=2	L	Replication, recombination and repair	PREDICTED: Fanconi anemia group J protein homolog isoform X1 [Musa acuminata subsp. malaccensis]
F01.PB51184	AT3G22400	LOX5	2.82064	2.59719	2.38218	2.582	2.83985	3.95449	6.09817	9.60316		11.6537	9.81773	21.6417	12.1299	34.3408	19.6139	15.5595	19.99	--	--	Biological Process: fatty acid biosynthetic process (GO:0006633);; Biological Process: response to biotic stimulus (GO:0009607);; Molecular Function: oxidoreductase activity, acting on single donors with incorporation of molecular oxygen, incorporation of two atoms of oxygen (GO:0016702);; Molecular Function: metal ion binding (GO:0046872);;	K15718|0|fve:101301961|K15718 linoleate 9S-lipoxygenase [EC:1.13.11.58] | (RefSeq) probable linoleate 9S-lipoxygenase 5	Linoleic acid metabolism (ko00591)	--	--	Lipoxygenase	Linoleate 9S-lipoxygenase 6 (Fragment) GN=LOX1.6 OS=Solanum tuberosum (Potato) PE=1 SV=1	S	Function unknown	PREDICTED: LOW QUALITY PROTEIN: probable linoleate 9S-lipoxygenase 5 [Elaeis guineensis]
F01.PB40543	AT3G22400	LOX5	0.117977	0	0	0.024815	0.038745	0.022924	0	0.043689		0	0.013513	0.033021	0.09015	0.014934	0.095497	0.055077	0.017415	--	--	Biological Process: fatty acid biosynthetic process (GO:0006633);; Molecular Function: oxidoreductase activity, acting on single donors with incorporation of molecular oxygen, incorporation of two atoms of oxygen (GO:0016702);; Molecular Function: metal ion binding (GO:0046872);;	K15718|0|pda:103715746|K15718 linoleate 9S-lipoxygenase [EC:1.13.11.58] | (RefSeq) probable linoleate 9S-lipoxygenase 4	Linoleic acid metabolism (ko00591)	--	--	Lipoxygenase;; Lipoxygenase;; Lipoxygenase;; Lipoxygenase	Probable linoleate 9S-lipoxygenase 5 GN=LOX1.5 OS=Solanum tuberosum (Potato) PE=2 SV=1	S	Function unknown	PREDICTED: probable linoleate 9S-lipoxygenase 4 [Elaeis guineensis]
F01.PB7776	AT3G22400	LOX5	0.536067	1.21632	1.49787	1.93674	2.60686	5.21709	2.94487	1.5347		0.137036	0.04409	0.74047	0.341952	0.955104	0.569492	0.29006	0.118164	--	--	Molecular Function: iron ion binding (GO:0005506);; Cellular Component: chloroplast (GO:0009507);; Biological Process: response to wounding (GO:0009611);; Molecular Function: linoleate 13S-lipoxygenase activity (GO:0016165);; Biological Process: oxylipin biosynthetic process (GO:0031408);; Biological Process: root development (GO:0048364);; Biological Process: response to other organism (GO:00517…	K15718|0|mus:103990202|K15718 linoleate 9S-lipoxygenase [EC:1.13.11.58] | (RefSeq) probable linoleate 9S-lipoxygenase 5	Linoleic acid metabolism (ko00591)	--	--	Lipoxygenase	Linoleate 9S-lipoxygenase 6 (Fragment) GN=LOX1.6 OS=Solanum tuberosum (Potato) PE=1 SV=1	S	Function unknown	PREDICTED: probable linoleate 9S-lipoxygenase 4 [Elaeis guineensis]
F01.PB21842	AT3G22400	LOX5	4.40067	2.66385	7.10537	14.1549	9.10909	7.16113	7.85995	12.9877		5.5762	3.31992	5.49054	3.44663	6.6539	8.21799	4.15739	4.27329	--	--	Molecular Function: iron ion binding (GO:0005506);; Cellular Component: chloroplast (GO:0009507);; Biological Process: response to abscisic acid (GO:0009737);; Biological Process: response to jasmonic acid (GO:0009753);; Biological Process: defense response to bacterium, incompatible interaction (GO:0009816);; Molecular Function: linoleate 13S-lipoxygenase activity (GO:0016165);; Biological Proce…	K15718|0|pda:103715746|K15718 linoleate 9S-lipoxygenase [EC:1.13.11.58] | (RefSeq) probable linoleate 9S-lipoxygenase 4	Linoleic acid metabolism (ko00591)	--	--	Lipoxygenase;; Lipoxygenase	Linoleate 9S-lipoxygenase 6 (Fragment) GN=LOX1.6 OS=Solanum tuberosum (Potato) PE=1 SV=1	S	Function unknown	PREDICTED: probable linoleate 9S-lipoxygenase 4 [Elaeis guineensis]
F01.PB75912	AT3G22400	LOX5	3.35936	2.56355	3.56148	4.57416	2.29977	3.20865	1.09108	2.20127		3.18712	1.57558	5.91978	1.38895	7.09412	0.242593	12.7453	2.10375	--	--	Biological Process: fatty acid biosynthetic process (GO:0006633);; Molecular Function: oxidoreductase activity, acting on single donors with incorporation of molecular oxygen, incorporation of two atoms of oxygen (GO:0016702);; Molecular Function: metal ion binding (GO:0046872);;	K15718|1.37235e-79|pda:103715746|K15718 linoleate 9S-lipoxygenase [EC:1.13.11.58] | (RefSeq) probable linoleate 9S-lipoxygenase 4	Linoleic acid metabolism (ko00591)	--	--	Lipoxygenase;; Lipoxygenase;; Lipoxygenase;; Lipoxygenase;; Lipoxygenase	Linoleate 9S-lipoxygenase 1 OS=Arabidopsis thaliana (Mouse-ear cress) PE=1 SV=1	S	Function unknown	PREDICTED: probable linoleate 9S-lipoxygenase 4 [Elaeis guineensis]
F01.PB65612	AT3G22400	LOX5	1.50649	1.27327	1.96317	1.33792	1.692	2.31396	2.0538	2.2906		29.6643	19.5871	46.8074	24.0232	79.3053	92.813	46.2696	51.5798	--	--	Molecular Function: iron ion binding (GO:0005506);; Cellular Component: chloroplast (GO:0009507);; Biological Process: response to wounding (GO:0009611);; Molecular Function: linoleate 13S-lipoxygenase activity (GO:0016165);; Biological Process: oxylipin biosynthetic process (GO:0031408);; Biological Process: root development (GO:0048364);; Biological Process: response to other organism (GO:00517…	K15718|0|pda:103715746|K15718 linoleate 9S-lipoxygenase [EC:1.13.11.58] | (RefSeq) probable linoleate 9S-lipoxygenase 4	Linoleic acid metabolism (ko00591)	--	--	Lipoxygenase;; Lipoxygenase;; PLAT/LH2 domain	Probable linoleate 9S-lipoxygenase 4 OS=Oryza sativa subsp. japonica (Rice) PE=2 SV=1	S	Function unknown	PREDICTED: probable linoleate 9S-lipoxygenase 4 [Elaeis guineensis]
F01.PB17361	AT3G22400	LOX5	0	0	0	0	0	0	0	0		0	0	0	0	0	0	0	0	--	--	Biological Process: fatty acid biosynthetic process (GO:0006633);; Biological Process: response to biotic stimulus (GO:0009607);; Molecular Function: oxidoreductase activity, acting on single donors with incorporation of molecular oxygen, incorporation of two atoms of oxygen (GO:0016702);; Molecular Function: metal ion binding (GO:0046872);;	K15718|0|pda:103715746|K15718 linoleate 9S-lipoxygenase [EC:1.13.11.58] | (RefSeq) probable linoleate 9S-lipoxygenase 4	Linoleic acid metabolism (ko00591)	--	--	Lipoxygenase	Probable linoleate 9S-lipoxygenase 5 GN=LOX1.5 OS=Solanum tuberosum (Potato) PE=2 SV=1	S	Function unknown	PREDICTED: probable linoleate 9S-lipoxygenase 4 [Phoenix dactylifera]
F01.PB44241	AT3G22400	LOX5	0	0	0	0	0	0	0	0		0	0	0	0	0	0	0	0	--	--	Biological Process: fatty acid biosynthetic process (GO:0006633);; Molecular Function: oxidoreductase activity, acting on single donors with incorporation of molecular oxygen, incorporation of two atoms of oxygen (GO:0016702);; Molecular Function: metal ion binding (GO:0046872);;	K15718|0|pda:103715746|K15718 linoleate 9S-lipoxygenase [EC:1.13.11.58] | (RefSeq) probable linoleate 9S-lipoxygenase 4	Linoleic acid metabolism (ko00591)	--	--	Lipoxygenase	Probable linoleate 9S-lipoxygenase 5 GN=LOX1.5 OS=Solanum tuberosum (Potato) PE=2 SV=1	S	Function unknown	PREDICTED: probable linoleate 9S-lipoxygenase 4 [Phoenix dactylifera]
F01.PB46825	AT3G22400	LOX5	0	0	0	0	0	0	0	0		0	0	0	0	0	0	0	0	--	--	Biological Process: fatty acid biosynthetic process (GO:0006633);; Biological Process: response to biotic stimulus (GO:0009607);; Molecular Function: oxidoreductase activity, acting on single donors with incorporation of molecular oxygen, incorporation of two atoms of oxygen (GO:0016702);; Molecular Function: metal ion binding (GO:0046872);;	K15718|0|pda:103715746|K15718 linoleate 9S-lipoxygenase [EC:1.13.11.58] | (RefSeq) probable linoleate 9S-lipoxygenase 4	Linoleic acid metabolism (ko00591)	--	--	Lipoxygenase	Probable linoleate 9S-lipoxygenase 5 GN=LOX1.5 OS=Solanum tuberosum (Potato) PE=2 SV=1	S	Function unknown	PREDICTED: probable linoleate 9S-lipoxygenase 4 [Phoenix dactylifera]
F01.PB5324	AT3G22400	LOX5	0	0	0	0	0	0	0	0		0	0	0	0	0	0.06491	0	0	--	--	Molecular Function: iron ion binding (GO:0005506);; Cellular Component: chloroplast (GO:0009507);; Biological Process: response to wounding (GO:0009611);; Molecular Function: linoleate 13S-lipoxygenase activity (GO:0016165);; Biological Process: oxylipin biosynthetic process (GO:0031408);; Biological Process: root development (GO:0048364);; Biological Process: response to other organism (GO:00517…	K15718|4.49317e-100|pda:103715746|K15718 linoleate 9S-lipoxygenase [EC:1.13.11.58] | (RefSeq) probable linoleate 9S-lipoxygenase 4	Linoleic acid metabolism (ko00591)	--	--	Lipoxygenase	Linoleate 9S-lipoxygenase 1 GN=OSJNBb0017F17.10 OS=Oryza sativa subsp. japonica (Rice) PE=2 SV=2	S	Function unknown	PREDICTED: probable linoleate 9S-lipoxygenase 4 [Phoenix dactylifera]
F01.PB63911	AT3G22400	LOX5	0	0	0	0	0	0	0	0		0	0	0	0	0.005915	0.014337	0.01839	0	--	--	Biological Process: fatty acid biosynthetic process (GO:0006633);; Molecular Function: oxidoreductase activity, acting on single donors with incorporation of molecular oxygen, incorporation of two atoms of oxygen (GO:0016702);; Molecular Function: metal ion binding (GO:0046872);;	K15718|0|pda:103715746|K15718 linoleate 9S-lipoxygenase [EC:1.13.11.58] | (RefSeq) probable linoleate 9S-lipoxygenase 4	Linoleic acid metabolism (ko00591)	--	--	Lipoxygenase	Probable linoleate 9S-lipoxygenase 5 GN=LOX1.5 OS=Solanum tuberosum (Potato) PE=2 SV=1	S	Function unknown	PREDICTED: probable linoleate 9S-lipoxygenase 4 [Phoenix dactylifera]
F01.PB67021	AT3G22400	LOX5	0	0.011038	0	0.014339	0.012662	0	0.01398	0.031393		0	0.019477	0.014967	0.01049	0.005297	0.014215	0	0.058987	--	--	Biological Process: fatty acid biosynthetic process (GO:0006633);; Molecular Function: oxidoreductase activity, acting on single donors with incorporation of molecular oxygen, incorporation of two atoms of oxygen (GO:0016702);; Molecular Function: metal ion binding (GO:0046872);;	K15718|7.54173e-72|pda:103715746|K15718 linoleate 9S-lipoxygenase [EC:1.13.11.58] | (RefSeq) probable linoleate 9S-lipoxygenase 4	Linoleic acid metabolism (ko00591)	--	--	Lipoxygenase	Linoleate 9S-lipoxygenase 1 GN=OSJNBb0017F17.10 OS=Oryza sativa subsp. japonica (Rice) PE=2 SV=2	S	Function unknown	PREDICTED: probable linoleate 9S-lipoxygenase 4 [Phoenix dactylifera]
F01.PB35528	AT3G22400	LOX5	0	0	0	0	0	0	0	0		0.008633	0.008913	0.017942	0	0.009625	0.055992	0.022135	0.021658	--	--	Biological Process: fatty acid biosynthetic process (GO:0006633);; Biological Process: response to biotic stimulus (GO:0009607);; Molecular Function: oxidoreductase activity, acting on single donors with incorporation of molecular oxygen, incorporation of two atoms of oxygen (GO:0016702);; Molecular Function: metal ion binding (GO:0046872);;	K15718|0|pda:103715746|K15718 linoleate 9S-lipoxygenase [EC:1.13.11.58] | (RefSeq) probable linoleate 9S-lipoxygenase 4	Linoleic acid metabolism (ko00591)	--	--	Lipoxygenase;; Lipoxygenase	Probable linoleate 9S-lipoxygenase 4 OS=Oryza sativa subsp. japonica (Rice) PE=2 SV=1	S	Function unknown	PREDICTED: probable linoleate 9S-lipoxygenase 4 [Phoenix dactylifera]
F01.PB47154	AT3G22400	LOX5	0	0.063675	0.061962	0.075621	0	0.006588	0.035051	0		0.015095	0.003089	0.03455	0.011709	0.062551	0.139487	0.012979	0	--	--	Biological Process: fatty acid biosynthetic process (GO:0006633);; Biological Process: response to biotic stimulus (GO:0009607);; Molecular Function: oxidoreductase activity, acting on single donors with incorporation of molecular oxygen, incorporation of two atoms of oxygen (GO:0016702);; Molecular Function: metal ion binding (GO:0046872);;	K15718|0|pda:103715746|K15718 linoleate 9S-lipoxygenase [EC:1.13.11.58] | (RefSeq) probable linoleate 9S-lipoxygenase 4	Linoleic acid metabolism (ko00591)	--	--	Lipoxygenase	Probable linoleate 9S-lipoxygenase 4 OS=Oryza sativa subsp. japonica (Rice) PE=2 SV=1	S	Function unknown	PREDICTED: probable linoleate 9S-lipoxygenase 4 [Phoenix dactylifera]
F01.PB48887	AT3G22400	LOX5	0	0	0	0	0	0	0	0		0.413909	0.301387	1.31099	0.557625	1.4944	2.06603	0.734997	0.663002	--	--	Biological Process: fatty acid biosynthetic process (GO:0006633);; Molecular Function: oxidoreductase activity, acting on single donors with incorporation of molecular oxygen, incorporation of two atoms of oxygen (GO:0016702);; Molecular Function: metal ion binding (GO:0046872);;	K15718|0|pda:103715746|K15718 linoleate 9S-lipoxygenase [EC:1.13.11.58] | (RefSeq) probable linoleate 9S-lipoxygenase 4	Linoleic acid metabolism (ko00591)	--	--	Lipoxygenase	Probable linoleate 9S-lipoxygenase 5 GN=LOX1.5 OS=Solanum tuberosum (Potato) PE=2 SV=1	S	Function unknown	PREDICTED: probable linoleate 9S-lipoxygenase 4 [Phoenix dactylifera]
F01.PB34893	AT3G22400	LOX5	0	0	0	0	0	0	0	0		0.493746	0.38099	1.48348	0.634925	1.73271	2.23677	0.81576	0.733915	--	--	Biological Process: fatty acid biosynthetic process (GO:0006633);; Biological Process: response to biotic stimulus (GO:0009607);; Molecular Function: oxidoreductase activity, acting on single donors with incorporation of molecular oxygen, incorporation of two atoms of oxygen (GO:0016702);; Molecular Function: metal ion binding (GO:0046872);;	K15718|0|pda:103715746|K15718 linoleate 9S-lipoxygenase [EC:1.13.11.58] | (RefSeq) probable linoleate 9S-lipoxygenase 4	Linoleic acid metabolism (ko00591)	--	--	Lipoxygenase;; Lipoxygenase	Probable linoleate 9S-lipoxygenase 5 GN=LOX1.5 OS=Solanum tuberosum (Potato) PE=2 SV=1	S	Function unknown	PREDICTED: probable linoleate 9S-lipoxygenase 4 [Phoenix dactylifera]
F01.PB37427	AT3G22400	LOX5	2.71787	3.10155	3.07531	3.19332	3.06169	4.59116	6.02322	8.97339		2.87602	1.57363	2.60329	1.6685	3.73963	4.20555	1.91747	2.88747	--	--	Biological Process: fatty acid biosynthetic process (GO:0006633);; Biological Process: response to biotic stimulus (GO:0009607);; Molecular Function: oxidoreductase activity, acting on single donors with incorporation of molecular oxygen, incorporation of two atoms of oxygen (GO:0016702);; Molecular Function: metal ion binding (GO:0046872);;	K15718|0|pda:103715746|K15718 linoleate 9S-lipoxygenase [EC:1.13.11.58] | (RefSeq) probable linoleate 9S-lipoxygenase 4	Linoleic acid metabolism (ko00591)	--	--	Lipoxygenase;; Lipoxygenase;; PLAT/LH2 domain	Probable linoleate 9S-lipoxygenase 4 OS=Oryza sativa subsp. japonica (Rice) PE=2 SV=1	S	Function unknown	PREDICTED: probable linoleate 9S-lipoxygenase 4 [Phoenix dactylifera]
F01.PB40545	AT3G22400	LOX5	5.15042	3.17838	8.54463	16.4633	10.175	8.64922	9.11985	15.8199		4.76459	2.79234	4.4002	2.82161	5.52224	6.70899	3.47448	3.41771	--	--	Biological Process: fatty acid biosynthetic process (GO:0006633);; Molecular Function: oxidoreductase activity, acting on single donors with incorporation of molecular oxygen, incorporation of two atoms of oxygen (GO:0016702);; Molecular Function: metal ion binding (GO:0046872);;	K15718|0|pda:103715746|K15718 linoleate 9S-lipoxygenase [EC:1.13.11.58] | (RefSeq) probable linoleate 9S-lipoxygenase 4	Linoleic acid metabolism (ko00591)	--	--	Lipoxygenase;; Lipoxygenase	Probable linoleate 9S-lipoxygenase 4 GN=LOX1.4 OS=Solanum tuberosum (Potato) PE=2 SV=1	S	Function unknown	PREDICTED: probable linoleate 9S-lipoxygenase 4 [Phoenix dactylifera]
F01.PB34388	AT3G22400	LOX5	0.335052	0.537539	0.487027	0.528344	0.603905	0.953252	1.04321	1.18616		6.98143	5.52149	12.9116	6.02797	19.4796	22.8573	11.386	11.6247	--	--	Biological Process: fatty acid biosynthetic process (GO:0006633);; Biological Process: response to biotic stimulus (GO:0009607);; Molecular Function: oxidoreductase activity, acting on single donors with incorporation of molecular oxygen, incorporation of two atoms of oxygen (GO:0016702);; Molecular Function: metal ion binding (GO:0046872);;	K15718|0|pda:103715746|K15718 linoleate 9S-lipoxygenase [EC:1.13.11.58] | (RefSeq) probable linoleate 9S-lipoxygenase 4	Linoleic acid metabolism (ko00591)	--	--	Lipoxygenase;; Lipoxygenase;; PLAT/LH2 domain	Probable linoleate 9S-lipoxygenase 4 OS=Oryza sativa subsp. japonica (Rice) PE=2 SV=1	S	Function unknown	PREDICTED: probable linoleate 9S-lipoxygenase 4 [Phoenix dactylifera]
F01.PB62647	AT3G22400	LOX5	16.9466	14.9323	23.3738	28.3002	20.4262	33.7582	11.5229	19.0202		8.62574	7.25449	25.9317	9.44934	36.0357	54.3719	12.2519	15.9881	--	--	Biological Process: fatty acid biosynthetic process (GO:0006633);; Biological Process: response to biotic stimulus (GO:0009607);; Molecular Function: oxidoreductase activity, acting on single donors with incorporation of molecular oxygen, incorporation of two atoms of oxygen (GO:0016702);; Molecular Function: metal ion binding (GO:0046872);;	K15718|0|pda:103715746|K15718 linoleate 9S-lipoxygenase [EC:1.13.11.58] | (RefSeq) probable linoleate 9S-lipoxygenase 4	Linoleic acid metabolism (ko00591)	--	--	Lipoxygenase;; PLAT/LH2 domain;; Lipoxygenase	Probable linoleate 9S-lipoxygenase 4 OS=Oryza sativa subsp. japonica (Rice) PE=2 SV=1	S	Function unknown	PREDICTED: probable linoleate 9S-lipoxygenase 4 [Phoenix dactylifera]
F01.PB36504	AT3G22400	LOX5	8.04808	8.38562	8.92619	9.23952	9.70512	13.6633	19.8959	29.9595		8.59565	6.27149	12.6247	6.75306	22.6327	13.7816	10.1704	12.3822	--	--	Biological Process: fatty acid biosynthetic process (GO:0006633);; Biological Process: response to biotic stimulus (GO:0009607);; Molecular Function: oxidoreductase activity, acting on single donors with incorporation of molecular oxygen, incorporation of two atoms of oxygen (GO:0016702);; Molecular Function: metal ion binding (GO:0046872);;	K15718|0|pda:103715746|K15718 linoleate 9S-lipoxygenase [EC:1.13.11.58] | (RefSeq) probable linoleate 9S-lipoxygenase 4	Linoleic acid metabolism (ko00591)	--	--	Lipoxygenase;; Lipoxygenase;; PLAT/LH2 domain	Probable linoleate 9S-lipoxygenase 4 OS=Oryza sativa subsp. japonica (Rice) PE=2 SV=1	S	Function unknown	PREDICTED: probable linoleate 9S-lipoxygenase 4 [Phoenix dactylifera]
F01.PB32841	AT3G22400	LOX5	6.54165	6.32999	6.81287	7.51578	8.15103	10.6949	16.9758	27.6108		16.6377	13.9248	31.1691	17.6736	49.7034	25.9983	21.9297	27.7882	--	--	Molecular Function: iron ion binding (GO:0005506);; Cellular Component: chloroplast (GO:0009507);; Biological Process: response to wounding (GO:0009611);; Molecular Function: linoleate 13S-lipoxygenase activity (GO:0016165);; Biological Process: oxylipin biosynthetic process (GO:0031408);; Biological Process: root development (GO:0048364);; Biological Process: response to other organism (GO:00517…	K15718|0|pda:103715746|K15718 linoleate 9S-lipoxygenase [EC:1.13.11.58] | (RefSeq) probable linoleate 9S-lipoxygenase 4	Linoleic acid metabolism (ko00591)	--	--	Lipoxygenase	Linoleate 9S-lipoxygenase 6 (Fragment) GN=LOX1.6 OS=Solanum tuberosum (Potato) PE=1 SV=1	S	Function unknown	PREDICTED: probable linoleate 9S-lipoxygenase 4 [Phoenix dactylifera]
F01.PB71500	AT3G22400	LOX5	4.84927	4.62972	4.92239	5.28682	5.3751	7.13994	11.1171	17.584		18.5232	7.77672	29.9046	16.5454	46.7882	2.73039	20.7722	15.158	--	--	Biological Process: fatty acid biosynthetic process (GO:0006633);; Molecular Function: oxidoreductase activity, acting on single donors with incorporation of molecular oxygen, incorporation of two atoms of oxygen (GO:0016702);; Molecular Function: metal ion binding (GO:0046872);;	K15718|0|pda:103715746|K15718 linoleate 9S-lipoxygenase [EC:1.13.11.58] | (RefSeq) probable linoleate 9S-lipoxygenase 4	Linoleic acid metabolism (ko00591)	--	--	Lipoxygenase;; PLAT/LH2 domain	Probable linoleate 9S-lipoxygenase 5 GN=LOX1.5 OS=Solanum tuberosum (Potato) PE=2 SV=1	S	Function unknown	PREDICTED: probable linoleate 9S-lipoxygenase 4 [Phoenix dactylifera]
F01.PB49098	AT3G22400	LOX5	30.6459	32.3318	29.7307	36.3045	31.0686	45.9371	55.1054	80.4325		37.3693	25.3439	59.8436	32.891	103.494	119.001	58.7957	70.7906	--	--	Biological Process: fatty acid biosynthetic process (GO:0006633);; Molecular Function: oxidoreductase activity, acting on single donors with incorporation of molecular oxygen, incorporation of two atoms of oxygen (GO:0016702);; Molecular Function: metal ion binding (GO:0046872);;	K15718|0|pda:103715746|K15718 linoleate 9S-lipoxygenase [EC:1.13.11.58] | (RefSeq) probable linoleate 9S-lipoxygenase 4	Linoleic acid metabolism (ko00591)	--	--	Lipoxygenase	Probable linoleate 9S-lipoxygenase 4 OS=Oryza sativa subsp. japonica (Rice) PE=2 SV=1	S	Function unknown	PREDICTED: probable linoleate 9S-lipoxygenase 4 [Phoenix dactylifera]
F01.PB68189	AT3G22400	LOX5	0.052481	0.131567	0.12888	0.041209	0.14192	0.176052	0.169251	0.148054		122.247	90.6519	160.249	111.558	316.598	274.914	159.285	270.011	--	--	Molecular Function: iron ion binding (GO:0005506);; Cellular Component: chloroplast (GO:0009507);; Biological Process: response to wounding (GO:0009611);; Molecular Function: linoleate 13S-lipoxygenase activity (GO:0016165);; Biological Process: oxylipin biosynthetic process (GO:0031408);; Biological Process: root development (GO:0048364);; Biological Process: response to other organism (GO:00517…	K15718|0|pda:103715746|K15718 linoleate 9S-lipoxygenase [EC:1.13.11.58] | (RefSeq) probable linoleate 9S-lipoxygenase 4	Linoleic acid metabolism (ko00591)	--	--	Lipoxygenase;; Lipoxygenase;; PLAT/LH2 domain	Probable linoleate 9S-lipoxygenase 4 OS=Oryza sativa subsp. japonica (Rice) PE=2 SV=1	S	Function unknown	PREDICTED: probable linoleate 9S-lipoxygenase 4 [Phoenix dactylifera]
F01.PB50255	AT3G22400	LOX5	120.619	114.057	58.4201	103.856	114.549	95.3288	80.0304	156.269		209.773	39.1809	171.68	2.12221	343.826	315.507	461.023	4.09718	--	--	Biological Process: fatty acid biosynthetic process (GO:0006633);; Biological Process: response to biotic stimulus (GO:0009607);; Molecular Function: oxidoreductase activity, acting on single donors with incorporation of molecular oxygen, incorporation of two atoms of oxygen (GO:0016702);; Molecular Function: metal ion binding (GO:0046872);;	K15718|0|pda:103715746|K15718 linoleate 9S-lipoxygenase [EC:1.13.11.58] | (RefSeq) probable linoleate 9S-lipoxygenase 4	Linoleic acid metabolism (ko00591)	--	--	Lipoxygenase;; Lipoxygenase	Probable linoleate 9S-lipoxygenase 5 GN=LOX1.5 OS=Solanum tuberosum (Potato) PE=2 SV=1	S	Function unknown	PREDICTED: probable linoleate 9S-lipoxygenase 4 [Phoenix dactylifera]
F01.PB75573	AT3G22400	LOX5	8.06782	19.692	7.91277	94.0328	10.2599	8.81037	49.266	10.7876		129.613	112.591	142.629	125.256	240.72	307.548	124.527	213.432	--	--	Biological Process: fatty acid biosynthetic process (GO:0006633);; Biological Process: response to biotic stimulus (GO:0009607);; Molecular Function: oxidoreductase activity, acting on single donors with incorporation of molecular oxygen, incorporation of two atoms of oxygen (GO:0016702);; Molecular Function: metal ion binding (GO:0046872);;	K15718|0|pda:103715746|K15718 linoleate 9S-lipoxygenase [EC:1.13.11.58] | (RefSeq) probable linoleate 9S-lipoxygenase 4	Linoleic acid metabolism (ko00591)	--	--	Lipoxygenase;; Lipoxygenase;; Lipoxygenase;; PLAT/LH2 domain	Probable linoleate 9S-lipoxygenase 5 GN=LOX1.5 OS=Solanum tuberosum (Potato) PE=2 SV=1	S	Function unknown	PREDICTED: probable linoleate 9S-lipoxygenase 4 [Phoenix dactylifera]
F01.PB27181	AT3G22400	LOX5	0.025586	0.080746	0	0.087683	0.023301	0.086904	0.034738	0.06994		0	0	0.011071	0.013297	0	0.006061	0.042842	0	--	--	Molecular Function: iron ion binding (GO:0005506);; Cellular Component: chloroplast (GO:0009507);; Biological Process: response to wounding (GO:0009611);; Molecular Function: linoleate 13S-lipoxygenase activity (GO:0016165);; Biological Process: oxylipin biosynthetic process (GO:0031408);; Biological Process: root development (GO:0048364);; Biological Process: response to other organism (GO:00517…	K15718|0|mus:103990202|K15718 linoleate 9S-lipoxygenase [EC:1.13.11.58] | (RefSeq) probable linoleate 9S-lipoxygenase 5	Linoleic acid metabolism (ko00591)	--	--	Lipoxygenase;; Lipoxygenase	Probable linoleate 9S-lipoxygenase 4 OS=Oryza sativa subsp. japonica (Rice) PE=2 SV=1	S	Function unknown	PREDICTED: probable linoleate 9S-lipoxygenase 5 [Musa acuminata subsp. malaccensis]
F01.PB32750	AT3G22400	LOX5	0	0	0	0	0	0	0	0		0	0	0	0	0	0	0	0	--	--	Molecular Function: iron ion binding (GO:0005506);; Cellular Component: chloroplast (GO:0009507);; Biological Process: response to wounding (GO:0009611);; Molecular Function: linoleate 13S-lipoxygenase activity (GO:0016165);; Biological Process: oxylipin biosynthetic process (GO:0031408);; Biological Process: root development (GO:0048364);; Biological Process: response to other organism (GO:00517…	K15718|0|mus:103990202|K15718 linoleate 9S-lipoxygenase [EC:1.13.11.58] | (RefSeq) probable linoleate 9S-lipoxygenase 5	Linoleic acid metabolism (ko00591)	--	--	Lipoxygenase	Probable linoleate 9S-lipoxygenase 5 GN=LOX1.5 OS=Solanum tuberosum (Potato) PE=2 SV=1	S	Function unknown	PREDICTED: probable linoleate 9S-lipoxygenase 5 [Musa acuminata subsp. malaccensis]
F01.PB32852	AT3G22400	LOX5	0	0	0	0	0	0	0	0		0	0	0	0	0	0	0	0	--	--	Molecular Function: iron ion binding (GO:0005506);; Cellular Component: chloroplast (GO:0009507);; Biological Process: response to wounding (GO:0009611);; Molecular Function: linoleate 13S-lipoxygenase activity (GO:0016165);; Biological Process: oxylipin biosynthetic process (GO:0031408);; Biological Process: root development (GO:0048364);; Biological Process: response to other organism (GO:00517…	K15718|2.01142e-167|mus:103990202|K15718 linoleate 9S-lipoxygenase [EC:1.13.11.58] | (RefSeq) probable linoleate 9S-lipoxygenase 5	Linoleic acid metabolism (ko00591)	--	--	Lipoxygenase	Linoleate 9S-lipoxygenase 1 GN=OSJNBb0017F17.10 OS=Oryza sativa subsp. japonica (Rice) PE=2 SV=2	S	Function unknown	PREDICTED: probable linoleate 9S-lipoxygenase 5 [Musa acuminata subsp. malaccensis]
F01.PB32911	AT3G22400	LOX5	0	0	0	0	0	0	0	0		0	0	0	0	0	0	0	0	--	--	Molecular Function: iron ion binding (GO:0005506);; Biological Process: response to wounding (GO:0009611);; Molecular Function: oxidoreductase activity, acting on single donors with incorporation of molecular oxygen, incorporation of two atoms of oxygen (GO:0016702);; Biological Process: oxylipin biosynthetic process (GO:0031408);; Biological Process: root development (GO:0048364);; Biological Pr…	K15718|0|mus:103990202|K15718 linoleate 9S-lipoxygenase [EC:1.13.11.58] | (RefSeq) probable linoleate 9S-lipoxygenase 5	Linoleic acid metabolism (ko00591)	--	--	Lipoxygenase	Probable linoleate 9S-lipoxygenase 5 GN=LOX1.5 OS=Solanum tuberosum (Potato) PE=2 SV=1	S	Function unknown	PREDICTED: probable linoleate 9S-lipoxygenase 5 [Musa acuminata subsp. malaccensis]
F01.PB33088	AT3G22400	LOX5	0	0	0	0	0	0	0	0		0	0	0	0	0	0	0	0	--	--	Molecular Function: iron ion binding (GO:0005506);; Cellular Component: chloroplast (GO:0009507);; Biological Process: response to wounding (GO:0009611);; Molecular Function: linoleate 13S-lipoxygenase activity (GO:0016165);; Biological Process: oxylipin biosynthetic process (GO:0031408);; Biological Process: root development (GO:0048364);; Biological Process: response to other organism (GO:00517…	K15718|0|mus:103990202|K15718 linoleate 9S-lipoxygenase [EC:1.13.11.58] | (RefSeq) probable linoleate 9S-lipoxygenase 5	Linoleic acid metabolism (ko00591)	--	--	Lipoxygenase	Probable linoleate 9S-lipoxygenase 4 OS=Oryza sativa subsp. japonica (Rice) PE=2 SV=1	S	Function unknown	PREDICTED: probable linoleate 9S-lipoxygenase 5 [Musa acuminata subsp. malaccensis]
F01.PB33486	AT3G22400	LOX5	0	0	0	0	0	0	0	0		0	0	0	0	0	0	0	0	--	--	Molecular Function: iron ion binding (GO:0005506);; Cellular Component: chloroplast (GO:0009507);; Biological Process: response to wounding (GO:0009611);; Molecular Function: linoleate 13S-lipoxygenase activity (GO:0016165);; Biological Process: oxylipin biosynthetic process (GO:0031408);; Biological Process: root development (GO:0048364);; Biological Process: response to other organism (GO:00517…	K15718|3.06513e-166|mus:103990202|K15718 linoleate 9S-lipoxygenase [EC:1.13.11.58] | (RefSeq) probable linoleate 9S-lipoxygenase 5	Linoleic acid metabolism (ko00591)	--	--	Lipoxygenase	Linoleate 9S-lipoxygenase 1 GN=OSJNBb0017F17.10 OS=Oryza sativa subsp. japonica (Rice) PE=2 SV=2	S	Function unknown	PREDICTED: probable linoleate 9S-lipoxygenase 5 [Musa acuminata subsp. malaccensis]
F01.PB5310	AT3G22400	LOX5	0	0	0	0	0	0	0	0		0	0	0	0	0	0	0	0	--	--	Molecular Function: iron ion binding (GO:0005506);; Cellular Component: chloroplast (GO:0009507);; Biological Process: response to wounding (GO:0009611);; Molecular Function: linoleate 13S-lipoxygenase activity (GO:0016165);; Biological Process: oxylipin biosynthetic process (GO:0031408);; Biological Process: root development (GO:0048364);; Biological Process: response to other organism (GO:00517…	K15718|2.3053e-127|mus:103990202|K15718 linoleate 9S-lipoxygenase [EC:1.13.11.58] | (RefSeq) probable linoleate 9S-lipoxygenase 5	Linoleic acid metabolism (ko00591)	--	--	Lipoxygenase	Linoleate 9S-lipoxygenase 1 GN=OSJNBb0017F17.10 OS=Oryza sativa subsp. japonica (Rice) PE=2 SV=2	S	Function unknown	PREDICTED: probable linoleate 9S-lipoxygenase 5 [Musa acuminata subsp. malaccensis]
F01.PB35015	AT3G22400	LOX5	0	0	0	0	0	0	0	0.015363		0.015163	0	0	0	0.025132	0.009828	0.01295	0	--	--	Molecular Function: iron ion binding (GO:0005506);; Cellular Component: chloroplast (GO:0009507);; Biological Process: response to wounding (GO:0009611);; Molecular Function: linoleate 13S-lipoxygenase activity (GO:0016165);; Biological Process: oxylipin biosynthetic process (GO:0031408);; Biological Process: root development (GO:0048364);; Biological Process: response to other organism (GO:00517…	K15718|0|mus:103990202|K15718 linoleate 9S-lipoxygenase [EC:1.13.11.58] | (RefSeq) probable linoleate 9S-lipoxygenase 5	Linoleic acid metabolism (ko00591)	--	--	Lipoxygenase	Probable linoleate 9S-lipoxygenase 4 OS=Oryza sativa subsp. japonica (Rice) PE=2 SV=1	S	Function unknown	PREDICTED: probable linoleate 9S-lipoxygenase 5 [Musa acuminata subsp. malaccensis]
F01.PB33630	AT3G22400	LOX5	0.059575	0.127288	0.05739	0.166399	0	0.013169	0.00637	0		0.090528	0.249904	0.070159	0.044941	0	0.060617	0	0.225092	--	--	Molecular Function: iron ion binding (GO:0005506);; Biological Process: defense response (GO:0006952);; Cellular Component: chloroplast (GO:0009507);; Biological Process: response to wounding (GO:0009611);; Biological Process: response to hormone (GO:0009725);; Molecular Function: linoleate 13S-lipoxygenase activity (GO:0016165);; Biological Process: oxylipin biosynthetic process (GO:0031408);; B…	K15718|4.62715e-142|mus:103990202|K15718 linoleate 9S-lipoxygenase [EC:1.13.11.58] | (RefSeq) probable linoleate 9S-lipoxygenase 5	Linoleic acid metabolism (ko00591)	--	--	Lipoxygenase	Linoleate 9S-lipoxygenase 1 GN=OSJNBb0017F17.10 OS=Oryza sativa subsp. japonica (Rice) PE=2 SV=2	S	Function unknown	PREDICTED: probable linoleate 9S-lipoxygenase 5 [Musa acuminata subsp. malaccensis]
F01.PB29753	AT3G22400	LOX5	0.031056	0.065036	0.01484	0.085428	0.175019	0.104291	0.083722	0.056562		0.066085	0.014308	0.10136	0.032435	0.014782	0.024542	0.239076	0.162374	--	--	Molecular Function: iron ion binding (GO:0005506);; Cellular Component: chloroplast (GO:0009507);; Biological Process: response to wounding (GO:0009611);; Molecular Function: linoleate 13S-lipoxygenase activity (GO:0016165);; Biological Process: oxylipin biosynthetic process (GO:0031408);; Biological Process: root development (GO:0048364);; Biological Process: response to other organism (GO:00517…	K15718|0|mus:103990202|K15718 linoleate 9S-lipoxygenase [EC:1.13.11.58] | (RefSeq) probable linoleate 9S-lipoxygenase 5	Linoleic acid metabolism (ko00591)	--	--	Lipoxygenase	Linoleate 9S-lipoxygenase 1 GN=OSJNBb0017F17.10 OS=Oryza sativa subsp. japonica (Rice) PE=2 SV=2	S	Function unknown	PREDICTED: probable linoleate 9S-lipoxygenase 5 [Musa acuminata subsp. malaccensis]
F01.PB41259	AT3G22400	LOX5	15.7447	21.4204	0.626542	1.03691	0.108099	0.247857	0.420061	3.03694		0.300182	0.253123	0.008623	0.124447	0.008299	0.02235	1.98486	2.0872	--	--	Molecular Function: iron ion binding (GO:0005506);; Cellular Component: cytoplasm (GO:0005737);; Molecular Function: linoleate 13S-lipoxygenase activity (GO:0016165);; Biological Process: oxylipin biosynthetic process (GO:0031408);; Biological Process: oxidation-reduction process (GO:0055114);;	K15718|0|mus:103998404|K15718 linoleate 9S-lipoxygenase [EC:1.13.11.58] | (RefSeq) probable linoleate 9S-lipoxygenase 5	Linoleic acid metabolism (ko00591)	--	--	--	Linoleate 9S-lipoxygenase A GN=LOX1.1 OS=Solanum lycopersicum (Tomato) PE=2 SV=1	S	Function unknown	PREDICTED: probable linoleate 9S-lipoxygenase 5 [Musa acuminata subsp. malaccensis]
F01.PB40547	AT3G22400	LOX5	1.12571	12.4325	0.623101	0.787329	0.051156	0.043891	0.564312	2.66113		0.368845	0.016487	0.041471	0.020476	0.008025	0.004323	1.05942	2.44636	--	--	Biological Process: fatty acid biosynthetic process (GO:0006633);; Molecular Function: oxidoreductase activity, acting on single donors with incorporation of molecular oxygen, incorporation of two atoms of oxygen (GO:0016702);; Molecular Function: metal ion binding (GO:0046872);;	K15718|0|mus:103998404|K15718 linoleate 9S-lipoxygenase [EC:1.13.11.58] | (RefSeq) probable linoleate 9S-lipoxygenase 5	Linoleic acid metabolism (ko00591)	--	--	Lipoxygenase;; Lipoxygenase	Probable linoleate 9S-lipoxygenase 5 GN=LOX1.5 OS=Solanum tuberosum (Potato) PE=2 SV=1	S	Function unknown	PREDICTED: probable linoleate 9S-lipoxygenase 5 [Musa acuminata subsp. malaccensis]
F01.PB33344	AT3G22400	LOX5	0.050593	0.042653	0.051812	0.028565	0.022554	0.204089	0.18086	0.084627		4.76797	3.60414	7.72988	4.622	11.4103	7.17552	6.59593	5.99273	--	--	Molecular Function: iron ion binding (GO:0005506);; Cellular Component: chloroplast (GO:0009507);; Biological Process: response to wounding (GO:0009611);; Molecular Function: linoleate 13S-lipoxygenase activity (GO:0016165);; Biological Process: oxylipin biosynthetic process (GO:0031408);; Biological Process: root development (GO:0048364);; Biological Process: response to other organism (GO:00517…	K15718|0|mus:103990202|K15718 linoleate 9S-lipoxygenase [EC:1.13.11.58] | (RefSeq) probable linoleate 9S-lipoxygenase 5	Linoleic acid metabolism (ko00591)	--	--	Lipoxygenase	Linoleate 9S-lipoxygenase 6 (Fragment) GN=LOX1.6 OS=Solanum tuberosum (Potato) PE=1 SV=1	S	Function unknown	PREDICTED: probable linoleate 9S-lipoxygenase 5 [Musa acuminata subsp. malaccensis]
F01.PB48757	AT3G22400	LOX5	0.183605	0.177611	0.188171	0.142656	0.14877	0.147085	0.133649	0.273351		3.4321	2.76627	6.33833	3.17455	10.2668	12.5356	5.48252	6.83215	--	--	Molecular Function: iron ion binding (GO:0005506);; Cellular Component: chloroplast (GO:0009507);; Biological Process: response to wounding (GO:0009611);; Molecular Function: linoleate 13S-lipoxygenase activity (GO:0016165);; Biological Process: oxylipin biosynthetic process (GO:0031408);; Biological Process: root development (GO:0048364);; Biological Process: response to other organism (GO:00517…	K15718|0|mus:103990202|K15718 linoleate 9S-lipoxygenase [EC:1.13.11.58] | (RefSeq) probable linoleate 9S-lipoxygenase 5	Linoleic acid metabolism (ko00591)	--	--	Lipoxygenase	Probable linoleate 9S-lipoxygenase 4 OS=Oryza sativa subsp. japonica (Rice) PE=2 SV=1	S	Function unknown	PREDICTED: probable linoleate 9S-lipoxygenase 5 [Musa acuminata subsp. malaccensis]
F01.PB14897	AT3G22400	LOX5	0	0	0.012304	0	0	0.015175	0	0.009654		7.16286	4.7551	12.8424	5.41984	17.4726	20.799	10.703	10.6293	--	--	Molecular Function: iron ion binding (GO:0005506);; Cellular Component: chloroplast (GO:0009507);; Biological Process: response to wounding (GO:0009611);; Molecular Function: linoleate 13S-lipoxygenase activity (GO:0016165);; Biological Process: oxylipin biosynthetic process (GO:0031408);; Biological Process: root development (GO:0048364);; Biological Process: response to other organism (GO:00517…	K15718|0|mus:103990202|K15718 linoleate 9S-lipoxygenase [EC:1.13.11.58] | (RefSeq) probable linoleate 9S-lipoxygenase 5	Linoleic acid metabolism (ko00591)	--	--	Lipoxygenase	Probable linoleate 9S-lipoxygenase 5 GN=LOX1.5 OS=Solanum tuberosum (Potato) PE=2 SV=1	S	Function unknown	PREDICTED: probable linoleate 9S-lipoxygenase 5 [Musa acuminata subsp. malaccensis]
F01.PB69726	AT3G22400	LOX5	15.3442	14.5148	11.5122	14.2522	8.2447	12.6015	21.5106	25.0609		9.43638	8.77404	13.5906	7.25852	16.7505	18.62	7.77403	18.0566	--	--	Molecular Function: iron ion binding (GO:0005506);; Cellular Component: chloroplast (GO:0009507);; Biological Process: response to wounding (GO:0009611);; Molecular Function: linoleate 13S-lipoxygenase activity (GO:0016165);; Biological Process: oxylipin biosynthetic process (GO:0031408);; Biological Process: root development (GO:0048364);; Biological Process: response to other organism (GO:00517…	K15718|0|mus:103990202|K15718 linoleate 9S-lipoxygenase [EC:1.13.11.58] | (RefSeq) probable linoleate 9S-lipoxygenase 5	Linoleic acid metabolism (ko00591)	--	--	Lipoxygenase;; Lipoxygenase;; Lipoxygenase	Linoleate 9S-lipoxygenase 1 GN=LOX1.1 OS=Hordeum vulgare (Barley) PE=1 SV=2	S	Function unknown	PREDICTED: probable linoleate 9S-lipoxygenase 5 [Musa acuminata subsp. malaccensis]
F01.PB21685	AT1G67560	LOX6	0	0	0	0	0	0	0	0		0	0	0	0	0	0	0	0	--	--	Molecular Function: iron ion binding (GO:0005506);; Cellular Component: plasma membrane (GO:0005886);; Biological Process: response to wounding (GO:0009611);; Biological Process: jasmonic acid biosynthetic process (GO:0009695);; Molecular Function: linoleate 13S-lipoxygenase activity (GO:0016165);; Biological Process: oxylipin biosynthetic process (GO:0031408);; Biological Process: lipid oxidatio…	K00454|0|mus:103989321|K00454 lipoxygenase [EC:1.13.11.12] | (RefSeq) lipoxygenase 6, chloroplastic	Linoleic acid metabolism (ko00591);; alpha-Linolenic acid metabolism (ko00592)	--	--	Lipoxygenase	Lipoxygenase 6, chloroplastic (Precursor) GN=LOX6 OS=Arabidopsis thaliana (Mouse-ear cress) PE=2 SV=1	E	Amino acid transport and metabolism	PREDICTED: lipoxygenase 6, chloroplastic [Musa acuminata subsp. malaccensis]
F01.PB28507	AT1G67560	LOX6	0.438614	0.4614	0.284278	0.349765	0.133858	0.2397	0.765848	1.08186		0.042482	0	0	0	0	0.00862	0	0	--	--	Molecular Function: iron ion binding (GO:0005506);; Cellular Component: plasma membrane (GO:0005886);; Biological Process: response to wounding (GO:0009611);; Biological Process: jasmonic acid biosynthetic process (GO:0009695);; Molecular Function: linoleate 13S-lipoxygenase activity (GO:0016165);; Biological Process: oxylipin biosynthetic process (GO:0031408);; Biological Process: lipid oxidatio…	K00454|0|mus:103989321|K00454 lipoxygenase [EC:1.13.11.12] | (RefSeq) lipoxygenase 6, chloroplastic	Linoleic acid metabolism (ko00591);; alpha-Linolenic acid metabolism (ko00592)	--	--	Lipoxygenase;; Lipoxygenase	Lipoxygenase 6, chloroplastic (Precursor) GN=LOX6 OS=Arabidopsis thaliana (Mouse-ear cress) PE=2 SV=1	E	Amino acid transport and metabolism	PREDICTED: lipoxygenase 6, chloroplastic [Musa acuminata subsp. malaccensis]
F01.PB39988	AT1G67560	LOX6	0.12396	0.061229	0.076453	0.116918	0.033726	0.128004	0.322176	0.467563		0.11346	0.084481	0.325753	0.174141	0.432746	0.377928	0.25664	0.932175	--	--	Molecular Function: iron ion binding (GO:0005506);; Cellular Component: plasma membrane (GO:0005886);; Biological Process: response to wounding (GO:0009611);; Biological Process: jasmonic acid biosynthetic process (GO:0009695);; Molecular Function: linoleate 13S-lipoxygenase activity (GO:0016165);; Biological Process: oxylipin biosynthetic process (GO:0031408);; Biological Process: lipid oxidatio…	K00454|0|mus:103989321|K00454 lipoxygenase [EC:1.13.11.12] | (RefSeq) lipoxygenase 6, chloroplastic	Linoleic acid metabolism (ko00591);; alpha-Linolenic acid metabolism (ko00592)	--	--	Lipoxygenase;; Lipoxygenase	Lipoxygenase 6, chloroplastic (Precursor) GN=LOX6 OS=Arabidopsis thaliana (Mouse-ear cress) PE=2 SV=1	E	Amino acid transport and metabolism	PREDICTED: lipoxygenase 6, chloroplastic [Musa acuminata subsp. malaccensis]
F01.PB76380	AT1G67560	LOX6	0.054946	0.090062	0.091861	0.104924	0.05777	0.149081	0.129999	0.194148		0.480714	0.760713	0.950473	0.607855	0.696112	0.623481	2.65987	3.85373	--	--	Molecular Function: iron ion binding (GO:0005506);; Cellular Component: plasma membrane (GO:0005886);; Biological Process: response to wounding (GO:0009611);; Biological Process: jasmonic acid biosynthetic process (GO:0009695);; Molecular Function: linoleate 13S-lipoxygenase activity (GO:0016165);; Biological Process: oxylipin biosynthetic process (GO:0031408);; Biological Process: lipid oxidatio…	K00454|0|mus:103989321|K00454 lipoxygenase [EC:1.13.11.12] | (RefSeq) lipoxygenase 6, chloroplastic	Linoleic acid metabolism (ko00591);; alpha-Linolenic acid metabolism (ko00592)	--	--	Lipoxygenase;; Lipoxygenase	Lipoxygenase 6, chloroplastic (Precursor) GN=LOX6 OS=Arabidopsis thaliana (Mouse-ear cress) PE=2 SV=1	E	Amino acid transport and metabolism	PREDICTED: lipoxygenase 6, chloroplastic [Musa acuminata subsp. malaccensis]
F01.PB3821	AT1G67560	LOX6	0	0	0	0	0	0	0	0		6.01192	6.33813	9.98844	5.23778	7.48231	7.09699	17.8123	30.0286	--	--	Molecular Function: iron ion binding (GO:0005506);; Cellular Component: plasma membrane (GO:0005886);; Biological Process: response to wounding (GO:0009611);; Biological Process: jasmonic acid biosynthetic process (GO:0009695);; Molecular Function: linoleate 13S-lipoxygenase activity (GO:0016165);; Biological Process: oxylipin biosynthetic process (GO:0031408);; Biological Process: lipid oxidatio…	K00454|2.17958e-142|mus:103989321|K00454 lipoxygenase [EC:1.13.11.12] | (RefSeq) lipoxygenase 6, chloroplastic	Linoleic acid metabolism (ko00591);; alpha-Linolenic acid metabolism (ko00592)	--	--	Lipoxygenase	Lipoxygenase 6, chloroplastic (Precursor) GN=LOX6 OS=Arabidopsis thaliana (Mouse-ear cress) PE=2 SV=1	E	Amino acid transport and metabolism	PREDICTED: lipoxygenase 6, chloroplastic [Musa acuminata subsp. malaccensis]
F01.PB66477	AT1G67560	LOX6	2.37209	8.61271	11.8199	13.9519	5.95407	4.95027	17.9829	34.8921		3.48986	2.56901	11.35	2.22215	19.5822	14.9914	50.9329	11.0759	--	--	Molecular Function: iron ion binding (GO:0005506);; Cellular Component: plasma membrane (GO:0005886);; Biological Process: response to wounding (GO:0009611);; Biological Process: jasmonic acid biosynthetic process (GO:0009695);; Molecular Function: linoleate 13S-lipoxygenase activity (GO:0016165);; Biological Process: oxylipin biosynthetic process (GO:0031408);; Biological Process: lipid oxidatio…	K00454|0|mus:103989321|K00454 lipoxygenase [EC:1.13.11.12] | (RefSeq) lipoxygenase 6, chloroplastic	Linoleic acid metabolism (ko00591);; alpha-Linolenic acid metabolism (ko00592)	--	--	Lipoxygenase;; Lipoxygenase	Lipoxygenase 6, chloroplastic (Precursor) GN=LOX6 OS=Arabidopsis thaliana (Mouse-ear cress) PE=2 SV=1	E	Amino acid transport and metabolism	PREDICTED: lipoxygenase 6, chloroplastic [Musa acuminata subsp. malaccensis]
F01.PB68386	AT1G67560	LOX6	1.17985	3.86913	4.48402	2.11345	2.17402	0.911829	9.8034	3.28087		6.10398	2.19946	3.47605	2.10577	1.46115	2.46933	10.5619	18.7511	--	--	Molecular Function: iron ion binding (GO:0005506);; Cellular Component: plasma membrane (GO:0005886);; Biological Process: response to wounding (GO:0009611);; Biological Process: jasmonic acid biosynthetic process (GO:0009695);; Molecular Function: linoleate 13S-lipoxygenase activity (GO:0016165);; Biological Process: oxylipin biosynthetic process (GO:0031408);; Biological Process: lipid oxidatio…	K00454|2.36485e-145|mus:103989321|K00454 lipoxygenase [EC:1.13.11.12] | (RefSeq) lipoxygenase 6, chloroplastic	Linoleic acid metabolism (ko00591);; alpha-Linolenic acid metabolism (ko00592)	--	--	Lipoxygenase;; Lipoxygenase	Lipoxygenase 6, chloroplastic (Precursor) GN=LOX6 OS=Arabidopsis thaliana (Mouse-ear cress) PE=2 SV=1	E	Amino acid transport and metabolism	PREDICTED: lipoxygenase 6, chloroplastic [Musa acuminata subsp. malaccensis]
F01.PB34441	AT1G67560	LOX6	0	0	0	0	0	0	0	0		0	0	0	0	0	0	0	0	--	--	Molecular Function: iron ion binding (GO:0005506);; Cellular Component: plasma membrane (GO:0005886);; Biological Process: response to wounding (GO:0009611);; Biological Process: jasmonic acid biosynthetic process (GO:0009695);; Molecular Function: linoleate 13S-lipoxygenase activity (GO:0016165);; Biological Process: oxylipin biosynthetic process (GO:0031408);; Biological Process: lipid oxidatio…	K00454|0|pda:103719871|K00454 lipoxygenase [EC:1.13.11.12] | (RefSeq) lipoxygenase 6, chloroplastic	Linoleic acid metabolism (ko00591);; alpha-Linolenic acid metabolism (ko00592)	--	--	Lipoxygenase	Lipoxygenase 6, chloroplastic (Precursor) GN=LOX6 OS=Arabidopsis thaliana (Mouse-ear cress) PE=2 SV=1	E	Amino acid transport and metabolism	PREDICTED: lipoxygenase 6, chloroplastic [Phoenix dactylifera]
F01.PB39939	AT1G67560	LOX6	0	0	0	0.011946	0	0	0.005771	0		0	0	0	0	0.003021	0.004179	0.026767	0.035893	--	--	Molecular Function: iron ion binding (GO:0005506);; Cellular Component: plasma membrane (GO:0005886);; Biological Process: response to wounding (GO:0009611);; Biological Process: jasmonic acid biosynthetic process (GO:0009695);; Molecular Function: linoleate 13S-lipoxygenase activity (GO:0016165);; Biological Process: oxylipin biosynthetic process (GO:0031408);; Biological Process: lipid oxidatio…	K00454|0|pda:103719871|K00454 lipoxygenase [EC:1.13.11.12] | (RefSeq) lipoxygenase 6, chloroplastic	Linoleic acid metabolism (ko00591);; alpha-Linolenic acid metabolism (ko00592)	--	--	Lipoxygenase;; PLAT/LH2 domain;; Lipoxygenase	Lipoxygenase 6, chloroplastic (Precursor) GN=LOX6 OS=Arabidopsis thaliana (Mouse-ear cress) PE=2 SV=1	E	Amino acid transport and metabolism	PREDICTED: lipoxygenase 6, chloroplastic [Phoenix dactylifera]
F01.PB62832	AT1G67560	LOX6	0	0	0	0	0	0	0	0		0	0	0	0	0	0	0	0	--	--	Molecular Function: iron ion binding (GO:0005506);; Cellular Component: plasma membrane (GO:0005886);; Biological Process: response to wounding (GO:0009611);; Biological Process: jasmonic acid biosynthetic process (GO:0009695);; Molecular Function: linoleate 13S-lipoxygenase activity (GO:0016165);; Biological Process: oxylipin biosynthetic process (GO:0031408);; Biological Process: lipid oxidatio…	K00454|0|pda:103719871|K00454 lipoxygenase [EC:1.13.11.12] | (RefSeq) lipoxygenase 6, chloroplastic	Linoleic acid metabolism (ko00591);; alpha-Linolenic acid metabolism (ko00592)	--	--	Lipoxygenase;; PLAT/LH2 domain	Lipoxygenase 6, chloroplastic (Precursor) GN=LOX6 OS=Arabidopsis thaliana (Mouse-ear cress) PE=2 SV=1	E	Amino acid transport and metabolism	PREDICTED: lipoxygenase 6, chloroplastic [Phoenix dactylifera]
F01.PB69026	AT1G67560	LOX6	0	0.008707	0.008514	0	0	0	0	0		0.009312	0.053333	0.148621	0.090003	0.096482	0.053621	0.014155	0.152982	--	--	Molecular Function: iron ion binding (GO:0005506);; Cellular Component: plasma membrane (GO:0005886);; Biological Process: response to wounding (GO:0009611);; Biological Process: jasmonic acid biosynthetic process (GO:0009695);; Molecular Function: linoleate 13S-lipoxygenase activity (GO:0016165);; Biological Process: oxylipin biosynthetic process (GO:0031408);; Biological Process: lipid oxidatio…	K00454|0|pda:103719871|K00454 lipoxygenase [EC:1.13.11.12] | (RefSeq) lipoxygenase 6, chloroplastic	Linoleic acid metabolism (ko00591);; alpha-Linolenic acid metabolism (ko00592)	--	--	Lipoxygenase;; Lipoxygenase;; PLAT/LH2 domain	Lipoxygenase 6, chloroplastic (Precursor) GN=LOX6 OS=Arabidopsis thaliana (Mouse-ear cress) PE=2 SV=1	E	Amino acid transport and metabolism	PREDICTED: lipoxygenase 6, chloroplastic [Phoenix dactylifera]
F01.PB37747	AT1G67560	LOX6	1.74192	2.03301	2.4112	2.12038	1.24122	1.21146	5.56159	7.23056		0.021142	0	0.008192	0	0	0.016988	0	0	--	--	Molecular Function: iron ion binding (GO:0005506);; Cellular Component: plasma membrane (GO:0005886);; Biological Process: response to wounding (GO:0009611);; Biological Process: jasmonic acid biosynthetic process (GO:0009695);; Molecular Function: linoleate 13S-lipoxygenase activity (GO:0016165);; Biological Process: oxylipin biosynthetic process (GO:0031408);; Biological Process: lipid oxidatio…	K00454|0|pda:103719871|K00454 lipoxygenase [EC:1.13.11.12] | (RefSeq) lipoxygenase 6, chloroplastic	Linoleic acid metabolism (ko00591);; alpha-Linolenic acid metabolism (ko00592)	--	--	Lipoxygenase;; PLAT/LH2 domain;; Lipoxygenase	Lipoxygenase 6, chloroplastic (Precursor) GN=LOX6 OS=Arabidopsis thaliana (Mouse-ear cress) PE=2 SV=1	E	Amino acid transport and metabolism	PREDICTED: lipoxygenase 6, chloroplastic [Phoenix dactylifera]
F01.PB71447	AT1G67560	LOX6	0.774608	0.874387	1.02528	0.977501	0.361022	0.860136	2.61904	2.88456		0.026687	0.038413	0.025395	0.014856	0	0.017301	0.037039	0.080274	--	--	Molecular Function: iron ion binding (GO:0005506);; Molecular Function: linoleate 13S-lipoxygenase activity (GO:0016165);; Biological Process: oxylipin biosynthetic process (GO:0031408);; Biological Process: oxidation-reduction process (GO:0055114);;	K00454|0|pda:103719871|K00454 lipoxygenase [EC:1.13.11.12] | (RefSeq) lipoxygenase 6, chloroplastic	Linoleic acid metabolism (ko00591);; alpha-Linolenic acid metabolism (ko00592)	--	--	Lipoxygenase;; PLAT/LH2 domain	Lipoxygenase 6, chloroplastic (Precursor) GN=LOX6 OS=Arabidopsis thaliana (Mouse-ear cress) PE=2 SV=1	E	Amino acid transport and metabolism	PREDICTED: lipoxygenase 6, chloroplastic [Phoenix dactylifera]
F01.PB46351	AT1G67560	LOX6	0	0	0.006263	0	0	0	0	0		0.125363	0.316835	0.693724	0.322509	0.379956	0.272882	0.951134	1.43428	--	--	Molecular Function: iron ion binding (GO:0005506);; Cellular Component: plasma membrane (GO:0005886);; Biological Process: response to wounding (GO:0009611);; Biological Process: jasmonic acid biosynthetic process (GO:0009695);; Molecular Function: linoleate 13S-lipoxygenase activity (GO:0016165);; Biological Process: oxylipin biosynthetic process (GO:0031408);; Biological Process: lipid oxidatio…	K00454|0|pda:103719871|K00454 lipoxygenase [EC:1.13.11.12] | (RefSeq) lipoxygenase 6, chloroplastic	Linoleic acid metabolism (ko00591);; alpha-Linolenic acid metabolism (ko00592)	--	--	Lipoxygenase	Lipoxygenase 6, chloroplastic (Precursor) GN=LOX6 OS=Arabidopsis thaliana (Mouse-ear cress) PE=2 SV=1	E	Amino acid transport and metabolism	PREDICTED: lipoxygenase 6, chloroplastic [Phoenix dactylifera]
F01.PB44630	AT1G67560	LOX6	0.874602	1.18298	1.39646	1.56223	0.4459	1.09091	3.75715	3.69434		0.131107	0.101748	0.287278	0.289393	0.306295	0.357459	1.66261	1.52673	--	--	Molecular Function: iron ion binding (GO:0005506);; Cellular Component: plasma membrane (GO:0005886);; Biological Process: response to wounding (GO:0009611);; Biological Process: jasmonic acid biosynthetic process (GO:0009695);; Molecular Function: linoleate 13S-lipoxygenase activity (GO:0016165);; Biological Process: oxylipin biosynthetic process (GO:0031408);; Biological Process: lipid oxidatio…	K00454|0|pda:103719871|K00454 lipoxygenase [EC:1.13.11.12] | (RefSeq) lipoxygenase 6, chloroplastic	Linoleic acid metabolism (ko00591);; alpha-Linolenic acid metabolism (ko00592)	--	--	Lipoxygenase;; PLAT/LH2 domain;; Lipoxygenase	Lipoxygenase 6, chloroplastic (Precursor) GN=LOX6 OS=Arabidopsis thaliana (Mouse-ear cress) PE=2 SV=1	E	Amino acid transport and metabolism	PREDICTED: lipoxygenase 6, chloroplastic [Phoenix dactylifera]
F01.PB70873	AT1G67560	LOX6	0	0	0	0	0	0	0	0		0.170541	0.087181	0.296368	0.172455	0.309859	0.222371	0.745776	1.61174	--	--	Molecular Function: iron ion binding (GO:0005506);; Cellular Component: plasma membrane (GO:0005886);; Biological Process: response to wounding (GO:0009611);; Biological Process: jasmonic acid biosynthetic process (GO:0009695);; Molecular Function: linoleate 13S-lipoxygenase activity (GO:0016165);; Biological Process: oxylipin biosynthetic process (GO:0031408);; Biological Process: lipid oxidatio…	K00454|0|pda:103719871|K00454 lipoxygenase [EC:1.13.11.12] | (RefSeq) lipoxygenase 6, chloroplastic	Linoleic acid metabolism (ko00591);; alpha-Linolenic acid metabolism (ko00592)	--	--	Lipoxygenase;; PLAT/LH2 domain	Lipoxygenase 6, chloroplastic (Precursor) GN=LOX6 OS=Arabidopsis thaliana (Mouse-ear cress) PE=2 SV=1	E	Amino acid transport and metabolism	PREDICTED: lipoxygenase 6, chloroplastic [Phoenix dactylifera]
F01.PB57293	AT1G67560	LOX6	0.045308	0.010457	0.071227	0.00747	0.015316	0.010698	0.111284	0.046752		0.190901	0.121565	0.368092	0.182508	0.434466	0.303339	1.74028	2.48059	--	--	Molecular Function: iron ion binding (GO:0005506);; Cellular Component: plasma membrane (GO:0005886);; Biological Process: response to wounding (GO:0009611);; Biological Process: jasmonic acid biosynthetic process (GO:0009695);; Molecular Function: linoleate 13S-lipoxygenase activity (GO:0016165);; Biological Process: oxylipin biosynthetic process (GO:0031408);; Biological Process: lipid oxidatio…	K00454|0|pda:103719871|K00454 lipoxygenase [EC:1.13.11.12] | (RefSeq) lipoxygenase 6, chloroplastic	Linoleic acid metabolism (ko00591);; alpha-Linolenic acid metabolism (ko00592)	--	--	Lipoxygenase;; PLAT/LH2 domain	Lipoxygenase 6, chloroplastic (Precursor) GN=LOX6 OS=Arabidopsis thaliana (Mouse-ear cress) PE=2 SV=1	E	Amino acid transport and metabolism	PREDICTED: lipoxygenase 6, chloroplastic [Phoenix dactylifera]
F01.PB43394	AT1G67560	LOX6	0.005018	0.0026	0	0	0	0	0.006505	0.007078		0.490183	0.570846	2.02442	1.3699	2.15089	2.19768	5.39424	7.43114	--	--	Molecular Function: iron ion binding (GO:0005506);; Cellular Component: plasma membrane (GO:0005886);; Biological Process: response to wounding (GO:0009611);; Biological Process: jasmonic acid biosynthetic process (GO:0009695);; Molecular Function: linoleate 13S-lipoxygenase activity (GO:0016165);; Biological Process: oxylipin biosynthetic process (GO:0031408);; Biological Process: lipid oxidatio…	K00454|0|pda:103719871|K00454 lipoxygenase [EC:1.13.11.12] | (RefSeq) lipoxygenase 6, chloroplastic	Linoleic acid metabolism (ko00591);; alpha-Linolenic acid metabolism (ko00592)	--	--	Lipoxygenase	Lipoxygenase 6, chloroplastic (Precursor) GN=LOX6 OS=Arabidopsis thaliana (Mouse-ear cress) PE=2 SV=1	E	Amino acid transport and metabolism	PREDICTED: lipoxygenase 6, chloroplastic [Phoenix dactylifera]
F01.PB44458	AT1G67560	LOX6	2.27543	2.44142	3.91438	3.59925	1.25193	2.47935	9.03524	9.5269		1.3412	1.48906	4.06513	2.75785	4.44048	4.6857	12.1647	15.6972	--	--	Molecular Function: iron ion binding (GO:0005506);; Cellular Component: plasma membrane (GO:0005886);; Biological Process: response to wounding (GO:0009611);; Biological Process: jasmonic acid biosynthetic process (GO:0009695);; Molecular Function: linoleate 13S-lipoxygenase activity (GO:0016165);; Biological Process: oxylipin biosynthetic process (GO:0031408);; Biological Process: lipid oxidatio…	K00454|0|pda:103719871|K00454 lipoxygenase [EC:1.13.11.12] | (RefSeq) lipoxygenase 6, chloroplastic	Linoleic acid metabolism (ko00591);; alpha-Linolenic acid metabolism (ko00592)	--	--	Lipoxygenase;; PLAT/LH2 domain	Lipoxygenase 6, chloroplastic (Precursor) GN=LOX6 OS=Arabidopsis thaliana (Mouse-ear cress) PE=2 SV=1	E	Amino acid transport and metabolism	PREDICTED: lipoxygenase 6, chloroplastic [Phoenix dactylifera]
F01.PB76346	AT1G67560	LOX6	0.063512	1.12134	1.3873	1.88758	0.712421	0.293366	1.18125	3.90924		0.437323	0.372343	1.39198	0.280794	0.610702	0.792661	4.13852	0.706273	--	--	Molecular Function: iron ion binding (GO:0005506);; Cellular Component: plasma membrane (GO:0005886);; Biological Process: response to wounding (GO:0009611);; Biological Process: jasmonic acid biosynthetic process (GO:0009695);; Molecular Function: linoleate 13S-lipoxygenase activity (GO:0016165);; Biological Process: oxylipin biosynthetic process (GO:0031408);; Biological Process: lipid oxidatio…	K00454|0|pda:103719871|K00454 lipoxygenase [EC:1.13.11.12] | (RefSeq) lipoxygenase 6, chloroplastic	Linoleic acid metabolism (ko00591);; alpha-Linolenic acid metabolism (ko00592)	--	--	Lipoxygenase;; Lipoxygenase	Lipoxygenase 6, chloroplastic (Precursor) GN=LOX6 OS=Arabidopsis thaliana (Mouse-ear cress) PE=2 SV=1	E	Amino acid transport and metabolism	PREDICTED: lipoxygenase 6, chloroplastic [Phoenix dactylifera]
F01.PB66638	AT1G67560	LOX6	0.371211	0.410262	0.43697	0.374084	0.336156	0.302361	1.09077	1.43179		1.71084	1.9763	2.69138	1.51393	2.10895	2.09589	7.69858	11.3293	--	--	Molecular Function: iron ion binding (GO:0005506);; Cellular Component: plasma membrane (GO:0005886);; Biological Process: response to wounding (GO:0009611);; Biological Process: jasmonic acid biosynthetic process (GO:0009695);; Molecular Function: linoleate 13S-lipoxygenase activity (GO:0016165);; Biological Process: oxylipin biosynthetic process (GO:0031408);; Biological Process: lipid oxidatio…	K00454|0|pda:103719871|K00454 lipoxygenase [EC:1.13.11.12] | (RefSeq) lipoxygenase 6, chloroplastic	Linoleic acid metabolism (ko00591);; alpha-Linolenic acid metabolism (ko00592)	--	--	Lipoxygenase;; PLAT/LH2 domain	Lipoxygenase 6, chloroplastic (Precursor) GN=LOX6 OS=Arabidopsis thaliana (Mouse-ear cress) PE=2 SV=1	E	Amino acid transport and metabolism	PREDICTED: lipoxygenase 6, chloroplastic [Phoenix dactylifera]
F01.PB76356	AT1G67560	LOX6	0.540765	0.475023	0.304311	0.256768	0.132886	0.250479	0.340647	0.433984		0.445721	0.644659	0.280307	0.155583	0.321108	0.190846	0.163732	0.328636	--	--	Molecular Function: iron ion binding (GO:0005506);; Cellular Component: plasma membrane (GO:0005886);; Biological Process: response to wounding (GO:0009611);; Biological Process: jasmonic acid biosynthetic process (GO:0009695);; Molecular Function: linoleate 13S-lipoxygenase activity (GO:0016165);; Biological Process: oxylipin biosynthetic process (GO:0031408);; Biological Process: lipid oxidatio…	K00454|0|pda:103719871|K00454 lipoxygenase [EC:1.13.11.12] | (RefSeq) lipoxygenase 6, chloroplastic	Linoleic acid metabolism (ko00591);; alpha-Linolenic acid metabolism (ko00592)	--	--	Lipoxygenase;; PLAT/LH2 domain;; Nucleoporin Nup120/160;; Family of unknown function (DUF5311)	Lipoxygenase 6, chloroplastic (Precursor) GN=LOX6 OS=Arabidopsis thaliana (Mouse-ear cress) PE=2 SV=1	E	Amino acid transport and metabolism	PREDICTED: lipoxygenase 6, chloroplastic [Phoenix dactylifera]
F01.PB50688	AT1G67560	LOX6	2.41553	2.41412	3.95016	3.26711	1.20518	2.51306	9.41306	10.2556		2.00118	1.77679	5.10713	3.48523	5.86489	5.53288	13.3458	19.9202	--	--	Molecular Function: iron ion binding (GO:0005506);; Cellular Component: plasma membrane (GO:0005886);; Biological Process: response to wounding (GO:0009611);; Biological Process: jasmonic acid biosynthetic process (GO:0009695);; Molecular Function: linoleate 13S-lipoxygenase activity (GO:0016165);; Biological Process: oxylipin biosynthetic process (GO:0031408);; Biological Process: lipid oxidatio…	K00454|0|pda:103719871|K00454 lipoxygenase [EC:1.13.11.12] | (RefSeq) lipoxygenase 6, chloroplastic	Linoleic acid metabolism (ko00591);; alpha-Linolenic acid metabolism (ko00592)	--	--	Lipoxygenase;; PLAT/LH2 domain	Lipoxygenase 6, chloroplastic (Precursor) GN=LOX6 OS=Arabidopsis thaliana (Mouse-ear cress) PE=2 SV=1	E	Amino acid transport and metabolism	PREDICTED: lipoxygenase 6, chloroplastic [Phoenix dactylifera]
F01.PB46943	AT1G67560	LOX6	2.32654	2.26588	4.22394	3.28983	1.26322	2.55956	9.77043	10.3617		2.25232	2.00993	5.87022	4.03299	6.68001	6.41347	15.5712	22.8546	--	--	Molecular Function: iron ion binding (GO:0005506);; Cellular Component: plasma membrane (GO:0005886);; Biological Process: response to wounding (GO:0009611);; Biological Process: jasmonic acid biosynthetic process (GO:0009695);; Molecular Function: linoleate 13S-lipoxygenase activity (GO:0016165);; Biological Process: oxylipin biosynthetic process (GO:0031408);; Biological Process: lipid oxidatio…	K00454|0|pda:103719871|K00454 lipoxygenase [EC:1.13.11.12] | (RefSeq) lipoxygenase 6, chloroplastic	Linoleic acid metabolism (ko00591);; alpha-Linolenic acid metabolism (ko00592)	--	--	Lipoxygenase;; PLAT/LH2 domain;; Lipoxygenase	Lipoxygenase 6, chloroplastic (Precursor) GN=LOX6 OS=Arabidopsis thaliana (Mouse-ear cress) PE=2 SV=1	E	Amino acid transport and metabolism	PREDICTED: lipoxygenase 6, chloroplastic [Phoenix dactylifera]
F01.PB70462	AT1G67560	LOX6	2.31677	2.33424	4.11073	3.18564	1.26537	2.66589	9.87994	10.3129		2.16079	1.96335	5.7403	3.92032	6.53635	6.19742	15.0479	22.2263	--	--	--	K00454|0|pda:103719871|K00454 lipoxygenase [EC:1.13.11.12] | (RefSeq) lipoxygenase 6, chloroplastic	Linoleic acid metabolism (ko00591);; alpha-Linolenic acid metabolism (ko00592)	--	--	Lipoxygenase;; PLAT/LH2 domain	Lipoxygenase 6, chloroplastic (Precursor) GN=LOX6 OS=Arabidopsis thaliana (Mouse-ear cress) PE=2 SV=1	E	Amino acid transport and metabolism	PREDICTED: lipoxygenase 6, chloroplastic [Phoenix dactylifera]
F01.PB56704	AT1G67560	LOX6	21.7802	11.1038	15.1471	17.9891	6.94532	7.93792	54.0479	63.212		6.04915	10.2267	18.0256	24.5352	14.4875	15.7528	79.5231	115.301	--	--	Molecular Function: iron ion binding (GO:0005506);; Cellular Component: plasma membrane (GO:0005886);; Biological Process: response to wounding (GO:0009611);; Biological Process: jasmonic acid biosynthetic process (GO:0009695);; Molecular Function: linoleate 13S-lipoxygenase activity (GO:0016165);; Biological Process: oxylipin biosynthetic process (GO:0031408);; Biological Process: lipid oxidatio…	K00454|0|pda:103719871|K00454 lipoxygenase [EC:1.13.11.12] | (RefSeq) lipoxygenase 6, chloroplastic	Linoleic acid metabolism (ko00591);; alpha-Linolenic acid metabolism (ko00592)	--	--	Lipoxygenase;; Lipoxygenase;; Lipoxygenase	Lipoxygenase 6, chloroplastic (Precursor) GN=LOX6 OS=Arabidopsis thaliana (Mouse-ear cress) PE=2 SV=1	E	Amino acid transport and metabolism	PREDICTED: lipoxygenase 6, chloroplastic [Phoenix dactylifera]
F01.PB53029	AT1G67560	LOX6	27.6562	23.3931	44.9877	31.2154	14.322	33.8979	130.942	126.637		15.5547	18.4622	49.2615	26.2684	49.2656	48.5289	151.613	215.553	--	--	Molecular Function: iron ion binding (GO:0005506);; Cellular Component: plasma membrane (GO:0005886);; Biological Process: response to wounding (GO:0009611);; Biological Process: jasmonic acid biosynthetic process (GO:0009695);; Molecular Function: linoleate 13S-lipoxygenase activity (GO:0016165);; Biological Process: oxylipin biosynthetic process (GO:0031408);; Biological Process: lipid oxidatio…	K00454|0|pda:103719871|K00454 lipoxygenase [EC:1.13.11.12] | (RefSeq) lipoxygenase 6, chloroplastic	Linoleic acid metabolism (ko00591);; alpha-Linolenic acid metabolism (ko00592)	--	--	Lipoxygenase;; Lipoxygenase;; Lipoxygenase	Lipoxygenase 6, chloroplastic (Precursor) GN=LOX6 OS=Arabidopsis thaliana (Mouse-ear cress) PE=2 SV=1	E	Amino acid transport and metabolism	PREDICTED: lipoxygenase 6, chloroplastic [Phoenix dactylifera]
F01.PB76344	AT1G67560	LOX6	9.02965	8.91913	4.6145	5.06622	2.66831	4.30469	2.45623	2.1291		8.89968	13.2979	4.83441	4.16995	4.16975	2.38555	0.933852	1.72433	--	--	Cellular Component: plasma membrane (GO:0005886);;	--	--	--	--	Lipoxygenase;; Lipoxygenase;; Lipoxygenase	Putative lipoxygenase 5 GN=OSJNBa0064H22.1 OS=Oryza sativa subsp. japonica (Rice) PE=3 SV=2	S	Function unknown	PREDICTED: LOW QUALITY PROTEIN: uncharacterized protein LOC103716174 [Phoenix dactylifera]
F01.PB6990	AT1G13280	AOC4	0.16524	0.921602	1.00201	0.542468	0.422286	0.376953	1.06233	0.382585		2.26541	3.77755	9.70124	19.1855	22.8538	5.31887	6.72869	4.80679	--	--	Cellular Component: plasma membrane (GO:0005886);; Biological Process: response to desiccation (GO:0009269);; Biological Process: response to cold (GO:0009409);; Cellular Component: chloroplast thylakoid membrane (GO:0009535);; Cellular Component: chloroplast stroma (GO:0009570);; Biological Process: response to fungus (GO:0009620);; Biological Process: response to salt stress (GO:0009651);; Biol…	K10525|6.65005e-89|mtr:MTR_5g053950|K10525 allene oxide cyclase [EC:5.3.99.6] | (RefSeq) allene oxide cyclase	alpha-Linolenic acid metabolism (ko00592)	--	--	Allene oxide cyclase	Allene oxide cyclase 3, chloroplastic (Precursor) GN=AOC3 OS=Arabidopsis thaliana (Mouse-ear cress) PE=2 SV=1	R	General function prediction only	allene oxide cylase [Lilium longiflorum]
F01.PB75052	AT3G25780	AOC3	1.35479	1.18316	1.72665	1.96562	1.77524	4.26249	5.43335	5.34501		1.90058	0.642391	3.65075	13.4163	1.83802	1.85106	1.63231	6.03791	--	--	Cellular Component: plasma membrane (GO:0005886);; Biological Process: response to desiccation (GO:0009269);; Biological Process: response to cold (GO:0009409);; Cellular Component: chloroplast thylakoid membrane (GO:0009535);; Cellular Component: chloroplast stroma (GO:0009570);; Biological Process: response to fungus (GO:0009620);; Biological Process: response to salt stress (GO:0009651);; Biol…	K10525|7.56077e-82|mtr:MTR_5g053950|K10525 allene oxide cyclase [EC:5.3.99.6] | (RefSeq) allene oxide cyclase	alpha-Linolenic acid metabolism (ko00592)	--	--	Allene oxide cyclase;; Allene oxide cyclase	Allene oxide cyclase 3, chloroplastic (Precursor) GN=AOC3 OS=Arabidopsis thaliana (Mouse-ear cress) PE=2 SV=1	R	General function prediction only	allene oxide cylase [Lilium longiflorum]
F01.PB5116	AT3G25780	AOC3	5.01796	5.02103	7.39829	8.58954	6.48287	6.70233	22.8922	10.3525		17.029	17.6958	27.4281	31.216	9.39193	12.2971	16.3263	12.5493	--	--	Cellular Component: plasma membrane (GO:0005886);; Biological Process: response to desiccation (GO:0009269);; Biological Process: response to cold (GO:0009409);; Cellular Component: chloroplast thylakoid membrane (GO:0009535);; Cellular Component: chloroplast stroma (GO:0009570);; Biological Process: response to fungus (GO:0009620);; Biological Process: response to salt stress (GO:0009651);; Biol…	K10525|1.66142e-89|mtr:MTR_5g053950|K10525 allene oxide cyclase [EC:5.3.99.6] | (RefSeq) allene oxide cyclase	alpha-Linolenic acid metabolism (ko00592)	--	--	Allene oxide cyclase	Allene oxide cyclase 3, chloroplastic (Precursor) GN=AOC3 OS=Arabidopsis thaliana (Mouse-ear cress) PE=2 SV=1	R	General function prediction only	allene oxide cylase [Lilium longiflorum]
F01.PB308	AT3G25780	AOC3	122.913	137.364	197.652	193.564	173.766	273.872	803.365	531.933		76.2577	83.1395	124.105	103.368	69.4867	99.7264	82.2739	64.0362	--	--	Cellular Component: plasma membrane (GO:0005886);; Biological Process: response to desiccation (GO:0009269);; Biological Process: response to cold (GO:0009409);; Cellular Component: chloroplast thylakoid membrane (GO:0009535);; Cellular Component: chloroplast stroma (GO:0009570);; Biological Process: response to fungus (GO:0009620);; Biological Process: response to salt stress (GO:0009651);; Biol…	K10525|1.20663e-89|osa:4333201|K10525 allene oxide cyclase [EC:5.3.99.6] | (RefSeq) aoc; allene oxide cyclase 3, chloroplastic	alpha-Linolenic acid metabolism (ko00592)	--	--	Allene oxide cyclase	Allene oxide cyclase 3, chloroplastic (Precursor) GN=AOC3 OS=Arabidopsis thaliana (Mouse-ear cress) PE=2 SV=1	R	General function prediction only	allene oxide cylase [Lilium longiflorum]
F01.PB17952	AT5G42650	AOS,CYP74A	1054.44	996.437	1857.46	1906.44	1240.93	1344.93	1237.72	1426.79		0.458357	0.209208	0.138495	0.410953	0.337041	0.302803	0.768409	1.21424	--	--	Molecular Function: iron ion binding (GO:0005506);; Cellular Component: mitochondrion (GO:0005739);; Molecular Function: electron carrier activity (GO:0009055);; Cellular Component: chloroplast thylakoid membrane (GO:0009535);; Biological Process: response to wounding (GO:0009611);; Biological Process: response to fungus (GO:0009620);; Biological Process: response to jasmonic acid (GO:0009753);; …	K01723|5.46436e-155|mus:103993834|K01723 hydroperoxide dehydratase [EC:4.2.1.92] | (RefSeq) allene oxide synthase 2-like	alpha-Linolenic acid metabolism (ko00592)	--	--	Cytochrome P450	Allene oxide synthase, chloroplastic (Precursor) GN=MJB21.2 OS=Arabidopsis thaliana (Mouse-ear cress) PE=1 SV=3	R	General function prediction only	PREDICTED: allene oxide synthase 2-like [Musa acuminata subsp. malaccensis]
F01.PB75357	AT5G42650	AOS,CYP74A	80.0254	73.4575	103.647	109.746	95.2439	94.8391	62.7673	74.2574		5.60714	1.17721	129.057	1.46886	3.47425	8.31967	11.4076	3.35576	--	--	Molecular Function: iron ion binding (GO:0005506);; Cellular Component: mitochondrion (GO:0005739);; Molecular Function: electron carrier activity (GO:0009055);; Cellular Component: chloroplast thylakoid membrane (GO:0009535);; Biological Process: response to wounding (GO:0009611);; Biological Process: response to fungus (GO:0009620);; Biological Process: response to jasmonic acid (GO:0009753);; …	K01723|0|mus:103993834|K01723 hydroperoxide dehydratase [EC:4.2.1.92] | (RefSeq) allene oxide synthase 2-like	alpha-Linolenic acid metabolism (ko00592)	--	--	Cytochrome P450;; Cytochrome P450	Allene oxide synthase, chloroplastic (Precursor) GN=CYP74A OS=Linum usitatissimum (Flax) PE=1 SV=1	Q	Secondary metabolites biosynthesis, transport and catabolism	PREDICTED: allene oxide synthase 2-like [Musa acuminata subsp. malaccensis]
F01.PB5900	AT5G42650	AOS,CYP74A	12.5655	17.6386	29.1767	25.9278	36.7305	65.0207	187.975	187.817		22.8403	17.0233	55.6181	40.1233	26.2415	45.3876	36.4773	30.3	--	--	Molecular Function: monooxygenase activity (GO:0004497);; Molecular Function: iron ion binding (GO:0005506);; Cellular Component: mitochondrion (GO:0005739);; Molecular Function: electron carrier activity (GO:0009055);; Cellular Component: chloroplast thylakoid membrane (GO:0009535);; Biological Process: response to wounding (GO:0009611);; Biological Process: response to fungus (GO:0009620);; Bio…	K01723|0|mus:103975640|K01723 hydroperoxide dehydratase [EC:4.2.1.92] | (RefSeq) allene oxide synthase 1, chloroplastic-like	alpha-Linolenic acid metabolism (ko00592)	--	--	Cytochrome P450	Allene oxide synthase, chloroplastic (Precursor) GN=CYP74A OS=Linum usitatissimum (Flax) PE=1 SV=1	Q	Secondary metabolites biosynthesis, transport and catabolism	PREDICTED: allene oxide synthase 1, chloroplastic-like [Musa acuminata subsp. malaccensis]
F01.PB32871	AT5G42650	AOS,CYP74A	0	0	0	0.099138	0.081422	0.038701	0.110197	0.138135		0	0.033999	0.053103	0.013757	0.029397	0	0.075182	0.079545	--	--	Molecular Function: iron ion binding (GO:0005506);; Cellular Component: mitochondrion (GO:0005739);; Molecular Function: electron carrier activity (GO:0009055);; Cellular Component: chloroplast thylakoid membrane (GO:0009535);; Biological Process: response to wounding (GO:0009611);; Biological Process: response to fungus (GO:0009620);; Biological Process: response to jasmonic acid (GO:0009753);; …	K01723|0|mus:103993834|K01723 hydroperoxide dehydratase [EC:4.2.1.92] | (RefSeq) allene oxide synthase 2-like	alpha-Linolenic acid metabolism (ko00592)	--	--	Cytochrome P450	Allene oxide synthase, chloroplastic (Precursor) GN=CYP74A OS=Linum usitatissimum (Flax) PE=1 SV=1	Q	Secondary metabolites biosynthesis, transport and catabolism	PREDICTED: allene oxide synthase 2-like [Musa acuminata subsp. malaccensis]
F01.PB3703	AT5G42650	AOS,CYP74A	0	0	0	0	0	0	0	0		0	0.034056	0.060184	0.051631	0.064285	0.324652	0.091572	0	--	--	Molecular Function: iron ion binding (GO:0005506);; Cellular Component: mitochondrion (GO:0005739);; Molecular Function: electron carrier activity (GO:0009055);; Cellular Component: chloroplast thylakoid membrane (GO:0009535);; Biological Process: response to wounding (GO:0009611);; Biological Process: response to fungus (GO:0009620);; Biological Process: response to jasmonic acid (GO:0009753);; …	K01723|8.11616e-108|mus:103993834|K01723 hydroperoxide dehydratase [EC:4.2.1.92] | (RefSeq) allene oxide synthase 2-like	alpha-Linolenic acid metabolism (ko00592)	--	--	--	Allene oxide synthase 2 GN=OSJNBa0081P02.18 OS=Oryza sativa subsp. japonica (Rice) PE=2 SV=2	Q	Secondary metabolites biosynthesis, transport and catabolism	PREDICTED: allene oxide synthase 2-like [Musa acuminata subsp. malaccensis]
F01.PB25255	AT5G42650	AOS,CYP74A	0	0	0.053938	0	0.098003	0	0.017533	0		0.09062	0.016237	0.055435	0.085484	0.077053	0.163061	0.047432	0	--	--	Molecular Function: binding (GO:0005488);; Cellular Component: thylakoid (GO:0009579);; Cellular Component: membrane (GO:0016020);; Molecular Function: hydro-lyase activity (GO:0016836);; Cellular Component: chloroplast part (GO:0044434);; Biological Process: single-organism metabolic process (GO:0044710);; Biological Process: response to stimulus (GO:0050896);;	K01723|0|mus:103993834|K01723 hydroperoxide dehydratase [EC:4.2.1.92] | (RefSeq) allene oxide synthase 2-like	alpha-Linolenic acid metabolism (ko00592)	--	--	Cytochrome P450	Allene oxide synthase, chloroplastic (Precursor) GN=CYP74A OS=Linum usitatissimum (Flax) PE=1 SV=1	Q	Secondary metabolites biosynthesis, transport and catabolism	PREDICTED: allene oxide synthase 2-like [Musa acuminata subsp. malaccensis]
F01.PB16815	AT5G42650	AOS,CYP74A	0.073729	0.050426	0.191319	0.163735	0.456149	0.254698	0.195249	0.114518		0.189016	0.236246	0.698617	0.790391	0.831662	0.935323	1.16365	0.424239	--	--	Molecular Function: binding (GO:0005488);; Cellular Component: thylakoid (GO:0009579);; Cellular Component: membrane (GO:0016020);; Molecular Function: hydro-lyase activity (GO:0016836);; Cellular Component: chloroplast part (GO:0044434);; Biological Process: single-organism metabolic process (GO:0044710);; Biological Process: response to stimulus (GO:0050896);;	K01723|1.36855e-118|mus:103993834|K01723 hydroperoxide dehydratase [EC:4.2.1.92] | (RefSeq) allene oxide synthase 2-like	alpha-Linolenic acid metabolism (ko00592)	--	--	--	Allene oxide synthase, chloroplastic (Precursor) GN=MJB21.2 OS=Arabidopsis thaliana (Mouse-ear cress) PE=1 SV=3	R	General function prediction only	PREDICTED: allene oxide synthase 2-like [Musa acuminata subsp. malaccensis]
F01.PB62271	AT5G42650	AOS,CYP74A	0.037892	0.017956	0.138631	0.044718	0.011705	0.127486	0.024093	0.046354		0.107173	0.095004	0.175318	0.281658	0.24741	0.438096	0.237929	0.431468	--	--	Molecular Function: binding (GO:0005488);; Cellular Component: thylakoid (GO:0009579);; Cellular Component: membrane (GO:0016020);; Molecular Function: hydro-lyase activity (GO:0016836);; Cellular Component: chloroplast part (GO:0044434);; Biological Process: single-organism metabolic process (GO:0044710);;	K01723|8.08569e-116|mus:103993834|K01723 hydroperoxide dehydratase [EC:4.2.1.92] | (RefSeq) allene oxide synthase 2-like	alpha-Linolenic acid metabolism (ko00592)	--	--	--	Allene oxide synthase, chloroplastic (Precursor) GN=CYP74A OS=Linum usitatissimum (Flax) PE=1 SV=1	Q	Secondary metabolites biosynthesis, transport and catabolism	PREDICTED: allene oxide synthase 2-like [Musa acuminata subsp. malaccensis]
F01.PB32048	AT5G42650	AOS,CYP74A	0.008645	0	0.005812	0	0.153706	0.36839	0.961557	1.70621		0.168094	0.441368	0.650497	0.46619	0.83556	2.58496	6.23076	3.70494	--	--	Molecular Function: binding (GO:0005488);; Cellular Component: thylakoid (GO:0009579);; Cellular Component: membrane (GO:0016020);; Molecular Function: hydro-lyase activity (GO:0016836);; Cellular Component: chloroplast part (GO:0044434);; Biological Process: single-organism metabolic process (GO:0044710);; Biological Process: response to stimulus (GO:0050896);;	K01723|0|mus:103978804|K01723 hydroperoxide dehydratase [EC:4.2.1.92] | (RefSeq) allene oxide synthase 2-like	alpha-Linolenic acid metabolism (ko00592)	--	--	Cytochrome P450	Allene oxide synthase, chloroplastic (Precursor) GN=CYP74A OS=Linum usitatissimum (Flax) PE=1 SV=1	Q	Secondary metabolites biosynthesis, transport and catabolism	PREDICTED: allene oxide synthase 2-like [Musa acuminata subsp. malaccensis]
F01.PB7681	AT5G42650	AOS,CYP74A	0.043814	0	0.042708	0.024325	0.099755	0.044154	0.090429	0.042896		0.25488	0.085321	0.231843	0.216516	0	0	0.017337	0.075003	--	--	Molecular Function: iron ion binding (GO:0005506);; Cellular Component: mitochondrion (GO:0005739);; Molecular Function: electron carrier activity (GO:0009055);; Cellular Component: chloroplast thylakoid membrane (GO:0009535);; Biological Process: response to wounding (GO:0009611);; Biological Process: response to fungus (GO:0009620);; Biological Process: response to jasmonic acid (GO:0009753);; …	K01723|0|mus:103993834|K01723 hydroperoxide dehydratase [EC:4.2.1.92] | (RefSeq) allene oxide synthase 2-like	alpha-Linolenic acid metabolism (ko00592)	--	--	Cytochrome P450	Allene oxide synthase, chloroplastic (Precursor) GN=CYP74A OS=Linum usitatissimum (Flax) PE=1 SV=1	Q	Secondary metabolites biosynthesis, transport and catabolism	PREDICTED: allene oxide synthase 2-like [Musa acuminata subsp. malaccensis]
F01.PB25730	AT5G42650	AOS,CYP74A	0.023101	0.051298	0.266062	0.054967	0.331212	0.154438	0.177301	0.172015		0.323649	0.049278	0.1087	0.379586	0.181278	0.487801	0.185704	0.022679	--	--	Molecular Function: iron ion binding (GO:0005506);; Cellular Component: mitochondrion (GO:0005739);; Molecular Function: electron carrier activity (GO:0009055);; Cellular Component: chloroplast thylakoid membrane (GO:0009535);; Biological Process: response to wounding (GO:0009611);; Biological Process: response to fungus (GO:0009620);; Biological Process: response to jasmonic acid (GO:0009753);; …	K01723|0|mus:103978804|K01723 hydroperoxide dehydratase [EC:4.2.1.92] | (RefSeq) allene oxide synthase 2-like	alpha-Linolenic acid metabolism (ko00592)	--	--	Cytochrome P450	Allene oxide synthase, chloroplastic (Precursor) GN=CYP74A OS=Linum usitatissimum (Flax) PE=1 SV=1	R	General function prediction only	PREDICTED: allene oxide synthase 2-like [Musa acuminata subsp. malaccensis]
F01.PB17363	AT5G42650	AOS,CYP74A	0.220983	0.167234	1.70153	1.1147	0.543634	0.585507	0.126857	0.437633		0.308864	0.176365	0.292464	0.384002	0.108649	0.154833	0.00415	0.309425	--	--	Molecular Function: iron ion binding (GO:0005506);; Cellular Component: mitochondrion (GO:0005739);; Molecular Function: electron carrier activity (GO:0009055);; Cellular Component: chloroplast thylakoid membrane (GO:0009535);; Biological Process: response to wounding (GO:0009611);; Biological Process: response to fungus (GO:0009620);; Biological Process: response to jasmonic acid (GO:0009753);; …	K01723|0|mus:103993834|K01723 hydroperoxide dehydratase [EC:4.2.1.92] | (RefSeq) allene oxide synthase 2-like	alpha-Linolenic acid metabolism (ko00592)	--	--	Cytochrome P450	Allene oxide synthase, chloroplastic (Precursor) GN=CYP74A OS=Linum usitatissimum (Flax) PE=1 SV=1	Q	Secondary metabolites biosynthesis, transport and catabolism	PREDICTED: allene oxide synthase 2-like [Musa acuminata subsp. malaccensis]
F01.PB29679	AT5G42650	AOS,CYP74A	0.260398	0.696055	0.289359	1.2967	1.12222	1.36086	0.793056	1.47291		0.687144	0.901103	1.42723	1.36004	1.26663	1.66826	1.63548	1.93672	--	--	Molecular Function: iron ion binding (GO:0005506);; Cellular Component: mitochondrion (GO:0005739);; Molecular Function: electron carrier activity (GO:0009055);; Cellular Component: chloroplast thylakoid membrane (GO:0009535);; Biological Process: response to wounding (GO:0009611);; Biological Process: response to fungus (GO:0009620);; Biological Process: response to jasmonic acid (GO:0009753);; …	K01723|0|mus:103993834|K01723 hydroperoxide dehydratase [EC:4.2.1.92] | (RefSeq) allene oxide synthase 2-like	alpha-Linolenic acid metabolism (ko00592)	--	--	Cytochrome P450	Allene oxide synthase, chloroplastic (Precursor) GN=CYP74A OS=Linum usitatissimum (Flax) PE=1 SV=1	Q	Secondary metabolites biosynthesis, transport and catabolism	PREDICTED: allene oxide synthase 2-like [Musa acuminata subsp. malaccensis]
F01.PB75094	AT5G42650	AOS,CYP74A	0.114589	0.261995	0.456716	0.475799	13.3683	0.606146	5.35816	3.185		0.33553	6.75551	0.803157	0.518292	0.609666	0.694382	17.0338	0.529596	--	--	Molecular Function: binding (GO:0005488);; Cellular Component: thylakoid (GO:0009579);; Cellular Component: membrane (GO:0016020);; Molecular Function: hydro-lyase activity (GO:0016836);; Cellular Component: chloroplast part (GO:0044434);; Biological Process: single-organism metabolic process (GO:0044710);; Biological Process: response to stimulus (GO:0050896);;	K01723|0|mus:103993834|K01723 hydroperoxide dehydratase [EC:4.2.1.92] | (RefSeq) allene oxide synthase 2-like	alpha-Linolenic acid metabolism (ko00592)	--	--	Cytochrome P450;; Cytochrome P450;; Cytochrome P450;; Cytochrome P450	Allene oxide synthase, chloroplastic (Precursor) GN=CYP74A OS=Linum usitatissimum (Flax) PE=1 SV=1	R	General function prediction only	PREDICTED: allene oxide synthase 2-like [Musa acuminata subsp. malaccensis]
F01.PB67489	AT5G42650	AOS,CYP74A	0.473453	2.62186	2.96798	3.302	0.842424	4.56595	8.94346	7.59844		2.07702	0.681572	2.95951	0.42788	1.69613	1.80988	1.21522	0.393426	[K]	Transcription	Molecular Function: binding (GO:0005488);; Cellular Component: thylakoid (GO:0009579);; Cellular Component: membrane (GO:0016020);; Molecular Function: hydro-lyase activity (GO:0016836);; Cellular Component: chloroplast part (GO:0044434);; Biological Process: single-organism metabolic process (GO:0044710);; Biological Process: response to stimulus (GO:0050896);;	K01723|0|mus:103993834|K01723 hydroperoxide dehydratase [EC:4.2.1.92] | (RefSeq) allene oxide synthase 2-like	alpha-Linolenic acid metabolism (ko00592)	--	--	Cytochrome P450;; NLI interacting factor-like phosphatase	Allene oxide synthase, chloroplastic (Precursor) GN=CYP74A OS=Linum usitatissimum (Flax) PE=1 SV=1	Q	Secondary metabolites biosynthesis, transport and catabolism	PREDICTED: allene oxide synthase 2-like [Musa acuminata subsp. malaccensis]
F01.PB26051	AT5G42650	AOS,CYP74A	3.55487	5.15575	13.7557	14.8339	11.7677	12.1802	7.67543	10.8511		5.52775	3.26756	11.7217	9.2866	12.4314	14.2592	5.36642	6.11454	--	--	Molecular Function: iron ion binding (GO:0005506);; Cellular Component: mitochondrion (GO:0005739);; Molecular Function: electron carrier activity (GO:0009055);; Cellular Component: chloroplast thylakoid membrane (GO:0009535);; Biological Process: response to wounding (GO:0009611);; Biological Process: response to fungus (GO:0009620);; Biological Process: response to jasmonic acid (GO:0009753);; …	K01723|0|mus:103993834|K01723 hydroperoxide dehydratase [EC:4.2.1.92] | (RefSeq) allene oxide synthase 2-like	alpha-Linolenic acid metabolism (ko00592)	--	--	Cytochrome P450	Allene oxide synthase, chloroplastic (Precursor) GN=CYP74A OS=Linum usitatissimum (Flax) PE=1 SV=1	Q	Secondary metabolites biosynthesis, transport and catabolism	PREDICTED: allene oxide synthase 2-like [Musa acuminata subsp. malaccensis]
F01.PB68013	AT5G42650	AOS,CYP74A	40.9233	3.65982	41.3555	7.0258	7.62357	23.3873	2.04334	45.1444		3.93903	2.51943	4.43659	182.223	6.68659	20.0059	98.4893	9.72457	--	--	Molecular Function: iron ion binding (GO:0005506);; Cellular Component: mitochondrion (GO:0005739);; Molecular Function: electron carrier activity (GO:0009055);; Cellular Component: chloroplast thylakoid membrane (GO:0009535);; Biological Process: response to wounding (GO:0009611);; Biological Process: response to fungus (GO:0009620);; Biological Process: response to jasmonic acid (GO:0009753);; …	K01723|0|mus:103993834|K01723 hydroperoxide dehydratase [EC:4.2.1.92] | (RefSeq) allene oxide synthase 2-like	alpha-Linolenic acid metabolism (ko00592)	--	--	Cytochrome P450;; Cytochrome P450	Allene oxide synthase, chloroplastic (Precursor) GN=CYP74A OS=Linum usitatissimum (Flax) PE=1 SV=1	R	General function prediction only	PREDICTED: allene oxide synthase 2-like [Musa acuminata subsp. malaccensis]
F01.PB67737	AT5G42650	AOS,CYP74A	1.37611	2.00835	109.59	5.80833	87.3966	104.07	2.48981	14.6672		3.69777	1.75409	120.743	66.4304	7.00603	103.482	39.5747	6.25767	--	--	Molecular Function: iron ion binding (GO:0005506);; Molecular Function: electron carrier activity (GO:0009055);; Cellular Component: thylakoid (GO:0009579);; Cellular Component: membrane (GO:0016020);; Molecular Function: oxidoreductase activity, acting on paired donors, with incorporation or reduction of molecular oxygen (GO:0016705);; Molecular Function: hydro-lyase activity (GO:0016836);; Mole…	K01723|6.68062e-145|mus:103993834|K01723 hydroperoxide dehydratase [EC:4.2.1.92] | (RefSeq) allene oxide synthase 2-like	alpha-Linolenic acid metabolism (ko00592)	--	--	Cytochrome P450;; Cytochrome P450	Allene oxide synthase, chloroplastic (Precursor) GN=MJB21.2 OS=Arabidopsis thaliana (Mouse-ear cress) PE=1 SV=3	R	General function prediction only	PREDICTED: allene oxide synthase 2-like [Musa acuminata subsp. malaccensis]
F01.PB75778	AT5G42650	AOS,CYP74A	0.377314	0.437639	0.153238	0.763795	0.116572	0.442159	0.645205	0.928067		8.38117	0.424039	13.767	23.9301	13.104	2.46363	17.7304	2.06943	--	--	Molecular Function: iron ion binding (GO:0005506);; Cellular Component: mitochondrion (GO:0005739);; Molecular Function: electron carrier activity (GO:0009055);; Cellular Component: chloroplast thylakoid membrane (GO:0009535);; Biological Process: response to wounding (GO:0009611);; Biological Process: response to fungus (GO:0009620);; Biological Process: response to jasmonic acid (GO:0009753);; …	K01723|0|mus:103993834|K01723 hydroperoxide dehydratase [EC:4.2.1.92] | (RefSeq) allene oxide synthase 2-like	alpha-Linolenic acid metabolism (ko00592)	--	--	Cytochrome P450;; Cytochrome P450	Allene oxide synthase, chloroplastic (Precursor) GN=CYP74A OS=Linum usitatissimum (Flax) PE=1 SV=1	Q	Secondary metabolites biosynthesis, transport and catabolism	PREDICTED: allene oxide synthase 2-like [Musa acuminata subsp. malaccensis]
F01.PB1123	AT5G42650	AOS,CYP74A	0	0	0.064315	0.106232	0	0	0.016482	0		0	0.064133	0	0	0	0.1259	0.050464	0	--	--	Molecular Function: iron ion binding (GO:0005506);; Cellular Component: mitochondrion (GO:0005739);; Molecular Function: electron carrier activity (GO:0009055);; Cellular Component: chloroplast thylakoid membrane (GO:0009535);; Biological Process: response to wounding (GO:0009611);; Biological Process: response to fungus (GO:0009620);; Biological Process: response to jasmonic acid (GO:0009753);; …	K01723|8.97519e-120|pda:103698112|K01723 hydroperoxide dehydratase [EC:4.2.1.92] | (RefSeq) allene oxide synthase 2-like	alpha-Linolenic acid metabolism (ko00592)	--	--	Cytochrome P450	Allene oxide synthase, chloroplastic (Precursor) GN=MJB21.2 OS=Arabidopsis thaliana (Mouse-ear cress) PE=1 SV=3	R	General function prediction only	PREDICTED: allene oxide synthase 2-like [Phoenix dactylifera]
F01.PB4522	AT5G42650	AOS,CYP74A	0	0.085077	0	0.018233	0	0	0	0		0	0	0	0.06216	0	0	0	0.03009	--	--	Molecular Function: monooxygenase activity (GO:0004497);; Molecular Function: iron ion binding (GO:0005506);; Molecular Function: electron carrier activity (GO:0009055);; Molecular Function: oxidoreductase activity, acting on paired donors, with incorporation or reduction of molecular oxygen (GO:0016705);; Molecular Function: heme binding (GO:0020037);; Molecular Function: hydroperoxide dehydrata…	K01723|2.82322e-85|pda:103698112|K01723 hydroperoxide dehydratase [EC:4.2.1.92] | (RefSeq) allene oxide synthase 2-like	alpha-Linolenic acid metabolism (ko00592)	--	--	Cytochrome P450	Allene oxide synthase, chloroplastic (Precursor) GN=MJB21.2 OS=Arabidopsis thaliana (Mouse-ear cress) PE=1 SV=3	Q	Secondary metabolites biosynthesis, transport and catabolism	PREDICTED: allene oxide synthase 2-like [Phoenix dactylifera]
F01.PB3302	AT5G42650	AOS,CYP74A	1.06728	0.474698	0.949017	0.682496	0.069894	3.00146	1.71806	0.283745		0.198928	0.127415	0.077409	0.019499	0.327499	0.305005	0.618314	0.462224	--	--	Biological Process: sulfur amino acid metabolic process (GO:0000096);; Biological Process: MAPK cascade (GO:0000165);; Molecular Function: monooxygenase activity (GO:0004497);; Molecular Function: iron ion binding (GO:0005506);; Cellular Component: mitochondrion (GO:0005739);; Biological Process: glycine catabolic process (GO:0006546);; Biological Process: tryptophan catabolic process (GO:0006569…	K01723|3.1111e-61|pda:103698112|K01723 hydroperoxide dehydratase [EC:4.2.1.92] | (RefSeq) allene oxide synthase 2-like	alpha-Linolenic acid metabolism (ko00592)	--	--	--	Allene oxide synthase GN=CYP74A2 OS=Parthenium argentatum (Guayule rubber plant) PE=1 SV=2	Q	Secondary metabolites biosynthesis, transport and catabolism	PREDICTED: allene oxide synthase 2-like [Phoenix dactylifera]
F01.PB58395	AT5G42650	AOS,CYP74A	0.009637	0	0.120754	0	0.610202	1.57118	3.44914	6.69835		0.063509	0.300383	0.506688	0.498691	0.241189	1.72169	3.10907	1.65583	--	--	Molecular Function: iron ion binding (GO:0005506);; Cellular Component: mitochondrion (GO:0005739);; Molecular Function: electron carrier activity (GO:0009055);; Cellular Component: chloroplast thylakoid membrane (GO:0009535);; Biological Process: response to wounding (GO:0009611);; Biological Process: response to fungus (GO:0009620);; Biological Process: response to jasmonic acid (GO:0009753);; …	K01723|0|pda:103698112|K01723 hydroperoxide dehydratase [EC:4.2.1.92] | (RefSeq) allene oxide synthase 2-like	alpha-Linolenic acid metabolism (ko00592)	--	--	Cytochrome P450	Allene oxide synthase, chloroplastic (Precursor) GN=CYP74A OS=Linum usitatissimum (Flax) PE=1 SV=1	Q	Secondary metabolites biosynthesis, transport and catabolism	PREDICTED: allene oxide synthase 2-like [Phoenix dactylifera]
F01.PB16747	AT5G42650	AOS,CYP74A	0.367832	0.28138	1.82642	1.27447	1.04104	0.58262	0.323592	0.675311		0.390827	0.134965	0.60634	0.52193	0.685221	0.753033	0.889059	0.579997	--	--	Molecular Function: iron ion binding (GO:0005506);; Cellular Component: mitochondrion (GO:0005739);; Molecular Function: electron carrier activity (GO:0009055);; Cellular Component: chloroplast thylakoid membrane (GO:0009535);; Biological Process: response to wounding (GO:0009611);; Biological Process: response to fungus (GO:0009620);; Biological Process: response to jasmonic acid (GO:0009753);; …	K01723|0|pda:103698112|K01723 hydroperoxide dehydratase [EC:4.2.1.92] | (RefSeq) allene oxide synthase 2-like	alpha-Linolenic acid metabolism (ko00592)	--	--	Cytochrome P450	Allene oxide synthase, chloroplastic (Precursor) GN=CYP74A OS=Linum usitatissimum (Flax) PE=1 SV=1	R	General function prediction only	PREDICTED: allene oxide synthase 2-like [Phoenix dactylifera]
F01.PB6021	AT5G42650	AOS,CYP74A	0.034213	0	0	0	0.053237	0	0	0.01164		0.609515	0.239028	0.70543	0.736146	1.15366	0.975236	1.68188	1.68432	--	--	Molecular Function: iron ion binding (GO:0005506);; Cellular Component: mitochondrion (GO:0005739);; Molecular Function: electron carrier activity (GO:0009055);; Cellular Component: chloroplast thylakoid membrane (GO:0009535);; Biological Process: response to wounding (GO:0009611);; Biological Process: response to fungus (GO:0009620);; Biological Process: response to jasmonic acid (GO:0009753);; …	K01723|2.31428e-136|pda:103698112|K01723 hydroperoxide dehydratase [EC:4.2.1.92] | (RefSeq) allene oxide synthase 2-like	alpha-Linolenic acid metabolism (ko00592)	--	--	Cytochrome P450	Allene oxide synthase, chloroplastic (Precursor) GN=MJB21.2 OS=Arabidopsis thaliana (Mouse-ear cress) PE=1 SV=3	Q	Secondary metabolites biosynthesis, transport and catabolism	PREDICTED: allene oxide synthase 2-like [Phoenix dactylifera]
F01.PB67370	AT5G42650	AOS,CYP74A	0.829912	1.11803	42.4952	50.3948	46.0524	2.40209	13.3326	32.0794		1.31308	17.0518	29.6039	62.9219	98.6951	81.8118	50.8566	51.6114	--	--	Biological Process: cellular amino acid metabolic process (GO:0006520);; Biological Process: fatty acid metabolic process (GO:0006631);; Biological Process: cellular aromatic compound metabolic process (GO:0006725);; Biological Process: coenzyme metabolic process (GO:0006732);; Biological Process: sulfur compound metabolic process (GO:0006790);; Biological Process: defense response (GO:0006952);;…	K01723|7.70567e-142|gmx:100807192|K01723 hydroperoxide dehydratase [EC:4.2.1.92] | (RefSeq) allene oxide synthase-like	alpha-Linolenic acid metabolism (ko00592)	--	--	Cytochrome P450;; Cytochrome P450	Allene oxide synthase, chloroplastic (Precursor) GN=CYP74A OS=Linum usitatissimum (Flax) PE=1 SV=1	Q	Secondary metabolites biosynthesis, transport and catabolism	PREDICTED: allene oxide synthase, chloroplastic-like [Populus euphratica]
F01.PB4754	AT5G42650	AOS,CYP74A	0	0.059893	0.127624	0.206116	0.171359	0.339218	0	0.115092		0.062184	0.061934	0.545219	0	0.196176	0.743161	0.85262	0.027445	--	--	Biological Process: sulfur amino acid metabolic process (GO:0000096);; Biological Process: MAPK cascade (GO:0000165);; Molecular Function: monooxygenase activity (GO:0004497);; Molecular Function: iron ion binding (GO:0005506);; Cellular Component: mitochondrion (GO:0005739);; Biological Process: glycine catabolic process (GO:0006546);; Biological Process: tryptophan catabolic process (GO:0006569…	K01723|1.71468e-38|pda:103698112|K01723 hydroperoxide dehydratase [EC:4.2.1.92] | (RefSeq) allene oxide synthase 2-like	alpha-Linolenic acid metabolism (ko00592)	--	--	--	Allene oxide synthase GN=CYP74A2 OS=Parthenium argentatum (Guayule rubber plant) PE=1 SV=2	Q	Secondary metabolites biosynthesis, transport and catabolism	cytochrome P450 monooxygenase CYP74A3 [Glycine max]
F01.PB30259	AT5G42650	AOS,CYP74A	19.4478	18.9	31.5452	19.8135	15.6433	19.2753	10.0026	8.81734		28.7575	31.2492	15.6628	20.9515	17.8381	14.5235	17.0358	13.6606	[Q]	Secondary metabolites biosynthesis, transport and catabolism	Molecular Function: oxidoreductase activity (GO:0016491);; Biological Process: monocarboxylic acid metabolic process (GO:0032787);; Biological Process: indole-containing compound metabolic process (GO:0042430);; Biological Process: primary metabolic process (GO:0044238);; Molecular Function: metal ion binding (GO:0046872);;	K10528|0|mus:103987734|K10528 hydroperoxide lyase [EC:4.1.2.-] | (RefSeq) fatty acid hydroperoxide lyase, chloroplastic	alpha-Linolenic acid metabolism (ko00592)	--	--	Cytochrome P450	Linolenate hydroperoxide lyase, chloroplastic {ECO:0000305|PubMed:9701595} (Precursor) OS=Arabidopsis thaliana (Mouse-ear cress) PE=1 SV=1	Q	Secondary metabolites biosynthesis, transport and catabolism	hydroperoxide lyase, partial [Lilium regale]
F01.PB8314	AT5G42650	AOS,CYP74A	16.9133	14.7348	10.2465	16.0407	11.8768	14.1142	7.58043	7.19987		67.7977	69.619	22.7465	23.4981	23.7845	27.6852	23.5202	36.3777	[Q]	Secondary metabolites biosynthesis, transport and catabolism	Molecular Function: oxidoreductase activity (GO:0016491);; Biological Process: monocarboxylic acid metabolic process (GO:0032787);; Biological Process: indole-containing compound metabolic process (GO:0042430);; Biological Process: primary metabolic process (GO:0044238);; Molecular Function: metal ion binding (GO:0046872);;	K10528|0|mus:103987734|K10528 hydroperoxide lyase [EC:4.1.2.-] | (RefSeq) fatty acid hydroperoxide lyase, chloroplastic	alpha-Linolenic acid metabolism (ko00592)	--	--	Cytochrome P450	Linolenate hydroperoxide lyase, chloroplastic {ECO:0000305|PubMed:9701595} (Precursor) OS=Arabidopsis thaliana (Mouse-ear cress) PE=1 SV=1	Q	Secondary metabolites biosynthesis, transport and catabolism	hydroperoxide lyase, partial [Lilium regale]
F01.PB7954	AT2G06050	OPR3	25.2748	27.2397	65.2076	65.2383	83.3381	116.791	264.568	194.143		20.6566	15.9732	49.363	56.7854	24.0312	61.0972	103.053	51.7681	[C]	Energy production and conversion	Cellular Component: peroxisome (GO:0005777);; Biological Process: tryptophan catabolic process (GO:0006569);; Biological Process: response to water deprivation (GO:0009414);; Biological Process: response to wounding (GO:0009611);; Biological Process: response to fungus (GO:0009620);; Biological Process: indoleacetic acid biosynthetic process (GO:0009684);; Biological Process: jasmonic acid biosyn…	K05894|0|mus:103990853|K05894 12-oxophytodienoic acid reductase [EC:1.3.1.42] | (RefSeq) 12-oxophytodienoate reductase 7	alpha-Linolenic acid metabolism (ko00592)	[CR]	Energy production and conversion;; General function prediction only	NADH:flavin oxidoreductase / NADH oxidase family	12-oxophytodienoate reductase 7 OS=Oryza sativa subsp. japonica (Rice) PE=2 SV=1	C	Energy production and conversion	PREDICTED: 12-oxophytodienoate reductase 7 [Elaeis guineensis]
F01.PB24903	AT2G06050	OPR3	16.0576	16.893	41.9809	44.1081	55.1022	78.8961	8.04522	79.1031		14.5642	10.9768	34.6308	24.1539	17.4163	39.6758	66.9326	34.0032	[C]	Energy production and conversion	Cellular Component: peroxisome (GO:0005777);; Biological Process: tryptophan catabolic process (GO:0006569);; Biological Process: response to water deprivation (GO:0009414);; Biological Process: response to wounding (GO:0009611);; Biological Process: response to fungus (GO:0009620);; Biological Process: indoleacetic acid biosynthetic process (GO:0009684);; Biological Process: jasmonic acid biosyn…	K05894|3.0267e-175|obr:102704634|K05894 12-oxophytodienoic acid reductase [EC:1.3.1.42] | (RefSeq) 12-oxophytodienoate reductase 7	alpha-Linolenic acid metabolism (ko00592)	[CR]	Energy production and conversion;; General function prediction only	NADH:flavin oxidoreductase / NADH oxidase family	12-oxophytodienoate reductase 7 OS=Oryza sativa subsp. japonica (Rice) PE=2 SV=1	C	Energy production and conversion	PREDICTED: 12-oxophytodienoate reductase 7-like [Oryza brachyantha]
JA co-receptors
F01.PB34393	AT2G39940	COI1	3.24615	2.61224	3.83993	2.99485	2.13913	2.0085	5.98474	4.42112		2.55105	2.76893	2.53165	2.20994	1.85883	1.30483	3.21882	3.03236	--	--	Biological Process: ubiquitin-dependent protein catabolic process (GO:0006511);; Biological Process: defense response (GO:0006952);; Biological Process: signal transduction (GO:0007165);; Biological Process: response to wounding (GO:0009611);; Biological Process: response to bacterium (GO:0009617);; Biological Process: response to red or far red light (GO:0009639);; Biological Process: response t…	K13463|0|pda:103723671|K13463 coronatine-insensitive protein 1 | (RefSeq) coronatine-insensitive protein homolog 1b-like	Plant hormone signal transduction (ko04075)	[R]	General function prediction only	Leucine Rich repeats (2 copies)	Coronatine-insensitive protein 1 GN=T28M21.10 OS=Arabidopsis thaliana (Mouse-ear cress) PE=1 SV=1	R	General function prediction only	PREDICTED: coronatine-insensitive protein 1-like [Phoenix dactylifera]
F01.PB75505	AT2G39940	COI1	0.826918	0.954711	1.31	1.08848	0.711452	0.941303	1.5371	1.75976		0.912815	1.05321	1.01283	0.537571	0.650539	0.732849	0.649435	0.884017	--	--	Biological Process: defense response (GO:0006952);; Biological Process: response to red or far red light (GO:0009639);; Biological Process: response to jasmonic acid (GO:0009753);; Biological Process: single-organism cellular process (GO:0044763);; Biological Process: regulation of biological process (GO:0050789);; Biological Process: response to other organism (GO:0051707);;	K13463|9.92141e-56|pda:103723671|K13463 coronatine-insensitive protein 1 | (RefSeq) coronatine-insensitive protein homolog 1b-like	Plant hormone signal transduction (ko04075)	[R]	General function prediction only	--	Coronatine-insensitive protein 1 GN=T28M21.10 OS=Arabidopsis thaliana (Mouse-ear cress) PE=1 SV=1	R	General function prediction only	PREDICTED: coronatine-insensitive protein 1-like [Phoenix dactylifera]
F01.PB37311	AT2G39940	COI1	3.9787	3.82703	5.26353	3.95264	2.77373	2.99104	4.77742	6.44048		4.28562	3.5796	3.13026	2.89217	2.44887	2.89273	4.35356	3.41837	--	--	Biological Process: ubiquitin-dependent protein catabolic process (GO:0006511);; Biological Process: defense response (GO:0006952);; Biological Process: signal transduction (GO:0007165);; Biological Process: response to wounding (GO:0009611);; Biological Process: response to bacterium (GO:0009617);; Biological Process: response to red or far red light (GO:0009639);; Biological Process: response t…	K13463|0|pda:103723671|K13463 coronatine-insensitive protein 1 | (RefSeq) coronatine-insensitive protein homolog 1b-like	Plant hormone signal transduction (ko04075)	[R]	General function prediction only	Leucine Rich repeats (2 copies)	Coronatine-insensitive protein 1 GN=T28M21.10 OS=Arabidopsis thaliana (Mouse-ear cress) PE=1 SV=1	R	General function prediction only	PREDICTED: coronatine-insensitive protein 1-like [Phoenix dactylifera]
F01.PB30025	AT2G39940	COI1	9.2037	8.12652	7.85712	6.84164	2.90069	6.5816	20.647	1.83409		1.47318	8.33446	6.232	5.52219	6.68056	6.94992	9.7342	9.75984	--	--	Biological Process: response to molecule of bacterial origin (GO:0002237);; Molecular Function: ubiquitin-protein transferase activity (GO:0004842);; Biological Process: response to insect (GO:0009625);; Biological Process: shade avoidance (GO:0009641);; Biological Process: jasmonic acid and ethylene-dependent systemic resistance (GO:0009861);; Biological Process: jasmonic acid mediated signaling…	K13463|0|pda:103723578|K13463 coronatine-insensitive protein 1 | (RefSeq) coronatine-insensitive protein homolog 1a-like	Plant hormone signal transduction (ko04075)	[R]	General function prediction only	Leucine Rich repeats (2 copies);; Leucine Rich Repeat	Coronatine-insensitive protein 1 GN=T28M21.10 OS=Arabidopsis thaliana (Mouse-ear cress) PE=1 SV=1	R	General function prediction only	coronatine insensitive 1, partial [Lilium longiflorum]
F01.PB44493	AT2G39940	COI1	10.8002	9.62162	9.41322	8.37229	3.36843	7.2488	23.5149	2.14613		12.4346	8.98424	6.5692	5.81182	7.23918	7.45826	10.5394	10.6309	--	--	Biological Process: response to molecule of bacterial origin (GO:0002237);; Molecular Function: ubiquitin-protein transferase activity (GO:0004842);; Biological Process: response to insect (GO:0009625);; Biological Process: shade avoidance (GO:0009641);; Biological Process: jasmonic acid and ethylene-dependent systemic resistance (GO:0009861);; Biological Process: jasmonic acid mediated signaling…	K13463|0|pda:103723578|K13463 coronatine-insensitive protein 1 | (RefSeq) coronatine-insensitive protein homolog 1a-like	Plant hormone signal transduction (ko04075)	[R]	General function prediction only	Leucine Rich repeats (2 copies);; Leucine Rich Repeat	Coronatine-insensitive protein 1 GN=T28M21.10 OS=Arabidopsis thaliana (Mouse-ear cress) PE=1 SV=1	R	General function prediction only	coronatine insensitive 1, partial [Lilium longiflorum]
F01.PB46327	AT2G39940	COI1	13.9745	15.3458	12.318	11.017	14.8046	9.47171	29.0684	52.5952		13.6385	9.82865	7.08718	6.24232	7.79753	8.11208	11.6539	11.6368	--	--	Biological Process: response to molecule of bacterial origin (GO:0002237);; Molecular Function: ubiquitin-protein transferase activity (GO:0004842);; Biological Process: response to insect (GO:0009625);; Biological Process: shade avoidance (GO:0009641);; Biological Process: jasmonic acid and ethylene-dependent systemic resistance (GO:0009861);; Biological Process: jasmonic acid mediated signaling…	K13463|0|pda:103723578|K13463 coronatine-insensitive protein 1 | (RefSeq) coronatine-insensitive protein homolog 1a-like	Plant hormone signal transduction (ko04075)	[R]	General function prediction only	Leucine Rich repeats (2 copies);; Leucine Rich Repeat	Coronatine-insensitive protein 1 GN=T28M21.10 OS=Arabidopsis thaliana (Mouse-ear cress) PE=1 SV=1	R	General function prediction only	coronatine insensitive 1, partial [Lilium longiflorum]
F01.PB33350	AT1G19180	JAZ1	8.79885	10.4026	13.3523	7.29017	10.6579	26.1361	12.4118	7.67717		11.4382	8.8549	8.39571	11.0783	7.32831	7.51699	1.86525	2.39452	--	--	--	K13464|7.1538e-48|pda:103702247|K13464 jasmonate ZIM domain-containing protein | (RefSeq) protein TIFY 10a-like	Plant hormone signal transduction (ko04075)	--	--	tify domain;; Divergent CCT motif	Protein TIFY 10A GN=T29M8.5 OS=Arabidopsis thaliana (Mouse-ear cress) PE=1 SV=1	S	Function unknown	PREDICTED: protein TIFY 10B-like [Elaeis guineensis]
F01.PB20307	AT1G19180	JAZ1	0.26258	0.239631	0.155858	0.118811	0.401839	0.408833	0.022368	0.085224		12.6877	12.773	21.7025	16.1697	7.36154	23.9949	4.56806	3.441	--	--	--	K13464|5.55751e-49|pda:103698715|K13464 jasmonate ZIM domain-containing protein | (RefSeq) protein TIFY 10a-like	Plant hormone signal transduction (ko04075)	--	--	tify domain;; Divergent CCT motif	Protein TIFY 10A GN=T29M8.5 OS=Arabidopsis thaliana (Mouse-ear cress) PE=1 SV=1	S	Function unknown	PREDICTED: protein TIFY 10B-like [Elaeis guineensis]
F01.PB60660	AT1G19180	JAZ1	0.8178	0.430084	0.610168	0.231483	0.489124	0.255745	0.139451	0.18938		11.8489	11.3769	19.0042	14.2097	6.40768	20.9914	3.9641	2.91485	--	--	--	K13464|1.843e-48|pda:103698715|K13464 jasmonate ZIM domain-containing protein | (RefSeq) protein TIFY 10a-like	Plant hormone signal transduction (ko04075)	--	--	tify domain;; Divergent CCT motif	Protein TIFY 10A GN=T29M8.5 OS=Arabidopsis thaliana (Mouse-ear cress) PE=1 SV=1	S	Function unknown	PREDICTED: protein TIFY 10B-like [Elaeis guineensis]
F01.PB13308	AT1G19180	JAZ1	25.6879	27.7987	42.7029	21.9432	43.3585	50.409	19.8249	22.5632		18.1003	16.98	20.5063	22.5901	11.0995	24.2162	21.4679	10.546	--	--	--	K13464|3.60008e-48|pda:103698715|K13464 jasmonate ZIM domain-containing protein | (RefSeq) protein TIFY 10a-like	Plant hormone signal transduction (ko04075)	--	--	tify domain;; Divergent CCT motif	Protein TIFY 10B OS=Arabidopsis thaliana (Mouse-ear cress) PE=1 SV=1	S	Function unknown	PREDICTED: protein TIFY 10B-like [Elaeis guineensis]
F01.PB6476	AT1G19180	JAZ1	3.19535	2.41681	1.06286	2.69575	4.02057	5.00005	1.40264	2.26908		21.9383	17.5822	24.5829	22.3439	15.9111	33.2965	21.0809	12.6992	--	--	--	K13464|4.1318e-50|pda:103698715|K13464 jasmonate ZIM domain-containing protein | (RefSeq) protein TIFY 10a-like	Plant hormone signal transduction (ko04075)	--	--	tify domain;; Divergent CCT motif	Protein TIFY 10B OS=Arabidopsis thaliana (Mouse-ear cress) PE=1 SV=1	S	Function unknown	PREDICTED: protein TIFY 10B-like [Elaeis guineensis]
F01.PB58223	AT1G19180	JAZ1	3.66738	2.67701	1.41168	2.95389	4.73638	5.69904	1.61601	2.77468		24.3615	19.4236	27.6118	24.9409	17.5191	37.1905	23.6505	14.3661	--	--	--	K13464|1.6511e-50|pda:103698715|K13464 jasmonate ZIM domain-containing protein | (RefSeq) protein TIFY 10a-like	Plant hormone signal transduction (ko04075)	--	--	tify domain;; Divergent CCT motif	Protein TIFY 10B OS=Arabidopsis thaliana (Mouse-ear cress) PE=1 SV=1	S	Function unknown	PREDICTED: protein TIFY 10B-like [Elaeis guineensis]
F01.PB32916	AT3G17860	JAZ3	42.4259	42.0738	64.7492	49.6379	91.2413	65.2756	56.0937	67.5675		45.2878	41.4956	41.2049	39.1584	32.3287	63.4075	44.3517	43.2777	--	--	--	K13464|1.61295e-74|pda:103717027|K13464 jasmonate ZIM domain-containing protein | (RefSeq) protein TIFY 6b-like	Plant hormone signal transduction (ko04075)	--	--	tify domain;; Divergent CCT motif	Protein TIFY 6B GN=MEB5.8 OS=Arabidopsis thaliana (Mouse-ear cress) PE=1 SV=1	R	General function prediction only	PREDICTED: protein TIFY 6B-like [Elaeis guineensis]
JA signaling activators
F01.PB41971	AT2G28550	RAP2.7	0.637167	0.973559	2.61122	2.35475	2.852	3.62815	19.3005	16.35		0.621282	0.321568	2.77422	1.87047	9.51914	7.66011	5.34429	7.42805	--	--	Biological Process: transcription, DNA-templated (GO:0006351);; Molecular Function: oxidoreductase activity (GO:0016491);;	K09284|9.55324e-94|pda:103706643|K09284 AP2-like factor, euAP2 lineage | (RefSeq) AP2-like ethylene-responsive transcription factor TOE3	--	--	--	AP2 domain	Floral homeotic protein APETALA 2 GN=AP2 OS=Arabidopsis thaliana (Mouse-ear cress) PE=1 SV=1	K	Transcription	PREDICTED: AP2-like ethylene-responsive transcription factor TOE3 isoform X1 [Phoenix dactylifera]
F01.PB36932	AT2G28550	RAP2.7	1.17034	1.25035	2.90734	4.35584	4.33298	4.60971	32.3739	26.4522		0.549733	0.503647	3.41724	2.29719	8.47537	5.84541	2.36097	5.09368	--	--	Biological Process: transcription, DNA-templated (GO:0006351);; Molecular Function: oxidoreductase activity (GO:0016491);;	K09284|9.77682e-116|pda:103716198|K09284 AP2-like factor, euAP2 lineage | (RefSeq) floral homeotic protein APETALA 2-like	--	--	--	AP2 domain	Floral homeotic protein APETALA 2 GN=AP2 OS=Arabidopsis thaliana (Mouse-ear cress) PE=1 SV=1	K	Transcription	PREDICTED: floral homeotic protein APETALA 2-like [Phoenix dactylifera]
F01.PB43132	AT2G28550	RAP2.7	0.310571	0.599862	1.39463	1.86609	1.7502	2.04924	10.8826	8.67328		0.856293	0.440808	4.09354	1.54601	4.95634	4.36635	4.51821	5.10231	--	--	Biological Process: transcription, DNA-templated (GO:0006351);; Molecular Function: oxidoreductase activity (GO:0016491);;	K09284|8.5543e-116|pda:103716198|K09284 AP2-like factor, euAP2 lineage | (RefSeq) floral homeotic protein APETALA 2-like	--	--	--	AP2 domain	Floral homeotic protein APETALA 2 GN=AP2 OS=Arabidopsis thaliana (Mouse-ear cress) PE=1 SV=1	K	Transcription	PREDICTED: floral homeotic protein APETALA 2-like [Phoenix dactylifera]
F01.PB23487	AT1G32640	MYC2,JAI1	9.30958	6.68123	7.99901	7.89559	4.14862	1.86211	1.48893	25.8272		10.9678	9.2165	37.6594	0.247347	17.0942	24.7285	25.2964	17.1027	--	--	Cellular Component: nucleus (GO:0005634);;	K13422|1.45568e-96|pda:103711767|K13422 transcription factor MYC2 | (RefSeq) transcription factor MYC2	Plant hormone signal transduction (ko04075)	--	--	Helix-loop-helix DNA-binding domain	Transcription factor MYC2 GN=At1g32640 OS=Arabidopsis thaliana (Mouse-ear cress) PE=1 SV=2	K	Transcription	PREDICTED: transcription factor MYC4-like [Elaeis guineensis]
F01.PB37563	AT1G32640	MYC2,JAI1	18.1934	19.3232	25.5019	18.1134	17.4002	31.3892	34.326	51.0698		6.20972	6.14906	24.7252	9.30707	11.313	16.5079	11.7294	10.8204	--	--	Cellular Component: nucleus (GO:0005634);;	K13422|0|pda:103711767|K13422 transcription factor MYC2 | (RefSeq) transcription factor MYC2	Plant hormone signal transduction (ko04075)	--	--	bHLH-MYC and R2R3-MYB transcription factors N-terminal;; Helix-loop-helix DNA-binding domain	Transcription factor MYC2 GN=At1g32640 OS=Arabidopsis thaliana (Mouse-ear cress) PE=1 SV=2	K	Transcription	PREDICTED: transcription factor MYC4-like [Elaeis guineensis]
F01.PB34460	AT1G32640	MYC2,JAI1	11.1553	9.55435	21.4251	10.5705	16.7012	27.7591	22.8548	31.4348		17.6954	14.6642	61.4145	62.0701	28.0196	40.9145	38.7257	28.2508	--	--	Cellular Component: nucleus (GO:0005634);;	K13422|0|pda:103711767|K13422 transcription factor MYC2 | (RefSeq) transcription factor MYC2	Plant hormone signal transduction (ko04075)	--	--	bHLH-MYC and R2R3-MYB transcription factors N-terminal;; Helix-loop-helix DNA-binding domain	Transcription factor MYC2 GN=At1g32640 OS=Arabidopsis thaliana (Mouse-ear cress) PE=1 SV=2	K	Transcription	PREDICTED: transcription factor MYC4-like [Elaeis guineensis]
F01.PB40015	AT1G25540	MED25	0.010267	0.008148	0.006812	0.018063	0.009877	0.059201	0.01361	0.01078		0.210774	0.367573	0.290844	0.194205	0.368687	0.197532	0.320887	0.330224	--	--	--	K15168|5.78603e-180|pda:103708191|K15168 mediator of RNA polymerase II transcription subunit 25 | (RefSeq) mediator of RNA polymerase II transcription subunit 25	--	--	--	Mediator complex subunit 25 von Willebrand factor type A;; Mediator complex subunit 25 von Willebrand factor type A	Mediator of RNA polymerase II transcription subunit 25 GN=F2J7.4 OS=Arabidopsis thaliana (Mouse-ear cress) PE=1 SV=1	K	Transcription	PREDICTED: mediator of RNA polymerase II transcription subunit 25 isoform X1 [Phoenix dactylifera]
F01.PB38533	AT1G25540	MED25	0.381309	0.443146	0.311244	0.378236	0.205877	0.315113	0.303391	0.253778		1.20219	1.04652	1.43953	0.783082	1.06629	0.704821	1.11529	1.53925	--	--	Cellular Component: nucleus (GO:0005634);; Biological Process: defense response (GO:0006952);; Biological Process: signal transduction (GO:0007165);; Biological Process: response to red or far red light (GO:0009639);;	K15168|0|pda:103708191|K15168 mediator of RNA polymerase II transcription subunit 25 | (RefSeq) mediator of RNA polymerase II transcription subunit 25	--	--	--	Mediator complex subunit 25 von Willebrand factor type A	Mediator of RNA polymerase II transcription subunit 25 GN=F2J7.4 OS=Arabidopsis thaliana (Mouse-ear cress) PE=1 SV=1	K	Transcription	PREDICTED: mediator of RNA polymerase II transcription subunit 25 isoform X1 [Phoenix dactylifera]
F01.PB44115	AT1G25540	MED25	0.973382	0.884445	0.726195	0.740108	0.412091	0.708863	0.540498	0.50688		1.56568	1.22706	1.70693	0.997743	1.36866	0.953003	1.43479	2.14271	--	--	Cellular Component: nucleus (GO:0005634);; Biological Process: defense response (GO:0006952);; Biological Process: signal transduction (GO:0007165);; Biological Process: response to red or far red light (GO:0009639);;	K15168|0|pda:103708191|K15168 mediator of RNA polymerase II transcription subunit 25 | (RefSeq) mediator of RNA polymerase II transcription subunit 25	--	--	--	Mediator complex subunit 25 von Willebrand factor type A;; Mediator complex subunit 25 von Willebrand factor type A	Mediator of RNA polymerase II transcription subunit 25 GN=F2J7.4 OS=Arabidopsis thaliana (Mouse-ear cress) PE=1 SV=1	K	Transcription	PREDICTED: mediator of RNA polymerase II transcription subunit 25 isoform X1 [Phoenix dactylifera]
F01.PB63288	AT1G25540	MED25	0.89754	0.963339	0.671413	0.772645	0.395754	0.593956	0.501406	0.445086		1.47686	1.40704	1.78989	1.10842	1.44947	1.06611	1.5613	2.33216	--	--	--	K15168|0|pda:103708191|K15168 mediator of RNA polymerase II transcription subunit 25 | (RefSeq) mediator of RNA polymerase II transcription subunit 25	--	--	--	Mediator complex subunit 25 von Willebrand factor type A	Mediator of RNA polymerase II transcription subunit 25 GN=F2J7.4 OS=Arabidopsis thaliana (Mouse-ear cress) PE=1 SV=1	K	Transcription	PREDICTED: mediator of RNA polymerase II transcription subunit 25 isoform X1 [Phoenix dactylifera]
F01.PB48394	AT1G25540	MED25	1.81445	1.73731	1.1091	1.48225	0.789578	0.940477	0.647425	1.59329		1.95913	1.9586	2.27672	1.73037	2.1741	1.71877	2.33082	2.87178	--	--	--	K15168|0|pda:103708191|K15168 mediator of RNA polymerase II transcription subunit 25 | (RefSeq) mediator of RNA polymerase II transcription subunit 25	--	--	--	Mediator complex subunit 25 von Willebrand factor type A	Mediator of RNA polymerase II transcription subunit 25 GN=F2J7.4 OS=Arabidopsis thaliana (Mouse-ear cress) PE=1 SV=1	K	Transcription	PREDICTED: mediator of RNA polymerase II transcription subunit 25 isoform X1 [Phoenix dactylifera]
F01.PB48972	AT1G25540	MED25	3.93941	3.78343	3.5767	3.43206	1.81757	2.84594	2.16232	2.24803		2.2353	2.90277	3.10288	2.40267	2.89372	2.14451	2.9764	4.24827	--	--	--	K15168|0|pda:103708191|K15168 mediator of RNA polymerase II transcription subunit 25 | (RefSeq) mediator of RNA polymerase II transcription subunit 25	--	--	--	Mediator complex subunit 25 von Willebrand factor type A	Mediator of RNA polymerase II transcription subunit 25 GN=F2J7.4 OS=Arabidopsis thaliana (Mouse-ear cress) PE=1 SV=1	K	Transcription	PREDICTED: mediator of RNA polymerase II transcription subunit 25 isoform X1 [Phoenix dactylifera]
F01.PB43496	AT1G25540	MED25	3.6168	3.31024	3.52561	2.8714	2.28988	3.21274	1.66218	1.65279		4.80319	5.88665	5.98203	4.73506	5.74492	4.21464	4.16399	4.85883	--	--	--	K15168|0|pda:103708191|K15168 mediator of RNA polymerase II transcription subunit 25 | (RefSeq) mediator of RNA polymerase II transcription subunit 25	--	--	--	Mediator complex subunit 25 von Willebrand factor type A	Mediator of RNA polymerase II transcription subunit 25 GN=F2J7.4 OS=Arabidopsis thaliana (Mouse-ear cress) PE=1 SV=1	K	Transcription	PREDICTED: mediator of RNA polymerase II transcription subunit 25 isoform X1 [Phoenix dactylifera]
F01.PB42852	AT1G25540	MED25	14.4201	13.4616	15.1217	17.089	14.5063	17.0307	18.4087	19.2188		14.7048	16.4317	11.2183	9.6022	6.88712	9.43156	8.12254	9.01768	[E]	Amino acid transport and metabolism	--	K15168|1.96711e-158|pxb:103947186|K15168 mediator of RNA polymerase II transcription subunit 25 | (RefSeq) mediator of RNA polymerase II transcription subunit 25	--	--	--	Glycine cleavage H-protein;; Mediator complex subunit 25 von Willebrand factor type A	Mediator of RNA polymerase II transcription subunit 25 GN=F2J7.4 OS=Arabidopsis thaliana (Mouse-ear cress) PE=1 SV=1	K	Transcription	PREDICTED: mediator of RNA polymerase II transcription subunit 25 isoform X2 [Phoenix dactylifera]
F01.PB65185	AT3G01530	MYB57	0	0	0	0	0	0	0	0		0	0	0	0	0	0	0	0	[KAD]	Transcription;; RNA processing and modification;; Cell cycle control, cell division, chromosome partitioning	Molecular Function: binding (GO:0005488);; Biological Process: transcription, DNA-templated (GO:0006351);;	K09422|3.31463e-42|pda:103715005|K09422 myb proto-oncogene protein, plant | (RefSeq) myb-related protein 305-like	--	[K]	Transcription	Myb-like DNA-binding domain;; Myb-like DNA-binding domain	Myb-related protein 305 OS=Antirrhinum majus (Garden snapdragon) PE=2 SV=1	K	Transcription	PREDICTED: myb-related protein 305-like [Elaeis guineensis]
F01.PB45911	AT3G20770	EIN3	0.834509	0.577675	1.18652	1.27459	0.55435	0.688898	0.706196	0.859377		0.348652	0.358639	0.854783	0.830089	0.874373	1.11108	1.12416	1.27234	--	--	Biological Process: response to stimulus (GO:0050896);;	K14514|0|mus:103987938|K14514 ethylene-insensitive protein 3 | (RefSeq) ETHYLENE INSENSITIVE 3-like 1 protein	Plant hormone signal transduction (ko04075)	--	--	Ethylene insensitive 3	Protein ETHYLENE INSENSITIVE 3 GN=EIN3 OS=Arabidopsis thaliana (Mouse-ear cress) PE=1 SV=1	K	Transcription	PREDICTED: ETHYLENE INSENSITIVE 3-like 1 protein [Elaeis guineensis]
F01.PB43983	AT3G20770	EIN3	4.94893	5.55739	6.52169	6.16878	3.1701	3.93686	7.61638	6.36112		3.23143	3.91516	4.49082	4.39805	4.24542	5.35884	7.75517	7.39533	--	--	Biological Process: response to stimulus (GO:0050896);;	K14514|0|mus:103987938|K14514 ethylene-insensitive protein 3 | (RefSeq) ETHYLENE INSENSITIVE 3-like 1 protein	Plant hormone signal transduction (ko04075)	--	--	Ethylene insensitive 3	Protein ETHYLENE INSENSITIVE 3 GN=EIN3 OS=Arabidopsis thaliana (Mouse-ear cress) PE=1 SV=1	K	Transcription	PREDICTED: ETHYLENE INSENSITIVE 3-like 1 protein [Elaeis guineensis]
F01.PB53831	AT3G20770	EIN3	0.047201	0.014147	1.82874	0.016282	0.661496	0.102102	0.077268	0.732264		8.02194	5.84336	3.15832	1.55747	1.97679	2.91042	0.578041	0.536575	--	--	--	K14514|1.84978e-17|pda:103707671|K14514 ethylene-insensitive protein 3 | (RefSeq) ETHYLENE INSENSITIVE 3-like 1 protein	Plant hormone signal transduction (ko04075)	--	--	--	Protein ETHYLENE INSENSITIVE 3 GN=EIN3 OS=Arabidopsis thaliana (Mouse-ear cress) PE=1 SV=1	K	Transcription	PREDICTED: ETHYLENE INSENSITIVE 3-like 1 protein [Elaeis guineensis]
F01.PB28881	AT3G20770	EIN3	0.408602	0.60593	0.642394	0.759955	0.360395	0.395449	0.525876	0.452161		0.329729	0.294154	0.530205	0.595229	0.550571	0.800293	0.757074	0.951845	--	--	--	K14514|1.35948e-48|mus:104000599|K14514 ethylene-insensitive protein 3 | (RefSeq) ETHYLENE INSENSITIVE 3-like 1 protein	Plant hormone signal transduction (ko04075)	--	--	Ethylene insensitive 3	Protein ETHYLENE INSENSITIVE 3 GN=EIN3 OS=Arabidopsis thaliana (Mouse-ear cress) PE=1 SV=1	K	Transcription	PREDICTED: ETHYLENE INSENSITIVE 3-like 1 protein [Musa acuminata subsp. malaccensis]
F01.PB68595	AT3G20770	EIN3	18.0921	12.4907	9.30111	13.7266	3.20991	4.69275	2.13757	2.24621		5.66278	6.33123	3.85772	2.52059	3.43879	2.52089	1.33066	2.65151	--	--	Cellular Component: mitochondrion (GO:0005739);;	--	--	--	--	Ethylene insensitive 3;; GDP-fucose protein O-fucosyltransferase;; GDP-fucose protein O-fucosyltransferase	Protein ETHYLENE INSENSITIVE 3 GN=EIN3 OS=Arabidopsis thaliana (Mouse-ear cress) PE=1 SV=1	S	Function unknown	PREDICTED: uncharacterized protein At1g04910-like [Musa acuminata subsp. malaccensis]
F01.PB44237	AT3G20770	EIN3	0.018201	0.024761	0.024095	0	0.011784	0	0.033818	0		0.161648	0.165466	0.24002	0.117956	0.171782	0.231961	0.480637	0.4425	--	--	Molecular Function: transcription factor activity, sequence-specific DNA binding (GO:0003700);; Cellular Component: nucleus (GO:0005634);; Biological Process: regulation of transcription, DNA-templated (GO:0006355);;	K14514|1.7224e-97|cit:102578044|K14514 ethylene-insensitive protein 3 | (RefSeq) EIL1; ethylene-insensitive 3-like 1 protein	Plant hormone signal transduction (ko04075)	--	--	Ethylene insensitive 3;; Ethylene insensitive 3	Protein ETHYLENE INSENSITIVE 3 GN=EIN3 OS=Arabidopsis thaliana (Mouse-ear cress) PE=1 SV=1	K	Transcription	Protein ETHYLENE INSENSITIVE 3 [Morus notabilis]
F01.PB1008	AT3G27810	MYB21	0	0	0	0	0.011152	0	0	0		0	0	0.026577	0	0	0	0	0	[KAD]	Transcription;; RNA processing and modification;; Cell cycle control, cell division, chromosome partitioning	Molecular Function: DNA binding (GO:0003677);; Molecular Function: chromatin binding (GO:0003682);; Biological Process: transcription, DNA-templated (GO:0006351);;	K09422|7.01357e-93|pda:103715005|K09422 myb proto-oncogene protein, plant | (RefSeq) myb-related protein 305-like	--	[K]	Transcription	Myb-like DNA-binding domain;; Myb-like DNA-binding domain	Myb-related protein 305 OS=Antirrhinum majus (Garden snapdragon) PE=2 SV=1	K	Transcription	LhMyb [Lilium hybrid division I]
F01.PB36933	AT4G28910	NINJA	0	0	0	0	0.081111	0	0.030688	0		0.05397	0.020876	0.002261	0.036017	0.024157	0.010423	0.163689	0.011606	--	--	--	--	--	--	--	TPL-binding domain in jasmonate signalling	Ninja-family protein Os05g0558800 OS=Oryza sativa subsp. japonica (Rice) PE=2 SV=1	S	Function unknown	PREDICTED: ninja-family protein Os05g0558800-like [Elaeis guineensis]
F01.PB13514	AT4G28910	NINJA	0	0	0	0	0	0	0	0		0.192482	0.029451	0	0.022325	0.029153	0.187578	0.209932	0.040254	--	--	--	--	--	--	--	TPL-binding domain in jasmonate signalling	Ninja-family protein Os05g0558800 OS=Oryza sativa subsp. japonica (Rice) PE=2 SV=1	S	Function unknown	PREDICTED: ninja-family protein Os05g0558800-like [Elaeis guineensis]
F01.PB28829	AT4G28910	NINJA	0	0	0	0	0	0	0	0		0.27247	0.041689	0	0.031602	0.041267	0.265528	0.273819	0.056982	--	--	--	--	--	--	--	TPL-binding domain in jasmonate signalling	Ninja-family protein Os05g0558800 OS=Oryza sativa subsp. japonica (Rice) PE=2 SV=1	S	Function unknown	PREDICTED: ninja-family protein Os05g0558800-like [Elaeis guineensis]
F01.PB29598	AT4G28910	NINJA	0.027543	0.023824	0.031877	0.062884	0.005235	0.05945	0.09039	0.13286		0.190279	0.076264	0.137719	0.113013	0.122837	0.197078	0.245455	0.48228	--	--	--	--	--	--	--	TPL-binding domain in jasmonate signalling	Ninja-family protein Os05g0558800 OS=Oryza sativa subsp. japonica (Rice) PE=2 SV=1	S	Function unknown	PREDICTED: ninja-family protein Os05g0558800-like [Elaeis guineensis]
F01.PB31542	AT4G28910	NINJA	0.308871	0.042492	0.068225	0.023904	0.056016	0.19145	0.595673	0.310304		0.19877	0.049374	0.307592	0.1193	0.309473	0.220809	0.087739	0.247215	--	--	--	--	--	--	--	TPL-binding domain in jasmonate signalling	Ninja-family protein Os05g0558800 OS=Oryza sativa subsp. japonica (Rice) PE=2 SV=1	S	Function unknown	PREDICTED: ninja-family protein Os05g0558800-like [Elaeis guineensis]
F01.PB47612	AT4G28910	NINJA	0.059848	0.058956	0.043782	0.061252	0.01818	0.059646	0.342938	0.388747		0.246204	0.108291	0.124141	0.115155	0.135921	0.234288	0.263389	0.44894	--	--	--	--	--	--	--	TPL-binding domain in jasmonate signalling	Ninja-family protein Os05g0558800 OS=Oryza sativa subsp. japonica (Rice) PE=2 SV=1	S	Function unknown	PREDICTED: ninja-family protein Os05g0558800-like [Elaeis guineensis]
F01.PB34126	AT4G28910	NINJA	0.010266	0.034178	0.016629	0.006867	0	0.031426	0.29874	0.265376		0.371703	1.18329	2.85434	1.02384	1.3375	1.24342	0.748273	1.88663	--	--	--	--	--	--	--	TPL-binding domain in jasmonate signalling	Ninja-family protein Os05g0558800 OS=Oryza sativa subsp. japonica (Rice) PE=2 SV=1	S	Function unknown	PREDICTED: ninja-family protein Os05g0558800-like [Elaeis guineensis]
F01.PB36944	AT4G28910	NINJA	1.72708	1.65798	2.35994	1.34186	0.934212	2.90994	6.5179	6.62196		0.749021	0.63775	1.65721	0.874115	1.64162	0.94268	1.05489	1.33398	--	--	--	--	--	--	--	TPL-binding domain in jasmonate signalling	Ninja-family protein Os05g0558800 OS=Oryza sativa subsp. japonica (Rice) PE=2 SV=1	S	Function unknown	PREDICTED: ninja-family protein Os05g0558800-like [Elaeis guineensis]
F01.PB30852	AT4G28910	NINJA	0.280972	0.182833	0.684591	1.45801	0.89072	1.16472	0.167316	1.37622		0.8652	0.818445	1.27787	0.973397	0.335191	1.07581	1.28124	1.41343	--	--	--	--	--	--	--	TPL-binding domain in jasmonate signalling	Ninja-family protein Os05g0558800 OS=Oryza sativa subsp. japonica (Rice) PE=2 SV=1	S	Function unknown	PREDICTED: ninja-family protein Os05g0558800-like [Elaeis guineensis]
F01.PB25348	AT4G28910	NINJA	0.101297	0.056964	0.06514	0.020494	0.008404	0.073345	0.057427	0.169922		0.126927	0.045994	0.077307	0.02762	0.037577	0.043525	0.061987	0.075676	--	--	--	--	--	--	--	TPL-binding domain in jasmonate signalling	Ninja-family protein Os05g0558800 OS=Oryza sativa subsp. japonica (Rice) PE=2 SV=1	S	Function unknown	PREDICTED: ninja-family protein Os05g0558800-like [Elaeis guineensis]
F01.PB46774	AT4G28910	NINJA	1.20826	1.10994	0.663483	0.950168	0.499742	0.796021	1.47906	1.3314		0.217216	0.470803	0.180053	0.232828	0.441044	0.4311	0.298921	0.169287	--	--	--	--	--	--	--	TPL-binding domain in jasmonate signalling	Ninja-family protein 7 OS=Zea mays (Maize) PE=2 SV=1	S	Function unknown	PREDICTED: ninja-family protein Os05g0558800-like [Elaeis guineensis]
F01.PB31220	AT4G28910	NINJA	0.385221	0.420872	0.240402	0.303013	0.124614	0.147954	0.408657	0.474404		0.299494	0.342029	0.21116	0.121071	0.151828	0.100961	0.181764	0.195758	--	--	--	--	--	--	--	TPL-binding domain in jasmonate signalling	Ninja-family protein 8 OS=Zea mays (Maize) PE=2 SV=1	S	Function unknown	PREDICTED: ninja-family protein Os05g0558800-like [Elaeis guineensis]
F01.PB37059	AT4G28910	NINJA	0.939695	0.858853	0.51643	0.837639	0.370615	0.663132	1.19835	1.04821		0.304088	0.468092	1.47916	0.261607	0.478687	0.426528	0.426242	0.187414	--	--	--	--	--	--	--	TPL-binding domain in jasmonate signalling	Ninja-family protein 7 OS=Zea mays (Maize) PE=2 SV=1	S	Function unknown	PREDICTED: ninja-family protein Os05g0558800-like [Elaeis guineensis]
F01.PB39334	AT4G28910	NINJA	0.616756	0.582957	0.453292	0.382366	0.302246	0.365398	0.436676	0.611307		0.509534	0.520535	0.387753	0.178465	0.170901	0.128686	0.246883	0.299037	--	--	--	--	--	--	--	TPL-binding domain in jasmonate signalling	Ninja-family protein 8 OS=Zea mays (Maize) PE=2 SV=1	S	Function unknown	PREDICTED: ninja-family protein Os05g0558800-like [Elaeis guineensis]
F01.PB49323	AT4G28910	NINJA	0.461461	0.492295	0.302562	0.306403	0.139395	0.198179	0.5092	0.500036		0.770761	0.715069	0.460659	0.256673	0.475419	0.222243	0.591792	0.524365	--	--	--	--	--	--	--	TPL-binding domain in jasmonate signalling	Ninja-family protein 8 OS=Zea mays (Maize) PE=2 SV=1	S	Function unknown	PREDICTED: ninja-family protein Os05g0558800-like [Elaeis guineensis]
F01.PB13298	AT4G28910	NINJA	4.47012	4.49851	8.32418	7.5729	8.83545	11.1747	25.4385	25.7722		0.931182	0.877321	3.39957	1.71146	2.96548	3.0617	3.00742	3.70383	--	--	Biological Process: jasmonic acid mediated signaling pathway (GO:0009867);; Biological Process: negative regulation of transcription, DNA-templated (GO:0045892);;	--	--	--	--	--	Ninja-family protein Os05g0558800 OS=Oryza sativa subsp. japonica (Rice) PE=2 SV=1	S	Function unknown	PREDICTED: ninja-family protein Os05g0558800-like [Elaeis guineensis]
F01.PB49124	AT4G28910	NINJA	0.542338	0.656321	0.347885	0.370659	0.213296	0.354784	0.786144	0.588139		0.829729	0.777998	0.534557	0.291535	0.489567	0.250442	0.581413	0.523392	--	--	--	--	--	--	--	TPL-binding domain in jasmonate signalling	Ninja-family protein 8 OS=Zea mays (Maize) PE=2 SV=1	S	Function unknown	PREDICTED: ninja-family protein Os05g0558800-like [Elaeis guineensis]
F01.PB33042	AT4G28910	NINJA	6.56132	7.82694	12.7975	10.7183	14.4554	19.3444	43.8657	43.0328		1.6394	1.58418	5.8929	3.22532	5.42798	5.94884	4.78759	5.85013	--	--	--	--	--	--	--	TPL-binding domain in jasmonate signalling	Ninja-family protein Os05g0558800 OS=Oryza sativa subsp. japonica (Rice) PE=2 SV=1	S	Function unknown	PREDICTED: ninja-family protein Os05g0558800-like [Elaeis guineensis]
F01.PB75658	AT4G28910	NINJA	1.4234	1.78105	1.97828	1.35303	0.752491	1.19285	2.05611	1.74913		0.723356	1.09176	0.797743	0.413853	0.583259	0.496796	1.31554	1.0249	--	--	--	--	--	--	--	TPL-binding domain in jasmonate signalling	Ninja-family protein 8 OS=Zea mays (Maize) PE=2 SV=1	S	Function unknown	PREDICTED: ninja-family protein Os05g0558800-like [Elaeis guineensis]
F01.PB40394	AT4G28910	NINJA	0.893569	0.888257	0.684757	0.638186	0.54418	0.774829	1.34224	1.17425		2.1054	1.84566	1.0134	0.736312	0.450872	0.756025	1.50843	2.39962	--	--	--	--	--	--	--	TPL-binding domain in jasmonate signalling	Ninja-family protein 7 OS=Zea mays (Maize) PE=2 SV=1	S	Function unknown	PREDICTED: ninja-family protein Os05g0558800-like [Elaeis guineensis]
F01.PB68149	AT4G28910	NINJA	1.64061	1.48566	1.40362	1.31899	0.690164	1.06004	2.20604	1.86791		1.42767	1.69181	1.41161	0.726854	0.687221	0.890436	1.2907	1.46307	--	--	--	--	--	--	--	TPL-binding domain in jasmonate signalling;; TPL-binding domain in jasmonate signalling	Ninja-family protein 8 OS=Zea mays (Maize) PE=2 SV=1	S	Function unknown	PREDICTED: ninja-family protein Os05g0558800-like [Elaeis guineensis]
F01.PB39233	AT4G28910	NINJA	0.275202	0.257818	0.21219	0.260769	0.166388	0.186698	0.241912	0.233742		0.122671	0.116565	0.16584	0.1274	0.15277	0.09261	0.140765	0.164108	--	--	Cellular Component: nucleus (GO:0005634);; Biological Process: jasmonic acid mediated signaling pathway (GO:0009867);; Biological Process: negative regulation of transcription, DNA-templated (GO:0045892);;	--	--	--	--	--	Ninja-family protein Os05g0558800 OS=Oryza sativa subsp. japonica (Rice) PE=2 SV=1	S	Function unknown	PREDICTED: ninja-family protein Os05g0558800-like [Musa acuminata subsp. malaccensis]
F01.PB15923	AT4G28910	NINJA	0.417018	0.234781	0.402405	0.535855	0.049977	0.155732	0.453852	0.4369		0	0.060859	0	0	0	0	0	0	--	--	--	--	--	--	--	TPL-binding domain in jasmonate signalling	Ninja-family protein mc410 GN=MC410 OS=Nicotiana tabacum (Common tobacco) PE=2 SV=1	S	Function unknown	PREDICTED: ninja-family protein Os05g0558800-like isoform X1 [Phoenix dactylifera]
F01.PB42680	AT5G40350	MYB24	0	0	0	0	0	0	0	0		0	0	0	0	0	0	0	0	[KAD]	Transcription;; RNA processing and modification;; Cell cycle control, cell division, chromosome partitioning	Molecular Function: DNA binding (GO:0003677);; Molecular Function: chromatin binding (GO:0003682);; Cellular Component: nucleus (GO:0005634);; Biological Process: regulation of transcription, DNA-templated (GO:0006355);;	K09422|1.10239e-45|pda:103715005|K09422 myb proto-oncogene protein, plant | (RefSeq) myb-related protein 305-like	--	[K]	Transcription	Myb-like DNA-binding domain;; Myb-like DNA-binding domain;; Myb-like DNA-binding domain	Myb-related protein 305 OS=Antirrhinum majus (Garden snapdragon) PE=2 SV=1	K	Transcription	MYB transcription factor [Crocus sativus]
F01.PB19320	AT5G40350	MYB24	0	0	0	0	0	0	0	0		0	0	0	0	0	0	0	0.027358	[KAD]	Transcription;; RNA processing and modification;; Cell cycle control, cell division, chromosome partitioning	Molecular Function: DNA binding (GO:0003677);; Molecular Function: chromatin binding (GO:0003682);; Biological Process: transcription, DNA-templated (GO:0006351);;	K09422|1.55183e-107|pda:103715005|K09422 myb proto-oncogene protein, plant | (RefSeq) myb-related protein 305-like	--	[K]	Transcription	Myb-like DNA-binding domain;; Myb-like DNA-binding domain	Myb-related protein 305 OS=Antirrhinum majus (Garden snapdragon) PE=2 SV=1	K	Transcription	PREDICTED: myb-related protein 305-like [Elaeis guineensis]
F01.PB24351	AT5G40350	MYB24	0	0	0	0	0	0	0	0		0	0	0	0	0	0	0	0.025725	[KAD]	Transcription;; RNA processing and modification;; Cell cycle control, cell division, chromosome partitioning	Molecular Function: DNA binding (GO:0003677);; Molecular Function: chromatin binding (GO:0003682);; Biological Process: transcription, DNA-templated (GO:0006351);;	K09422|6.23274e-108|pda:103715005|K09422 myb proto-oncogene protein, plant | (RefSeq) myb-related protein 305-like	--	[K]	Transcription	Myb-like DNA-binding domain;; Myb-like DNA-binding domain	Myb-related protein 305 OS=Antirrhinum majus (Garden snapdragon) PE=2 SV=1	K	Transcription	PREDICTED: myb-related protein 305-like [Elaeis guineensis]
F01.PB3901	AT5G40350	MYB24	0	0	0	0	0	0	0	0		0	0	0	0	0	0	0	0.032332	[KAD]	Transcription;; RNA processing and modification;; Cell cycle control, cell division, chromosome partitioning	Molecular Function: DNA binding (GO:0003677);; Molecular Function: chromatin binding (GO:0003682);; Biological Process: transcription, DNA-templated (GO:0006351);;	K09422|2.8285e-109|pda:103715005|K09422 myb proto-oncogene protein, plant | (RefSeq) myb-related protein 305-like	--	[K]	Transcription	Myb-like DNA-binding domain;; Myb-like DNA-binding domain	Myb-related protein 305 OS=Antirrhinum majus (Garden snapdragon) PE=2 SV=1	K	Transcription	PREDICTED: myb-related protein 305-like [Elaeis guineensis]
F01.PB608	AT5G40350	MYB24	0	0	0	0	0	0	0	0		0	0	0	0	0	0	0	0.033631	[KAD]	Transcription;; RNA processing and modification;; Cell cycle control, cell division, chromosome partitioning	Molecular Function: DNA binding (GO:0003677);; Molecular Function: chromatin binding (GO:0003682);; Biological Process: transcription, DNA-templated (GO:0006351);;	K09422|1.56901e-108|pda:103715005|K09422 myb proto-oncogene protein, plant | (RefSeq) myb-related protein 305-like	--	[K]	Transcription	Myb-like DNA-binding domain;; Myb-like DNA-binding domain	Myb-related protein 305 OS=Antirrhinum majus (Garden snapdragon) PE=2 SV=1	K	Transcription	PREDICTED: myb-related protein 305-like [Elaeis guineensis]
F01.PB63937	AT5G40350	MYB24	0	0	0	0	0	0	0	0		0	0	0	0	0	0	0	0	[KAD]	Transcription;; RNA processing and modification;; Cell cycle control, cell division, chromosome partitioning	Molecular Function: binding (GO:0005488);; Biological Process: transcription, DNA-templated (GO:0006351);;	K09422|3.6129e-42|pda:103715005|K09422 myb proto-oncogene protein, plant | (RefSeq) myb-related protein 305-like	--	[K]	Transcription	Myb-like DNA-binding domain;; Myb-like DNA-binding domain	Myb-related protein 305 OS=Antirrhinum majus (Garden snapdragon) PE=2 SV=1	K	Transcription	PREDICTED: myb-related protein 305-like [Elaeis guineensis]
F01.PB63859	AT5G40350	MYB24	0	0	0	0	0	0	0	0		0	0	0	0	0	0	0	0	[KAD]	Transcription;; RNA processing and modification;; Cell cycle control, cell division, chromosome partitioning	Molecular Function: DNA binding (GO:0003677);; Molecular Function: chromatin binding (GO:0003682);; Cellular Component: nucleus (GO:0005634);; Biological Process: regulation of transcription, DNA-templated (GO:0006355);;	K09422|4.1498e-48|pda:103715005|K09422 myb proto-oncogene protein, plant | (RefSeq) myb-related protein 305-like	--	[K]	Transcription	Myb-like DNA-binding domain;; Myb-like DNA-binding domain;; Myb-like DNA-binding domain	Myb-related protein 305 OS=Antirrhinum majus (Garden snapdragon) PE=2 SV=1	K	Transcription	PREDICTED: myb-related protein 305-like [Phoenix dactylifera]
F01.PB20882	AT5G41315	GL3, MYC6.2	2.48401	2.92103	1.90331	2.15522	2.33289	8.51661	0.44687	0.597274		0.557242	0.446628	1.60165	0.667073	1.18295	0.027334	0.294289	0.559173	--	--	--	--	--	--	--	Helix-loop-helix DNA-binding domain	Transcription factor GLABRA 3 GN=At5g41315 OS=Arabidopsis thaliana (Mouse-ear cress) PE=1 SV=1	K	Transcription	bHLH transcription factor [Lilium hybrid division I]
F01.PB44419	AT5G41315	GL3, MYC6.2	2.99342	3.09797	4.57459	8.78516	1.08543	3.86022	0.361903	0.398739		0.507538	1.59742	1.43665	3.18445	1.06708	1.68181	0.485347	0.462089	--	--	Molecular Function: binding (GO:0005488);; Biological Process: epidermal cell differentiation (GO:0009913);; Biological Process: cell fate commitment (GO:0045165);;	--	--	--	--	Helix-loop-helix DNA-binding domain;; bHLH-MYC and R2R3-MYB transcription factors N-terminal	Transcription factor EGL1 GN=At1g63650 OS=Arabidopsis thaliana (Mouse-ear cress) PE=1 SV=1	K	Transcription	bHLH transcription factor [Lilium hybrid division I]
F01.PB54169	AT5G41315	GL3, MYC6.2	0.599809	0.572068	0.635878	1.47762	0.566793	2.33275	0.136545	0.106073		0.397186	0.390924	0.623476	0.227767	0.110801	0.128047	0.027362	0.10688	--	--	Molecular Function: protein dimerization activity (GO:0046983);; Biological Process: organic substance biosynthetic process (GO:1901576);;	--	--	--	--	bHLH-MYC and R2R3-MYB transcription factors N-terminal;; Helix-loop-helix DNA-binding domain;; MULE transposase domain	Basic helix-loop-helix protein A GN=BHLH OS=Pisum sativum (Garden pea) PE=3 SV=1	K	Transcription	bHLH transcription factor [Lilium hybrid division I]
F01.PB43484	AT5G41315	GL3, MYC6.2	1.21247	1.1866	1.31897	3.33212	1.09953	5.05194	0.296531	0.386419		0.767854	0.577655	1.07385	0.458286	0.165224	0.196564	0.055116	0.231834	--	--	Molecular Function: protein dimerization activity (GO:0046983);; Biological Process: organic substance biosynthetic process (GO:1901576);;	--	--	--	--	bHLH-MYC and R2R3-MYB transcription factors N-terminal;; Helix-loop-helix DNA-binding domain	Basic helix-loop-helix protein A GN=BHLH OS=Pisum sativum (Garden pea) PE=3 SV=1	K	Transcription	bHLH transcription factor [Lilium hybrid division I]
F01.PB35332	AT5G41315	GL3, MYC6.2	5.51834	5.9767	10.2834	19.7574	17.9305	20.9777	0.678131	0.978765		2.51003	2.45881	22.8724	4.80441	1.76369	2.74146	0.618515	0.72194	--	--	Molecular Function: binding (GO:0005488);; Biological Process: cell differentiation (GO:0030154);;	--	--	--	--	bHLH-MYC and R2R3-MYB transcription factors N-terminal;; Helix-loop-helix DNA-binding domain	Transcription factor GLABRA 3 GN=At5g41315 OS=Arabidopsis thaliana (Mouse-ear cress) PE=1 SV=1	K	Transcription	bHLH transcription factor [Lilium hybrid division I]
F01.PB69389	AT5G41315	GL3, MYC6.2	0.010146	0.063016	2.10563	3.00738	2.53514	11.1016	0	0		0.019941	0	4.50934	1.01282	0	0.038241	0	0	--	--	--	--	--	--	--	bHLH-MYC and R2R3-MYB transcription factors N-terminal;; Helix-loop-helix DNA-binding domain	Basic helix-loop-helix protein A GN=BHLH OS=Pisum sativum (Garden pea) PE=3 SV=1	K	Transcription	PREDICTED: basic helix-loop-helix protein A isoform X2 [Phoenix dactylifera]
F01.PB10661	AT3G26744	ICE1	23.4006	23.6081	4.67467	11.9906	5.61065	1.80498	6.65514	4.02105		1.1786	3.15042	2.4122	1.34857	4.97868	1.22389	2.62697	1.3181	--	--	Molecular Function: protein dimerization activity (GO:0046983);;	--	--	--	--	Helix-loop-helix DNA-binding domain	Transcription factor ICE1 OS=Arabidopsis thaliana (Mouse-ear cress) PE=1 SV=1	K	Transcription	PREDICTED: transcription factor ICE1-like [Musa acuminata subsp. malaccensis]
F01.PB7913	AT3G26744	ICE1	51.8839	47.8169	25.9911	19.1272	16.8398	12.9767	13.0044	12.6725		28.8464	28.5053	14.358	16.5784	7.75522	11.1834	7.27804	9.1933	--	--	--	--	--	--	--	Helix-loop-helix DNA-binding domain	Transcription factor ICE1 OS=Arabidopsis thaliana (Mouse-ear cress) PE=1 SV=1	K	Transcription	PREDICTED: transcription factor ICE1-like [Nelumbo nucifera]
JA signaling repressors
F01.PB38676	AT1G71020	PUB10	1.99485	1.96863	2.81361	3.90848	0.911817	1.45858	0.248199	0.485003		1.8868	1.88246	0.628098	1.78042	0.588431	0.776068	0.325971	0.753422	--	--	--	--	--	[S]	Function unknown	Armadillo/beta-catenin-like repeat;; U-box domain	U-box domain-containing protein 10 GN=PUB10 OS=Arabidopsis thaliana (Mouse-ear cress) PE=2 SV=1	S	Function unknown	PREDICTED: U-box domain-containing protein 10 [Musa acuminata subsp. malaccensis]
F01.PB49094	AT1G71020	PUB10	2.3854	2.45968	3.66252	5.54551	1.29863	1.83331	0.491827	0.48215		2.32054	2.14079	0.604488	2.07068	0.69557	0.964018	0.424331	0.809561	--	--	--	--	--	[S]	Function unknown	Armadillo/beta-catenin-like repeat;; U-box domain	U-box domain-containing protein 10 GN=PUB10 OS=Arabidopsis thaliana (Mouse-ear cress) PE=2 SV=1	S	Function unknown	PREDICTED: U-box domain-containing protein 10 [Musa acuminata subsp. malaccensis]
F01.PB48970	AT1G71020	PUB10	2.03819	2.13055	3.08391	4.55376	1.08655	1.67403	0.374358	0.500532		2.44663	2.31397	1.11707	2.15938	0.625533	0.963992	0.417729	0.826525	--	--	--	--	--	[S]	Function unknown	Armadillo/beta-catenin-like repeat;; U-box domain	U-box domain-containing protein 10 GN=PUB10 OS=Arabidopsis thaliana (Mouse-ear cress) PE=2 SV=1	S	Function unknown	PREDICTED: U-box domain-containing protein 10 [Musa acuminata subsp. malaccensis]
F01.PB61914	AT1G23030	PUB11	3.55552	2.30681	5.02807	5.5582	3.37739	4.18757	1.12269	1.08876		0.533595	1.08946	0.76626	0.933581	0.316024	0.258319	0.314294	0.306268	[G]	Carbohydrate transport and metabolism	Cellular Component: ubiquitin ligase complex (GO:0000151);; Molecular Function: ubiquitin-protein transferase activity (GO:0004842);; Biological Process: protein ubiquitination (GO:0016567);;	--	--	[S]	Function unknown	Armadillo/beta-catenin-like repeat;; Armadillo-like	U-box domain-containing protein 11 GN=PUB11 OS=Arabidopsis thaliana (Mouse-ear cress) PE=2 SV=2	S	Function unknown	PREDICTED: U-box domain-containing protein 11-like [Oryza brachyantha]
F01.PB66585	AT1G52890	PUB11	0.02958	0.556528	0.015075	0.488776	0.328469	0.123236	1.0268	0.076167		0.531441	0.512779	0.355185	0.508225	0.638328	0.428432	0.460198	0.254234	--	--	--	--	--	--	--	No apical meristem (NAM) protein	Protein BEARSKIN1 GN=T16O9.16 OS=Arabidopsis thaliana (Mouse-ear cress) PE=2 SV=1	S	Function unknown	PREDICTED: NAC domain-containing protein 12-like isoform X1 [Elaeis guineensis]
F01.PB6447	AT1G01260	bHLH13, JAM2	8.70262	10.0403	8.75803	8.19695	9.87384	12.9829	10.6609	8.79783		7.82886	5.65403	10.3237	7.31845	6.02128	8.56071	4.18105	3.87965	--	--	--	--	--	--	--	bHLH-MYC and R2R3-MYB transcription factors N-terminal;; Helix-loop-helix DNA-binding domain	Transcription factor bHLH13 GN=F6F3.7 OS=Arabidopsis thaliana (Mouse-ear cress) PE=2 SV=1	K	Transcription	PREDICTED: transcription factor bHLH13 [Elaeis guineensis]
F01.PB43696	AT1G01260	bHLH13, JAM2	11.0176	9.60745	11.6531	8.7219	10.573	13.3259	11.716	9.12017		7.658	6.46233	10.6765	8.75896	5.48109	8.12092	4.15187	3.60407	--	--	--	--	--	--	--	bHLH-MYC and R2R3-MYB transcription factors N-terminal;; Helix-loop-helix DNA-binding domain	Transcription factor bHLH13 GN=F6F3.7 OS=Arabidopsis thaliana (Mouse-ear cress) PE=2 SV=1	K	Transcription	PREDICTED: transcription factor bHLH13 [Elaeis guineensis]
F01.PB32500	AT4G00870	bHLH14	3.33938	2.56843	6.59514	5.12125	4.3248	3.5892	2.60578	2.62955		0.518695	0.683531	2.80787	1.72637	1.30331	1.49006	0.386998	0.344136	--	--	--	--	--	--	--	Helix-loop-helix DNA-binding domain;; bHLH-MYC and R2R3-MYB transcription factors N-terminal	Transcription factor bHLH14 OS=Arabidopsis thaliana (Mouse-ear cress) PE=2 SV=1	K	Transcription	PREDICTED: transcription factor MYC4-like [Elaeis guineensis]
F01.PB14110	AT4G00870	bHLH14	6.63712	6.67716	18.7573	14.1588	6.63113	5.0544	11.8838	16.7332		9.57107	9.76709	8.56176	11.0512	6.54632	9.90081	7.11719	5.90816	--	--	--	--	--	--	--	bHLH-MYC and R2R3-MYB transcription factors N-terminal;; Helix-loop-helix DNA-binding domain	Transcription factor bHLH14 OS=Arabidopsis thaliana (Mouse-ear cress) PE=2 SV=1	K	Transcription	PREDICTED: transcription factor MYC4-like [Elaeis guineensis]
F01.PB67177	AT4G00870	bHLH14	8.757	8.16854	5.64334	3.98887	10.3511	2.58895	3.27108	20.8301		5.32563	1.01544	4.12232	5.60777	4.64426	5.33271	3.09	1.00204	--	--	--	--	--	--	--	bHLH-MYC and R2R3-MYB transcription factors N-terminal;; Helix-loop-helix DNA-binding domain;; Helix-loop-helix DNA-binding domain;; bHLH-MYC and R2R3-MYB transcription factors N-terminal;; bZIP transcription factor;; Basic region leucine zipper	Transcription factor bHLH14 OS=Arabidopsis thaliana (Mouse-ear cress) PE=2 SV=1	K	Transcription	PREDICTED: transcription factor MYC4-like [Elaeis guineensis]
F01.PB21154	AT4G00870	bHLH14	13.6704	11.8133	28.1417	18.3024	10.5038	6.71629	14.2465	22.655		11.6209	8.74846	9.96439	12.456	10.2663	13.3109	5.67845	9.95124	--	--	--	--	--	--	--	bHLH-MYC and R2R3-MYB transcription factors N-terminal;; Helix-loop-helix DNA-binding domain	Transcription factor bHLH14 OS=Arabidopsis thaliana (Mouse-ear cress) PE=2 SV=1	K	Transcription	PREDICTED: transcription factor MYC4-like [Elaeis guineensis]
F01.PB29941	AT4G00870	bHLH14	0.162252	0.112928	0.446498	0.826621	0.127389	0.23467	0.048682	0		0.046125	0	0.122372	0	0.114294	0	0	0	--	--	--	--	--	--	--	bHLH-MYC and R2R3-MYB transcription factors N-terminal;; Helix-loop-helix DNA-binding domain	Transcription factor bHLH14 OS=Arabidopsis thaliana (Mouse-ear cress) PE=2 SV=1	K	Transcription	PREDICTED: transcription factor MYC4-like [Musa acuminata subsp. malaccensis]
F01.PB16338	AT4G00870	bHLH14	0.123163	0.292853	0	0.11192	0	0	0	0		0.24125	0.390314	0.047053	0.031188	0	0	0	0	--	--	--	--	--	--	--	bHLH-MYC and R2R3-MYB transcription factors N-terminal;; Helix-loop-helix DNA-binding domain	Transcription factor bHLH14 OS=Arabidopsis thaliana (Mouse-ear cress) PE=2 SV=1	K	Transcription	PREDICTED: transcription factor MYC4-like [Musa acuminata subsp. malaccensis]
F01.PB58975	AT4G00870	bHLH14	0.250791	0.206388	0.739234	0.591269	0.475373	0.662437	0.370992	0.461011		1.03321	0.322987	1.20856	0.700749	0.340352	0.726721	0.27355	0.197084	--	--	--	--	--	--	--	bHLH-MYC and R2R3-MYB transcription factors N-terminal;; Helix-loop-helix DNA-binding domain	Transcription factor bHLH14 OS=Arabidopsis thaliana (Mouse-ear cress) PE=2 SV=1	K	Transcription	PREDICTED: transcription factor MYC4-like [Musa acuminata subsp. malaccensis]
F01.PB7109	AT4G00870	bHLH14	10.2793	9.27441	19.4057	16.9904	9.44557	12.7389	8.62965	8.80702		5.60279	4.86677	11.4919	6.7654	4.40705	5.38766	2.29669	1.0381	--	--	--	--	--	--	--	bHLH-MYC and R2R3-MYB transcription factors N-terminal;; Helix-loop-helix DNA-binding domain	Transcription factor bHLH14 OS=Arabidopsis thaliana (Mouse-ear cress) PE=2 SV=1	K	Transcription	PREDICTED: transcription factor MYC4-like [Musa acuminata subsp. malaccensis]
F01.PB28034	AT4G00870	bHLH14	13.4854	14.0433	29.311	29.4285	17.8878	22.0427	25.7412	21.8252		15.705	11.6546	6.89672	5.37174	6.64083	9.42542	7.17545	6.57933	--	--	--	--	--	--	--	bHLH-MYC and R2R3-MYB transcription factors N-terminal;; Helix-loop-helix DNA-binding domain	Transcription factor bHLH14 OS=Arabidopsis thaliana (Mouse-ear cress) PE=2 SV=1	K	Transcription	PREDICTED: transcription factor MYC4-like [Musa acuminata subsp. malaccensis]
JA catabolism
F01.PB28712	AT2G46370	JAR1	11.2617	10.473	14.1965	11.7537	7.44205	7.89979	17.6919	13.1922		3.01276	3.17562	6.17586	5.56139	5.80623	7.1316	29.0118	16.3899	--	--	Molecular Function: ATP binding (GO:0005524);; Cellular Component: vacuole (GO:0005773);; Cellular Component: chloroplast (GO:0009507);; Biological Process: red, far-red light phototransduction (GO:0009585);; Biological Process: systemic acquired resistance (GO:0009627);; Biological Process: photomorphogenesis (GO:0009640);; Biological Process: jasmonic acid metabolic process (GO:0009694);; Biolo…	K14506|0|mus:103980944|K14506 jasmonic acid-amino synthetase | (RefSeq) jasmonic acid-amido synthetase JAR1-like isoform X1	Plant hormone signal transduction (ko04075)	--	--	GH3 auxin-responsive promoter	Probable indole-3-acetic acid-amido synthetase GH3.5 GN=OSJNBa0009C07.16 OS=Oryza sativa subsp. japonica (Rice) PE=2 SV=1	R	General function prediction only	PREDICTED: probable indole-3-acetic acid-amido synthetase GH3.5 isoform X1 [Musa acuminata subsp. malaccensis]
F01.PB33477	AT2G46370	JAR1	7.54884	6.50057	7.77329	6.70313	4.29117	3.24072	10.3347	3.74065		2.86807	3.07585	5.43812	4.91505	4.81996	7.23753	24.171	10.5798	--	--	--	K14506|0|mus:103980944|K14506 jasmonic acid-amino synthetase | (RefSeq) jasmonic acid-amido synthetase JAR1-like isoform X1	Plant hormone signal transduction (ko04075)	--	--	GH3 auxin-responsive promoter;; GH3 auxin-responsive promoter	Probable indole-3-acetic acid-amido synthetase GH3.5 GN=OSJNBa0009C07.16 OS=Oryza sativa subsp. japonica (Rice) PE=2 SV=1	R	General function prediction only	PREDICTED: probable indole-3-acetic acid-amido synthetase GH3.5 isoform X1 [Musa acuminata subsp. malaccensis]
F01.PB30031	AT2G46370	JAR1	8.72152	7.52528	9.26113	8.05137	5.23796	3.82553	11.9461	5.88175		2.88171	3.10946	5.36174	4.98647	4.77368	7.36469	24.9828	10.8191	--	--	--	K14506|0|mus:103980944|K14506 jasmonic acid-amino synthetase | (RefSeq) jasmonic acid-amido synthetase JAR1-like isoform X1	Plant hormone signal transduction (ko04075)	--	--	GH3 auxin-responsive promoter;; GH3 auxin-responsive promoter	Probable indole-3-acetic acid-amido synthetase GH3.5 GN=OSJNBa0009C07.16 OS=Oryza sativa subsp. japonica (Rice) PE=2 SV=1	R	General function prediction only	PREDICTED: probable indole-3-acetic acid-amido synthetase GH3.5 isoform X1 [Musa acuminata subsp. malaccensis]
F01.PB76129	AT2G46370	JAR1	1.57953	1.74977	2.05526	1.50072	1.18635	2.36094	3.27099	6.3261		0.911241	1.14647	2.10055	2.0434	1.85675	1.17755	9.13988	17.077	--	--	Molecular Function: ATP binding (GO:0005524);; Cellular Component: vacuole (GO:0005773);; Cellular Component: chloroplast (GO:0009507);; Biological Process: red, far-red light phototransduction (GO:0009585);; Biological Process: systemic acquired resistance (GO:0009627);; Biological Process: photomorphogenesis (GO:0009640);; Biological Process: jasmonic acid metabolic process (GO:0009694);; Biolo…	K14506|0|mus:103980944|K14506 jasmonic acid-amino synthetase | (RefSeq) jasmonic acid-amido synthetase JAR1-like isoform X1	Plant hormone signal transduction (ko04075)	--	--	GH3 auxin-responsive promoter;; Hsp70 protein	Probable indole-3-acetic acid-amido synthetase GH3.5 GN=OSJNBa0009C07.16 OS=Oryza sativa subsp. japonica (Rice) PE=2 SV=1	R	General function prediction only	PREDICTED: probable indole-3-acetic acid-amido synthetase GH3.5 isoform X1 [Musa acuminata subsp. malaccensis]
F01.PB15122	AT2G46370	JAR1	15.6707	16.6934	18.4519	15.0984	13.808	13.8972	26.1503	22.509		5.47362	7.97033	8.48686	9.36927	9.69468	11.046	32.5582	37.3	--	--	--	K14506|0|mus:103980944|K14506 jasmonic acid-amino synthetase | (RefSeq) jasmonic acid-amido synthetase JAR1-like isoform X1	Plant hormone signal transduction (ko04075)	--	--	GH3 auxin-responsive promoter	Probable indole-3-acetic acid-amido synthetase GH3.5 GN=OSJNBa0009C07.16 OS=Oryza sativa subsp. japonica (Rice) PE=2 SV=1	R	General function prediction only	PREDICTED: probable indole-3-acetic acid-amido synthetase GH3.5 isoform X2 [Musa acuminata subsp. malaccensis]
