# Supplementary material for: Jasmonic acid biosynthetic genes TgLOX4 and TgLOX5 are involved in daughter bulb development in tulip (Tulipa gesneriana)
Source: Hortic Res. 2022 Feb 11;9:uhac006. doi: 10.1093/hr/uhac006 (PMC8947238; doi:10.1093/hr/uhac006)
Supplement: Web_Material_uhac006 [file web_material_uhac006.zip › Table S4.xlsx]

## Sheet: Sheet1
ID	Gene name	Forward sequence(5'-3')	Reverse sequence (5'-3')
	For gene cloning in Tulipa
PB33674	TgLOX4	CTTCTACCAATCCATCCATCACTCC	TTACATACACCCTTGACAGCCACAG
PB63464	TgLOX5	ACACACAGAGCATCCCTACCCTTCC	ATCACGCAAGTGCCTGCATATTACC
	For qRT-PCR analysis in Tulipa
PB13161	TgACTIN	TGGAGCTGAAGTCTCCCCAA	TCGAACTCGGCCTTGGATAT
PB33674	TgLOX4(Ad Rem)	CCTGATGGAGCGAGGTTGTT	TTTGGATCAAGGTCGCTGGT
PB33674	TgLOX4(Red Power)	CCTGATGGAGCGAGGCTGTT	TTTGGATCAAGGTTGCTGGT
PB63464	TgLOX5(Ad Rem)	TGCCCTACCTGAATCGCATC	AACTGCCATACAGCCCCATC
PB63464	TgLOX5(Red Power)	TGCCCTACCTGAATCGCATC	AACTGCCATACAGCCCCATC
	For qRT-PCR analysis in Arabidopsis thaliana
AT3G18780	AtACTIN2	TGCCAATCTACGAGGGTTTC	TTCTCGATGGAAGAGCTGGT
AT2G42430	LBD16	ACCCTGTTTATGGATGTGTCTC	GAGCTGTGTCTTAGATCTCCG
AT2G45420	LBD18	TATCTACGGTTGCGTCGCTC	GAAAAAGAGCGGTTGCGGTT
AT3G58190	LBD29	CTCTGGCTCTCCTTGTGGTG	AATAGCGGCTTCACAGCGAT
AT1G32640	MYC2	GTAACGCGGTTTGGGTTTCC	GAACTCTGTCGGATCGGCTC
AT2G39940	COI1	TTAGCCGTCGATTCCCGAAC	TCGGAAGTGCACCGATTTGA
AT1G06160	ERF59	ACAGAGGAGTGAGGAAACGG	ACATCCGCGGGGAAATTGAG
AT4G34410	ERF109	AGTTGTCACCGGAGCAAGAG	GCCGAGACATCCTTCGATCC
	For detection of TRV virus in VIGS experiment. The primer lists were from Wang et al. Plant Biotechnol J. 2019, 17:1316-1332.
TRV1	PCR identification of TRV1 vector in VIGS plants	ATTGAGGCGAAGTACGATGG	CCATCCACAATTATTTTCCGC
TRV2	PCR identification of pTRV2 in VIGS plants	ATTCACTGGGAGATGATACGCT	AGTCGGCCAAACGCCGATCTCA
